# Supplementary material for: De Novo Assembly and Characterization of the Transcriptome of Grasshopper Shirakiacris shirakii
Source: Int J Mol Sci. 2016 Jul 22;17(7):1110. doi: 10.3390/ijms17071110 (PMC4964485; doi:10.3390/ijms17071110)
Supplement: Supplementary file 1 [file ijms-17-01110-s001.zip]

Archive with 7 entries (6 files):
- ijms-127851-Supplementary Materials/
- ijms-127851-Supplementary Materials/ijms-127851-supplementary figures-final.pdf
- ijms-127851-Supplementary Materials/ijms-127851-supplementary tables-final.xlsx
- ijms-127851-Supplementary Materials/S1.txt
- ijms-127851-Supplementary Materials/S2.txt
- ijms-127851-Supplementary Materials/S3.txt
- ijms-127851-Supplementary Materials/S4.txt
