# Supplementary material for: De Novo Assembly and Characterization of the Transcriptome of Grasshopper Shirakiacris shirakii
Source: Int J Mol Sci. 2016 Jul 22;17(7):1110. doi: 10.3390/ijms17071110 (PMC4964485; doi:10.3390/ijms17071110)
Supplement: Supplementary file 1 [file ijms-17-01110-s001.zip › ijms-127851-Supplementary Materials/ijms-127851-supplementary tables-final.xlsx]

## Sheet: Table S1
Table S1 Results from a BLASTN analysis of deposited S. shirakii nucleotides (Jun 2016) against the S. shirakii transcriptome.
Query	Description	Unigene	E_Value	% Pairwise Identity
KC139842.1	cytochrome oxidase subunit I (COI) gene, partial cds; mitochondrial mitochondrion, complete genome	CL1033.Contig3_SsASsL	0	648/658 (98%)
NC_021610.1		CL1354.Contig1_SsASsL	0	4602/4623 (99%)
		CL1033.Contig3_SsASsL	0	2399/2409 (99%)
		CL1273.Contig2_SsASsL	0	1814/1815 (99%)
		CL6011.Contig1_SsASsL	0	1151/1158 (99%)
		CL4985.Contig2_SsASsL	0	1118/1119 (99%)
		Unigene14144_SsASsL	0	1118/1123 (99%)
		Unigene23952_SsASsL	0	971/973 (99%)
		Unigene15132_SsASsL	0	202/202 (100%)
		CL3293.Contig1_SsASsL	0	2249/2256 (99%
KC139841.1	cytochrome oxidase subunit I (COI) gene, partial cds; mitochondrial	CL1033.Contig3_SsASsL	0	656/658 (99%)
DQ099583.1	cytochrome oxidase subunit II gene, partial cds; mitochondrial	CL6011.Contig1_SsASsL	0	498/507 (98%)
DQ366754.1	cytochrome b (cytb) gene, partial cds; mitochondrial	Unigene14144_SsASsL	0	693/694 (99%)
DQ366815.1	16S ribosomal RNA gene, partial sequence; mitochondrial	CL3293.Contig1_SsASsL	0	506/506 (100%)
DQ366784.1	28S large subunit ribosomal RNA gene, partial sequence	CL420.Contig1_SsASsL	0	510/510 (100%)

## Sheet: Table S2
Table S2 BUSCO analysis of assembly completeness in S.shirakii
Complete (%)	63% (1388/2675)
Duplicated (%)	11% (314/2675)
Fragment (%)	14% (399/265)
Missing (%)	21% (574/2675)

## Sheet: Table S3
Table S3 Top fifty differentially expressed genes in each library identified from comparison between adults and larvae in S.shirakii
Unigene	Hit number	Description	p-value	FDR	fold changes (larvae vs adults)
Unigene56206_SsASsL	--	--	0	0	-21.7774
CL2372.Contig1_SsASsL	gi|195131555|ref|XP_002010216.1|	GI15809 [Drosophila mojavensis]	0	0	-21.632
Unigene53719_SsASsL	--	--	0	0	-21.6124
Unigene56207_SsASsL	--	--	0	0	-21.0616
CL4731.Contig2_SsASsL	gi|198459060|ref|XP_001361243.2|	GA21526 [Drosophila pseudoobscura pseudoobscura]	0	0	-19.4036
CL2452.Contig1_SsASsL	--	--	0	0	-19.146
Unigene56210_SsASsL	--	--	0	0	-18.8707
CL4957.Contig1_SsASsL	--	--	0	0	-18.7026
CL2372.Contig2_SsASsL	gi|41017290|sp|P83428.1|LOCU_LOCMI	RecName: Full=Locustin	0	0	-18.4961
Unigene55402_SsASsL	--	--	0	0	-18.4609
CL2138.Contig1_SsASsL	gi|336445014|gb|AEI58604.1|	serine protease [Eupolyphaga sinensis]	0	0	-18.3382
Unigene52719_SsASsL	--	--	0	0	-18.2786
Unigene52240_SsASsL	gi|21217996|emb|CAD24808.1|	pacifastin-related peptide precursor [Schistocerca gregaria]	0	0	-18.1993
CL2138.Contig3_SsASsL	gi|60678799|gb|AAX33734.1|	MPA3 allergen [Periplaneta americana]	0	0	-18.1623
Unigene51942_SsASsL	--	--	0	0	-18.1103
Unigene54970_SsASsL	--	--	0	0	-18.1004
Unigene55958_SsASsL	--	--	0	0	-18.0033
Unigene56212_SsASsL	gi|268532830|ref|XP_002631543.1|	Hypothetical protein CBG20711 [Caenorhabditis briggsae]	0	0	-17.9766
Unigene52308_SsASsL	--	--	0	0	-17.8312
CL753.Contig1_SsASsL	gi|74778855|sp|P82165.1|CU187_LOCMI	RecName: Full=Cuticle protein 18.7; AltName: Full=LmNCP18.7	0	0	-17.6657
Unigene53656_SsASsL	--	--	0	0	-17.6219
CL4576.Contig1_SsASsL	gi|321463379|gb|EFX74395.1|	hypothetical protein DAPPUDRAFT_226734 [Daphnia pulex]	0	0	-17.5996
Unigene52478_SsASsL	gi|457870493|ref|XP_004222167.1|	protein kinase domain containing protein [Plasmodium cynomolgi strain B]	0	0	-17.5263
Unigene55352_SsASsL	--	--	0	0	-17.5012
Unigene52147_SsASsL	--	--	0	0	-17.4887
Unigene53684_SsASsL	--	--	0	0	-17.4435
Unigene56213_SsASsL	--	--	0	0	-17.3802
Unigene54079_SsASsL	--	--	0	0	-17.3244
Unigene52629_SsASsL	gi|237845273|ref|XP_002371934.1|	hypothetical protein TGME49_075390 [Toxoplasma gondii ME49]	0	0	-16.8668
Unigene56211_SsASsL	--	--	0	0	-16.8356
CL1355.Contig1_SsASsL	--	--	6.3145e-287	5.8053e-285	-16.7641
Unigene55614_SsASsL	gi|401430149|ref|XP_003886486.1|	unnamed protein product, partial [Leishmania mexicana MHOM/GT/2001/U1103]	2e-306	1.9496e-304	-16.7591
Unigene55950_SsASsL	gi|464952|sp|P35044.1|TRYA4_LUCCU	RecName: Full=Trypsin alpha-4; Flags: Precursor	0	0	-16.7378
CL2560.Contig1_SsASsL	gi|195163770|ref|XP_002022722.1|	GL14721 [Drosophila persimilis]	4.2283e-160	2.4782e-158	-16.6416
CL2560.Contig2_SsASsL	--	--	2.1954e-164	1.3136e-162	-16.6276
Unigene52611_SsASsL	gi|4572592|gb|AAD13530.2|	major allergen Bla g 1.0101 [Blattella germanica]	4.3999e-230	3.4411e-228	-16.58
CL1469.Contig2_SsASsL	--	--	0	0	-16.5513
CL4541.Contig1_SsASsL	--	--	0	0	-16.4719
CL2452.Contig2_SsASsL	--	--	3.1186e-203	2.2281e-201	-16.3828
Unigene55027_SsASsL	gi|40949967|gb|AAR97603.1|	thaumatin-like protein 1 [Schistocerca gregaria]	5.8982e-167	3.5752e-165	-16.2609
Unigene52234_SsASsL	--	--	0	0	-16.2529
Unigene52635_SsASsL	--	--	1.1438e-174	7.197e-173	-16.2206
CL3891.Contig2_SsASsL	gi|255982598|ref|NP_082949.1|	DBF4-type zinc finger-containing protein 2 homolog [Mus musculus]	3.1257e-207	2.2659e-205	-16.1116
Unigene55458_SsASsL	--	--	2.1026e-88	7.5292e-87	-16.0608
CL2109.Contig1_SsASsL	--	--	0	0	-15.9982
Unigene56215_SsASsL	--	--	4.4654e-256	3.8131e-254	-15.9079
CL1780.Contig1_SsASsL	--	--	5.8647e-157	3.3735e-155	-15.7881
Unigene54104_SsASsL	--	--	0	0	-15.7257
Unigene55414_SsASsL	gi|167534260|ref|XP_001748808.1|	hypothetical protein [Monosiga brevicollis MX1]	0	0	-15.5526
Unigene8616_SsASsL	gi|2522237|dbj|BAA22791.1|	vitellogenin [Athalia rosae]	0	0	-15.5346
CL6589.Contig1_SsASsL	--	--	0	0	16.3789
CL1294.Contig4_SsASsL	gi|270005892|gb|EFA02340.1|	hypothetical protein TcasGA2_TC008010 [Tribolium castaneum]	0	0	16.4579
CL34.Contig2_SsASsL	--	--	0	0	16.4653
Unigene42805_SsASsL	--	--	6.6314e-198	4.6398e-196	16.4966
CL3633.Contig1_SsASsL	gi|194764027|ref|XP_001964133.1|	GF21393 [Drosophila ananassae]	0	0	16.5781
Unigene40294_SsASsL	--	--	0	0	16.6453
Unigene42455_SsASsL	--	--	3.1141e-159	1.8152e-157	16.6695
CL937.Contig1_SsASsL	gi|389611079|dbj|BAM19150.1|	unknown secreted protein [Papilio polytes]	0	0	16.8148
Unigene42801_SsASsL	--	--	5.671e-216	4.2263e-214	16.8536
CL1294.Contig5_SsASsL	gi|270005892|gb|EFA02340.1|	hypothetical protein TcasGA2_TC008010 [Tribolium castaneum]	0	0	16.9508
Unigene41009_SsASsL	--	--	4.1843e-181	2.7038e-179	16.9734
CL1882.Contig1_SsASsL	--	--	1.0882e-182	7.0997e-181	16.9799
CL1294.Contig1_SsASsL	gi|270005892|gb|EFA02340.1|	hypothetical protein TcasGA2_TC008010 [Tribolium castaneum]	0	0	17.0268
Unigene28395_SsASsL	gi|307199102|gb|EFN79812.1|	hypothetical protein EAI_11018 [Harpegnathos saltator]	3.1961e-198	2.2426e-196	17.0561
Unigene42478_SsASsL	--	--	0	0	17.1105
Unigene42799_SsASsL	gi|322796433|gb|EFZ18963.1|	hypothetical protein SINV_09997 [Solenopsis invicta]	5.872e-184	3.8513e-182	17.1644
CL5150.Contig1_SsASsL	gi|307189729|gb|EFN74022.1|	hypothetical protein EAG_14606 [Camponotus floridanus]	0	0	17.1868
CL7519.Contig2_SsASsL	gi|340729320|ref|XP_003402952.1|	PREDICTED: hypothetical protein LOC100651707 [Bombus terrestris]	0	0	17.2657
Unigene38986_SsASsL	gi|307209190|gb|EFN86301.1|	hypothetical protein EAI_03498 [Harpegnathos saltator]	0	0	17.4519
Unigene42800_SsASsL	gi|241839490|ref|XP_002415241.1|	glycine-rich RNA-binding protein GRP1A, putative [Ixodes scapularis]	5.67e-300	5.4135e-298	17.4831
Unigene42194_SsASsL	gi|340711045|ref|XP_003394092.1|	PREDICTED: hypothetical protein LOC100648237 [Bombus terrestris]	0	0	17.5187
CL6196.Contig1_SsASsL	gi|410054197|ref|XP_001153746.2|	PREDICTED: uncharacterized protein LOC746424 [Pan troglodytes]	0	0	17.6818
CL3633.Contig2_SsASsL	gi|195432545|ref|XP_002064277.1|	GK19787 [Drosophila willistoni]	0	0	17.7406
CL2234.Contig1_SsASsL	gi|383848725|ref|XP_003699998.1|	PREDICTED: uncharacterized protein LOC100883685 [Megachile rotundata]	0	0	17.755
CL7519.Contig3_SsASsL	gi|340729320|ref|XP_003402952.1|	PREDICTED: hypothetical protein LOC100651707 [Bombus terrestris]	0	0	17.7702
Unigene42437_SsASsL	--	--	0	0	17.8251
CL34.Contig3_SsASsL	--	--	3.8351e-303	3.6948e-301	17.84
CL2458.Contig2_SsASsL	--	--	0	0	17.9285
CL2458.Contig1_SsASsL	gi|242004120|ref|XP_002422981.1|	conserved hypothetical protein [Pediculus humanus corporis]	0	0	17.9354
CL50.Contig1_SsASsL	gi|338729459|ref|XP_003365898.1|	PREDICTED: UDP-N-acetylglucosamine transferase subunit ALG13 homolog [Equus caballus]	0	0	17.9471
Unigene42797_SsASsL	--	--	0	0	18.0846
CL1294.Contig2_SsASsL	gi|322787458|gb|EFZ13546.1|	hypothetical protein SINV_07987 [Solenopsis invicta]	0	0	18.0982
CL3644.Contig1_SsASsL	--	--	0	0	18.2033
Unigene42134_SsASsL	gi|449675066|ref|XP_002161185.2|	PREDICTED: uncharacterized protein LOC100208015 [Hydra magnipapillata]	0	0	18.2083
CL1294.Contig3_SsASsL	gi|322787458|gb|EFZ13546.1|	hypothetical protein SINV_07987 [Solenopsis invicta]	0	0	18.2263
Unigene42796_SsASsL	gi|321473221|gb|EFX84189.1|	hypothetical protein DAPPUDRAFT_315173 [Daphnia pulex]	0	0	18.2579
CL1294.Contig6_SsASsL	gi|322787458|gb|EFZ13546.1|	hypothetical protein SINV_07987 [Solenopsis invicta]	0	0	18.2948
Unigene40589_SsASsL	gi|183979402|dbj|BAG30716.1|	cuticular protein CPG12 [Papilio xuthus]	0	0	18.474
CL1792.Contig5_SsASsL	gi|77415620|emb|CAJ01479.1|	hypothetical protein [Locusta migratoria]	0	0	18.9367
Unigene39010_SsASsL	gi|270012485|gb|EFA08933.1|	hypothetical protein TcasGA2_TC006640 [Tribolium castaneum]	0	0	18.9489
CL4391.Contig1_SsASsL	gi|383859959|ref|XP_003705459.1|	PREDICTED: uncharacterized protein LOC100875348 [Megachile rotundata]	0	0	18.9743
Unigene41732_SsASsL	gi|242017678|ref|XP_002429314.1|	Apolipoprotein D precursor, putative [Pediculus humanus corporis]	0	0	18.977
CL2743.Contig2_SsASsL	--	--	0	0	19.0061
CL4391.Contig2_SsASsL	gi|307211172|gb|EFN87385.1|	hypothetical protein EAI_17578 [Harpegnathos saltator]	0	0	19.3995
Unigene42795_SsASsL	--	--	0	0	19.5701
Unigene35617_SsASsL	gi|322787445|gb|EFZ13533.1|	hypothetical protein SINV_05778 [Solenopsis invicta]	0	0	19.6899
Unigene35594_SsASsL	gi|307209190|gb|EFN86301.1|	hypothetical protein EAI_03498 [Harpegnathos saltator]	0	0	19.7768
CL7519.Contig4_SsASsL	gi|383859959|ref|XP_003705459.1|	PREDICTED: uncharacterized protein LOC100875348 [Megachile rotundata]	0	0	20.0116
CL1792.Contig8_SsASsL	gi|77415620|emb|CAJ01479.1|	hypothetical protein [Locusta migratoria]	0	0	20.7634
Unigene31362_SsASsL	gi|328704595|ref|XP_001943719.2|	PREDICTED: hypothetical protein LOC100165921 [Acyrthosiphon pisum]	0	0	21.0545

## Sheet: Table S4
Table S4 Richment GO analysis of DEUs in S.shirakii.
geneID	GO
CL100.Contig1_SsASsL	GO:0030170	GO:0047804	GO:0009058	GO:0016212	GO:0047316
CL100.Contig2_SsASsL	GO:0030170	GO:0047804	GO:0009058	GO:0016212	GO:0047316
CL1001.Contig2_SsASsL	GO:0003824
CL1002.Contig2_SsASsL	GO:0016491	GO:0043167
CL1004.Contig1_SsASsL	GO:0007606
CL1007.Contig1_SsASsL	GO:0003676	GO:0030529	GO:0000166
CL1007.Contig2_SsASsL	GO:0003676	GO:0030529	GO:0000166
CL1030.Contig1_SsASsL	GO:0009987	GO:0005578	GO:0016787
CL1033.Contig1_SsASsL	GO:0009060	GO:0005743	GO:0070469	GO:0009055	GO:0005506	GO:0006119	GO:0020037	GO:0016021	GO:0022900	GO:0004129
CL1033.Contig2_SsASsL	GO:0009060	GO:0005743	GO:0070469	GO:0009055	GO:0005506	GO:0006119	GO:0020037	GO:0016021	GO:0022900	GO:0004129
CL1036.Contig1_SsASsL	GO:0044763
CL1051.Contig1_SsASsL	GO:0071763	GO:0051260	GO:0005788	GO:0005515	GO:0005635
CL108.Contig1_SsASsL	GO:0008152	GO:0003983
CL1081.Contig2_SsASsL	GO:0016491
CL1087.Contig1_SsASsL	GO:0045121	GO:0008474	GO:0051181	GO:0016042	GO:0005764	GO:0048549	GO:0015031	GO:0005794	GO:0005576	GO:0005829	GO:0007042	GO:0007420	GO:0006309	GO:0048260	GO:0030308	GO:0002084	GO:0030424	GO:0050877	GO:0008021	GO:0051186	GO:0043524	GO:0031579	GO:0005634	GO:0016290	GO:0044708
CL1087.Contig2_SsASsL	GO:0045121	GO:0008474	GO:0051181	GO:0016042	GO:0005764	GO:0048549	GO:0015031	GO:0005794	GO:0005576	GO:0005829	GO:0007042	GO:0007420	GO:0006309	GO:0048260	GO:0030308	GO:0002084	GO:0030424	GO:0050877	GO:0008021	GO:0051186	GO:0043524	GO:0031579	GO:0005634	GO:0016290	GO:0044708
CL1096.Contig4_SsASsL	GO:0007265	GO:0004157	GO:0007613	GO:0006207
CL1099.Contig1_SsASsL	GO:0004736	GO:0006094	GO:0046872	GO:0003677	GO:0005524	GO:0004075
CL1109.Contig1_SsASsL	GO:0005388	GO:0070588	GO:0016021	GO:0046872	GO:0006874	GO:0005524	GO:0005886
CL1109.Contig2_SsASsL	GO:0005388	GO:0070588	GO:0016021	GO:0046872	GO:0006874	GO:0005524	GO:0005886
CL1111.Contig1_SsASsL	GO:0005685	GO:0000398	GO:0071011
CL1111.Contig2_SsASsL	GO:0005685	GO:0000398	GO:0071011
CL1111.Contig3_SsASsL	GO:0005685	GO:0000398	GO:0071011
CL1122.Contig2_SsASsL	GO:0006378	GO:0003729	GO:0042382	GO:0005849	GO:0016787	GO:0006379	GO:0017091
CL1130.Contig1_SsASsL	GO:0016403	GO:0005737
CL1139.Contig1_SsASsL	GO:0006633	GO:0046872	GO:0005524	GO:0004075	GO:0004658	GO:0003989
CL1140.Contig1_SsASsL	GO:0044260	GO:0044238
CL1142.Contig1_SsASsL	GO:0007411	GO:0007629	GO:0016021	GO:0007632	GO:0004872	GO:0016201	GO:0042756	GO:0005515	GO:0070983	GO:0007431	GO:0005576
CL1142.Contig2_SsASsL	GO:0007411	GO:0007629	GO:0016021	GO:0007632	GO:0004872	GO:0016201	GO:0042756	GO:0005515	GO:0070983	GO:0007431	GO:0005576
CL1144.Contig3_SsASsL	GO:0051533	GO:0051928	GO:0016021	GO:0007399	GO:0004252	GO:0015279	GO:0002115
CL1159.Contig1_SsASsL	GO:0016491	GO:0005488
CL1159.Contig2_SsASsL	GO:0016491	GO:0005488
CL1162.Contig2_SsASsL	GO:0016301	GO:0016310	GO:0006511
CL1173.Contig1_SsASsL	GO:0016459	GO:0005524	GO:0003774
CL1182.Contig3_SsASsL	GO:0016491	GO:0005488
CL1187.Contig16_SsASsL	GO:0030018	GO:0005927	GO:0061061	GO:0005515
CL1187.Contig2_SsASsL	GO:0030018	GO:0005927	GO:0061061	GO:0005515
CL1187.Contig3_SsASsL	GO:0030018	GO:0046872	GO:0005927	GO:0061061	GO:0005515
CL1192.Contig2_SsASsL	GO:0008152
CL1197.Contig2_SsASsL	GO:0005154	GO:0005920	GO:0005198	GO:0031594	GO:0051124	GO:0019991	GO:0051294	GO:0042734	GO:0016323	GO:0046956	GO:0045197	GO:0008049	GO:0016336	GO:0008285	GO:0045211	GO:0045475	GO:0007391	GO:0030710	GO:0004385	GO:0016328	GO:0051726	GO:0045179	GO:0045175	GO:0005856	GO:0016332	GO:0007268	GO:0016334	GO:0043195	GO:0016327	GO:0045196	GO:0048471	GO:0001738	GO:0045167
CL1200.Contig3_SsASsL	GO:0008565	GO:0030141	GO:0016183	GO:0008021	GO:0035976	GO:0030131	GO:0007269	GO:0055037	GO:0005802	GO:0006886	GO:0048749	GO:0044431	GO:0033363
CL1210.Contig3_SsASsL	GO:0004781	GO:0016310	GO:0005524	GO:0000103	GO:0004020
CL1216.Contig5_SsASsL	GO:0008152
CL1216.Contig6_SsASsL	GO:0008152
CL1217.Contig1_SsASsL	GO:0010830	GO:0003676	GO:0000166
CL1217.Contig2_SsASsL	GO:0010830	GO:0003730	GO:0043488
CL1232.Contig2_SsASsL	GO:0004559	GO:0005576
CL1242.Contig2_SsASsL	GO:0000902	GO:0006911	GO:0005488
CL1246.Contig1_SsASsL	GO:0005525
CL1248.Contig1_SsASsL	GO:0005840	GO:0003735	GO:0042254	GO:0003906	GO:0006414
CL1248.Contig2_SsASsL	GO:0005840	GO:0003735	GO:0042254	GO:0003906	GO:0006414
CL1250.Contig1_SsASsL	GO:0080164	GO:0016209	GO:0009749	GO:0030970	GO:0005881	GO:0030176	GO:0030433	GO:0030968	GO:0006983	GO:0071222	GO:0051771	GO:0034362	GO:0034361	GO:0002865	GO:0051775	GO:0045454	GO:0043066	GO:0019899	GO:0034599
CL1254.Contig1_SsASsL	GO:0005763	GO:0003735	GO:0006412
CL1254.Contig3_SsASsL	GO:0005763	GO:0003735	GO:0006412
CL1265.Contig1_SsASsL	GO:0016021
CL1273.Contig1_SsASsL	GO:0015078	GO:0005743	GO:0015986	GO:0045263
CL1273.Contig3_SsASsL	GO:0019646	GO:0016021	GO:0005739	GO:0004129
CL1275.Contig2_SsASsL	GO:0016491	GO:0005488
CL1278.Contig1_SsASsL	GO:0005737	GO:0005515	GO:0006446	GO:0003743
CL1278.Contig2_SsASsL	GO:0005737	GO:0005515	GO:0006446	GO:0003743
CL1284.Contig3_SsASsL	GO:0007097	GO:0000185	GO:0009611	GO:0000166	GO:0006898	GO:0042656	GO:0046580	GO:0001748	GO:0008594	GO:0040039	GO:0019915	GO:0001736	GO:0007391	GO:0007254	GO:0033563	GO:0046529	GO:0002119	GO:0010171	GO:0048477	GO:0016476	GO:0007476	GO:0040035	GO:0005938
CL129.Contig1_SsASsL	GO:0044260	GO:0044238
CL1296.Contig1_SsASsL	GO:0005215
CL1311.Contig10_SsASsL	GO:0009987
CL1315.Contig1_SsASsL	GO:0007155	GO:0008016	GO:0003730	GO:0000381	GO:0007517	GO:0045214	GO:0005737	GO:0008347	GO:0007475	GO:0007284	GO:0007525	GO:0008366	GO:0030718	GO:0008078	GO:0007521	GO:0005634	GO:0007438
CL1315.Contig2_SsASsL	GO:0007155	GO:0008016	GO:0003730	GO:0000381	GO:0007517	GO:0045214	GO:0005737	GO:0008347	GO:0007475	GO:0007284	GO:0007525	GO:0008366	GO:0030718	GO:0008078	GO:0007521	GO:0005634	GO:0007438
CL1315.Contig3_SsASsL	GO:0007155	GO:0008016	GO:0003730	GO:0000381	GO:0007517	GO:0045214	GO:0005737	GO:0008347	GO:0007475	GO:0007284	GO:0007525	GO:0008366	GO:0030718	GO:0008078	GO:0007521	GO:0005634	GO:0007438
CL1331.Contig4_SsASsL	GO:0005739	GO:0016772
CL1333.Contig1_SsASsL	GO:0003012
CL1345.Contig1_SsASsL	GO:0044699	GO:0005764	GO:0005515	GO:0006508	GO:0006955	GO:0008234
CL1345.Contig2_SsASsL	GO:0031638	GO:0070011
CL1347.Contig1_SsASsL	GO:0016798	GO:0008152	GO:0043169
CL1347.Contig2_SsASsL	GO:0016798	GO:0008152	GO:0043169
CL1354.Contig2_SsASsL	GO:0046872	GO:0016491	GO:0070469	GO:0009055	GO:0016021	GO:0022904	GO:0005739
CL1355.Contig2_SsASsL	GO:0016798
CL1362.Contig2_SsASsL	GO:0016319	GO:0045886	GO:0034332	GO:0008355	GO:0030708	GO:0007424	GO:0007349	GO:0004713	GO:0090136	GO:0008302	GO:0008064	GO:0007616	GO:0045172	GO:0007391	GO:0007254	GO:0008335	GO:0018108	GO:0030046	GO:0030717	GO:0005524	GO:0007435	GO:0030723
CL1380.Contig1_SsASsL	GO:0003723	GO:0006397	GO:0030529	GO:0005634	GO:0000166
CL1380.Contig2_SsASsL	GO:0003723	GO:0006397	GO:0030529	GO:0005634	GO:0000166
CL1390.Contig1_SsASsL	GO:0005509
CL1390.Contig2_SsASsL	GO:0005509
CL1390.Contig3_SsASsL	GO:0005509
CL1418.Contig1_SsASsL	GO:0048813	GO:0008284	GO:0007424	GO:0031523	GO:0008069	GO:0051726	GO:0008134	GO:0008362	GO:0000083	GO:0001077	GO:0045944	GO:0060537	GO:0040007	GO:0045850	GO:0005201	GO:0005578	GO:0042023	GO:0000122	GO:0040005	GO:0019730	GO:0035189	GO:0046331	GO:0043565	GO:0008630	GO:0007307	GO:0007113	GO:0007475	GO:0030414	GO:0035206
CL1418.Contig2_SsASsL	GO:0048813	GO:0008284	GO:0007424	GO:0031523	GO:0008069	GO:0051726	GO:0008134	GO:0008362	GO:0000083	GO:0001077	GO:0045944	GO:0060537	GO:0040007	GO:0045850	GO:0005201	GO:0005578	GO:0042023	GO:0000122	GO:0040005	GO:0019730	GO:0035189	GO:0046331	GO:0043565	GO:0008630	GO:0007307	GO:0007113	GO:0007475	GO:0035206
CL1418.Contig3_SsASsL	GO:0048813	GO:0008284	GO:0007424	GO:0031523	GO:0008069	GO:0051726	GO:0008134	GO:0008362	GO:0000083	GO:0001077	GO:0045944	GO:0060537	GO:0040007	GO:0045850	GO:0005201	GO:0005578	GO:0042023	GO:0000122	GO:0040005	GO:0019730	GO:0035189	GO:0046331	GO:0043565	GO:0008630	GO:0007307	GO:0007113	GO:0007475	GO:0035206
CL1419.Contig1_SsASsL	GO:0005975	GO:0016757
CL144.Contig4_SsASsL	GO:0016787
CL1440.Contig1_SsASsL	GO:0009615	GO:0035160	GO:0048190	GO:0007398	GO:0007390	GO:0008270	GO:0046665	GO:0046329	GO:0005615	GO:0007552	GO:0008594	GO:0042628	GO:0007362	GO:0003676	GO:0008258	GO:0008293	GO:0003700	GO:0007393	GO:0005634	GO:0045434	GO:0016318
CL1440.Contig2_SsASsL	GO:0009615	GO:0035160	GO:0048190	GO:0007398	GO:0007390	GO:0008270	GO:0046665	GO:0046329	GO:0005615	GO:0007552	GO:0008594	GO:0042628	GO:0007362	GO:0003676	GO:0008258	GO:0008293	GO:0003700	GO:0007393	GO:0005634	GO:0045434	GO:0016318
CL1440.Contig3_SsASsL	GO:0003700	GO:0007398	GO:0046329	GO:0008258	GO:0007552	GO:0048190	GO:0008594	GO:0046665	GO:0007362	GO:0008293	GO:0005615	GO:0045434	GO:0008270	GO:0003676	GO:0042628	GO:0007393	GO:0009615	GO:0007390	GO:0016318	GO:0005634	GO:0035160
CL1459.Contig2_SsASsL	GO:0019028
CL1462.Contig1_SsASsL	GO:0006468	GO:0005524	GO:0048013	GO:0004568	GO:0005003	GO:0005887
CL1483.Contig2_SsASsL	GO:0016787
CL1486.Contig2_SsASsL	GO:0008152	GO:0006810	GO:0008233
CL1488.Contig12_SsASsL	GO:0071797	GO:0016567	GO:0004842	GO:0008270
CL1498.Contig1_SsASsL	GO:0044699	GO:0004713	GO:0050794
CL1498.Contig2_SsASsL	GO:0016021	GO:0007169	GO:0000166	GO:0016310	GO:0004714
CL1507.Contig2_SsASsL	GO:0005488
CL1517.Contig1_SsASsL	GO:0046872
CL1520.Contig1_SsASsL	GO:0051923	GO:0006805	GO:0008146
CL1521.Contig1_SsASsL	GO:0043052	GO:0016059	GO:0002385	GO:0004435	GO:0051482	GO:0008377	GO:0045494	GO:0001580	GO:0016027	GO:0050564	GO:0006651	GO:0009649	GO:0046488	GO:0005096	GO:0019722	GO:0046673	GO:0008654	GO:0008134	GO:0005634	GO:0007608	GO:0008344
CL1548.Contig1_SsASsL	GO:0022416	GO:0035220	GO:0090303	GO:0045742	GO:0006911	GO:0048749	GO:0005634
CL1549.Contig2_SsASsL	GO:0043234	GO:0022402	GO:0006260	GO:0043232	GO:0003677	GO:0044446	GO:0016043	GO:0005634
CL1556.Contig3_SsASsL	GO:0005737	GO:0005524	GO:0042026
CL1557.Contig1_SsASsL	GO:0045169	GO:0042048	GO:0005790	GO:0002121	GO:0044432	GO:0005811
CL1557.Contig2_SsASsL	GO:0045169	GO:0042048	GO:0005790	GO:0002121	GO:0044432	GO:0005811
CL1571.Contig1_SsASsL	GO:0097159	GO:1901363
CL1574.Contig1_SsASsL	GO:0005875	GO:0004004	GO:0005681	GO:0003676	GO:0007052	GO:0005524	GO:0005700	GO:0000381	GO:0006406	GO:0006338
CL1574.Contig2_SsASsL	GO:0003676	GO:0005524	GO:0008026
CL1582.Contig1_SsASsL	GO:0035006	GO:0071230	GO:0016787
CL1583.Contig1_SsASsL	GO:0016491
CL1594.Contig3_SsASsL	GO:0048812
CL1594.Contig4_SsASsL	GO:0048812
CL1595.Contig1_SsASsL	GO:0005737	GO:0006427	GO:0005524	GO:0004821
CL1595.Contig2_SsASsL	GO:0005737	GO:0006427	GO:0005524	GO:0004821
CL1595.Contig3_SsASsL	GO:0005737	GO:0006427	GO:0005524	GO:0004821
CL1620.Contig2_SsASsL	GO:0007411	GO:0008340	GO:0008026	GO:0045892	GO:0007614	GO:0046622	GO:0007031	GO:0003677	GO:0007350	GO:0005875	GO:0007379	GO:0019730	GO:0016322	GO:0007298	GO:0005634	GO:0005524	GO:0007476
CL1620.Contig3_SsASsL	GO:0007411	GO:0008340	GO:0008026	GO:0045892	GO:0007614	GO:0046622	GO:0007031	GO:0003677	GO:0007350	GO:0005875	GO:0007379	GO:0019730	GO:0016322	GO:0007298	GO:0005634	GO:0005524	GO:0007476
CL1624.Contig1_SsASsL	GO:0005737	GO:0008233	GO:0030163	GO:0005524	GO:0000502	GO:0017111	GO:0006508
CL1629.Contig1_SsASsL	GO:0016874	GO:0008270
CL1629.Contig2_SsASsL	GO:0016874	GO:0008270
CL1639.Contig1_SsASsL	GO:0016020	GO:0008021	GO:0006810	GO:0005215
CL1643.Contig1_SsASsL	GO:0005811
CL1650.Contig4_SsASsL	GO:0005912	GO:0009986	GO:0007298	GO:0005515	GO:0061327	GO:0007520	GO:0005737
CL1654.Contig2_SsASsL	GO:0015377	GO:0016021	GO:0006811	GO:0055085
CL1655.Contig1_SsASsL	GO:0005543
CL166.Contig3_SsASsL	GO:0007411	GO:0030042	GO:0045214	GO:0043914	GO:0019417	GO:0043195	GO:0003779	GO:0070995	GO:0016322	GO:0048813	GO:0005886
CL166.Contig4_SsASsL	GO:0035335	GO:0055114	GO:0044763	GO:0016491	GO:0004725	GO:0043167
CL1663.Contig1_SsASsL	GO:0005975	GO:0016798
CL1663.Contig2_SsASsL	GO:0006004	GO:0004560
CL1667.Contig2_SsASsL	GO:0004252	GO:0004402	GO:0006508	GO:0016573
CL167.Contig2_SsASsL	GO:0009987	GO:0017111	GO:0000166
CL1671.Contig2_SsASsL	GO:0003746	GO:0005739	GO:0006414	GO:0006184	GO:0003924	GO:0005525
CL1676.Contig5_SsASsL	GO:0005488
CL1678.Contig2_SsASsL	GO:0000022	GO:0003743	GO:0006413	GO:0005829	GO:0007224	GO:0016282	GO:0006911
CL1680.Contig3_SsASsL	GO:0005975	GO:0005576	GO:0008061	GO:0016810	GO:0006030
CL1680.Contig4_SsASsL	GO:0005975	GO:0005576	GO:0008061	GO:0016810	GO:0006030
CL1680.Contig5_SsASsL	GO:0005975	GO:0005576	GO:0008061	GO:0016810	GO:0006030
CL1681.Contig2_SsASsL	GO:0004252	GO:0006508
CL1681.Contig3_SsASsL	GO:0004252	GO:0006508
CL1683.Contig5_SsASsL	GO:0044459	GO:0005515	GO:0005737
CL169.Contig1_SsASsL	GO:0005615	GO:0032504
CL169.Contig5_SsASsL	GO:0005615	GO:0032504
CL1692.Contig1_SsASsL	GO:0019788	GO:0045116	GO:0005515	GO:0016567	GO:0004842
CL17.Contig1_SsASsL	GO:0044765	GO:0008513	GO:0022008
CL1705.Contig2_SsASsL	GO:0044267	GO:0016853
CL1709.Contig4_SsASsL	GO:0097159	GO:0006406	GO:1901363	GO:0044428
CL1715.Contig1_SsASsL	GO:0050896	GO:0044763	GO:0050794	GO:0016043
CL1725.Contig4_SsASsL	GO:0016787	GO:0090304
CL1730.Contig1_SsASsL	GO:0046872	GO:0019509	GO:0043874
CL1730.Contig2_SsASsL	GO:0046872	GO:0019509	GO:0043874
CL1735.Contig1_SsASsL	GO:0006629	GO:0035556	GO:0004871	GO:0004435	GO:0005509
CL1748.Contig2_SsASsL	GO:0005856	GO:0000166
CL1748.Contig4_SsASsL	GO:0005856	GO:0000166
CL1750.Contig1_SsASsL	GO:0006351	GO:0042221	GO:0012501	GO:0044707	GO:0050794	GO:0019222
CL1755.Contig4_SsASsL	GO:0008289
CL1758.Contig1_SsASsL	GO:0042302
CL1761.Contig1_SsASsL	GO:0009987	GO:0005488	GO:0019538	GO:0044707
CL1764.Contig1_SsASsL	GO:0002027	GO:0015088	GO:0006878	GO:0005886	GO:0015679
CL1774.Contig2_SsASsL	GO:0016787
CL1777.Contig1_SsASsL	GO:0004743	GO:0016310	GO:0030955	GO:0000287	GO:0006096
CL1777.Contig2_SsASsL	GO:0004743	GO:0016310	GO:0030955	GO:0000287	GO:0006096
CL1786.Contig2_SsASsL	GO:0008152	GO:0004553
CL1794.Contig1_SsASsL	GO:0006629	GO:0048812	GO:0004806
CL1797.Contig1_SsASsL	GO:0006355	GO:0003677	GO:0005524	GO:0004386	GO:0005634
CL1798.Contig2_SsASsL	GO:0005875	GO:0017133	GO:0005811	GO:0009055	GO:0006119
CL1801.Contig1_SsASsL	GO:0016020
CL181.Contig2_SsASsL	GO:0005515	GO:0002028
CL1818.Contig2_SsASsL	GO:0004683	GO:0005875	GO:0004687	GO:0006468	GO:0005524
CL1818.Contig4_SsASsL	GO:0004683	GO:0005875	GO:0004687	GO:0006468	GO:0005524
CL1824.Contig2_SsASsL	GO:0009987	GO:0003824
CL1834.Contig1_SsASsL	GO:0009055	GO:0045454	GO:0006662	GO:0006974	GO:0015035	GO:0005739
CL1834.Contig2_SsASsL	GO:0009055	GO:0045454	GO:0006662	GO:0006974	GO:0015035	GO:0005739
CL1847.Contig1_SsASsL	GO:0005840	GO:0003735	GO:0006412
CL1847.Contig2_SsASsL	GO:0005840	GO:0003735	GO:0006412
CL1847.Contig3_SsASsL	GO:0005840	GO:0003735	GO:0006412
CL185.Contig1_SsASsL	GO:0071704	GO:0017111	GO:0044238
CL1857.Contig1_SsASsL	GO:0016021
CL1864.Contig1_SsASsL	GO:0005576	GO:0007157	GO:0016020
CL1871.Contig1_SsASsL	GO:0050896	GO:0044699	GO:0050794
CL1874.Contig1_SsASsL	GO:0005509	GO:0007291	GO:0008587	GO:0006897	GO:0007474	GO:0048477
CL1879.Contig1_SsASsL	GO:0008298	GO:0060269	GO:0046843	GO:0051276	GO:0005794	GO:0007616	GO:0006099	GO:0008070	GO:0030837	GO:0007298	GO:0005488	GO:0005739
CL1879.Contig2_SsASsL	GO:0008298	GO:0060269	GO:0046843	GO:0051276	GO:0005794	GO:0007616	GO:0006099	GO:0008070	GO:0030837	GO:0007298	GO:0005488	GO:0005739
CL188.Contig1_SsASsL	GO:0016746	GO:0008152	GO:0005509
CL1887.Contig1_SsASsL	GO:0004766	GO:0008295
CL1888.Contig1_SsASsL	GO:0005576	GO:0008083	GO:0008201
CL1888.Contig2_SsASsL	GO:0005576	GO:0008201
CL189.Contig2_SsASsL	GO:0016444
CL1891.Contig2_SsASsL	GO:0005488
CL1892.Contig6_SsASsL	GO:0022416	GO:0035220	GO:0004478	GO:0046872	GO:0006556	GO:0006730	GO:0005524
CL1900.Contig1_SsASsL	GO:0050662	GO:0016668	GO:0000166
CL1900.Contig5_SsASsL	GO:0005737	GO:0050660	GO:0004791	GO:0050661	GO:0045454	GO:0055114
CL1900.Contig6_SsASsL	GO:0005737	GO:0050660	GO:0004791	GO:0050661	GO:0045454	GO:0055114
CL1906.Contig1_SsASsL	GO:0046872	GO:0016491
CL1920.Contig1_SsASsL	GO:0016746
CL1926.Contig1_SsASsL	GO:0016199	GO:0016204	GO:0035220	GO:0008544	GO:0048619	GO:0007613	GO:0048617	GO:0008355	GO:0004713	GO:0005737	GO:0007482	GO:0007362	GO:0008293	GO:0045944	GO:0017147	GO:0009946	GO:0005634	GO:0035277	GO:0007435
CL193.Contig3_SsASsL	GO:0005856	GO:0005523
CL193.Contig4_SsASsL	GO:0005856	GO:0005523
CL1937.Contig2_SsASsL	GO:0006468	GO:0004712	GO:0005524	GO:0004674
CL1940.Contig2_SsASsL	GO:0097157	GO:0005681	GO:0000398
CL1942.Contig2_SsASsL	GO:0005875	GO:0007616
CL1955.Contig1_SsASsL	GO:0005516	GO:0032027
CL1959.Contig3_SsASsL	GO:0016491	GO:0005488
CL1963.Contig1_SsASsL	GO:0044260	GO:0044238
CL1963.Contig2_SsASsL	GO:0009966	GO:0009653	GO:0043231	GO:0060255	GO:0080090	GO:0048522	GO:0006464	GO:0007275	GO:0044767
CL1965.Contig1_SsASsL	GO:0046872	GO:0016491
CL1965.Contig2_SsASsL	GO:0046872	GO:0016705	GO:0004497
CL1970.Contig1_SsASsL	GO:0044707
CL1971.Contig1_SsASsL	GO:0004602	GO:0006979	GO:0055114
CL1971.Contig2_SsASsL	GO:0004602	GO:0006979	GO:0055114
CL1971.Contig3_SsASsL	GO:0004602	GO:0006979	GO:0055114
CL1971.Contig4_SsASsL	GO:0004602	GO:0006979	GO:0055114
CL1975.Contig2_SsASsL	GO:0051716	GO:0005102	GO:0048519	GO:0006665	GO:0016787	GO:0005765	GO:0050794	GO:0043202
CL1975.Contig3_SsASsL	GO:0043589	GO:0005102	GO:0006672	GO:0019220	GO:0009268	GO:0009968	GO:0043627	GO:0033574	GO:0005765	GO:0033561	GO:0051384	GO:0004348	GO:0097066	GO:0043202	GO:0030148	GO:0031399
CL1980.Contig5_SsASsL	GO:0003677
CL1983.Contig2_SsASsL	GO:0005488
CL1999.Contig1_SsASsL	GO:0005622	GO:0003723	GO:0016567	GO:0043130	GO:0004842	GO:0008270
CL2003.Contig4_SsASsL	GO:0005763	GO:0003735	GO:0006412
CL2003.Contig5_SsASsL	GO:0005703	GO:0003676	GO:0005705	GO:0035042	GO:0007476	GO:0004386	GO:0048477	GO:0003682
CL2005.Contig3_SsASsL	GO:0016020	GO:0016746
CL2033.Contig1_SsASsL	GO:0005576	GO:0070011
CL2039.Contig1_SsASsL	GO:0051329	GO:0010564	GO:0000228	GO:0003677	GO:0007051	GO:0007067	GO:0005087	GO:0050790	GO:0003682	GO:0007346
CL2047.Contig1_SsASsL	GO:0016491	GO:0005488
CL205.Contig2_SsASsL	GO:0003824	GO:0008152
CL2075.Contig2_SsASsL	GO:0009987	GO:0003824
CL2086.Contig1_SsASsL	GO:0005085	GO:0050807
CL2087.Contig2_SsASsL	GO:0050660	GO:0003995	GO:0055114	GO:0043958
CL2106.Contig4_SsASsL	GO:0016311	GO:0016791
CL2112.Contig1_SsASsL	GO:0005488
CL2116.Contig1_SsASsL	GO:0008233
CL2116.Contig3_SsASsL	GO:0008238
CL2117.Contig2_SsASsL	GO:0008270	GO:0003676	GO:0005622
CL2134.Contig3_SsASsL	GO:0005829	GO:0055114	GO:0004488	GO:0009396	GO:0004477	GO:0006730	GO:0005524	GO:0004329	GO:0005811
CL2138.Contig1_SsASsL	GO:0016787
CL2138.Contig3_SsASsL	GO:0016787
CL2142.Contig3_SsASsL	GO:0008649	GO:0000154	GO:0005739	GO:0032259	GO:0006351
CL2149.Contig1_SsASsL	GO:0006085	GO:0005829	GO:0006069	GO:0008610	GO:0005730	GO:0006805	GO:0072330	GO:0016208	GO:0003987	GO:0006083
CL2149.Contig2_SsASsL	GO:0019427	GO:0048149	GO:0016208	GO:0005737	GO:0003987
CL2155.Contig3_SsASsL	GO:0044763
CL2161.Contig3_SsASsL	GO:0097159	GO:1901363
CL2162.Contig1_SsASsL	GO:0016787
CL2171.Contig1_SsASsL	GO:0007165
CL2171.Contig3_SsASsL	GO:0007165
CL219.Contig2_SsASsL	GO:0006468	GO:0005524	GO:0007165	GO:0004674
CL2200.Contig1_SsASsL	GO:0003723
CL2200.Contig2_SsASsL	GO:0035068	GO:0007614	GO:0008355	GO:0051964	GO:0007411	GO:0009794	GO:0050774	GO:0007310	GO:0008345	GO:0003729	GO:0008049	GO:0031507	GO:0007288	GO:0008582	GO:0017148	GO:0051028	GO:0016319	GO:0042127	GO:0050802	GO:0005811	GO:0043621	GO:0042331	GO:0045475	GO:0048134	GO:0016442	GO:0007413	GO:0007616	GO:0007269	GO:0007294	GO:0007279
CL2202.Contig1_SsASsL	GO:0000381	GO:0017130	GO:0005634
CL2202.Contig2_SsASsL	GO:0000381	GO:0017130	GO:0005634
CL2202.Contig3_SsASsL	GO:0000381	GO:0017130	GO:0005634
CL2202.Contig5_SsASsL	GO:0000381	GO:0017130	GO:0005634
CL221.Contig1_SsASsL	GO:0008565	GO:0044763	GO:0019899	GO:0016043	GO:0005737	GO:0005634
CL2214.Contig1_SsASsL	GO:0003777	GO:0007291	GO:0008088	GO:0034501	GO:0005868	GO:0051642	GO:0007051	GO:0016482	GO:0045503	GO:0001754
CL2214.Contig3_SsASsL	GO:0003777	GO:0007291	GO:0008088	GO:0034501	GO:0005868	GO:0051642	GO:0007051	GO:0016482	GO:0045503	GO:0001754
CL2219.Contig1_SsASsL	GO:0006094	GO:0005525	GO:0016301	GO:0016310	GO:0004613	GO:0005739
CL2219.Contig2_SsASsL	GO:0006094	GO:0005525	GO:0016301	GO:0016310	GO:0004613	GO:0005739
CL2221.Contig1_SsASsL	GO:0052689
CL2221.Contig2_SsASsL	GO:0052689
CL2224.Contig1_SsASsL	GO:0006888	GO:0005622
CL2227.Contig1_SsASsL	GO:0009987	GO:0003824
CL2258.Contig2_SsASsL	GO:0006468	GO:0005524	GO:0004674
CL2258.Contig3_SsASsL	GO:0008353	GO:0006468	GO:0005524
CL2259.Contig1_SsASsL	GO:0016021	GO:0015169	GO:0055085
CL2261.Contig1_SsASsL	GO:0003676	GO:0030529
CL2264.Contig2_SsASsL	GO:0004105	GO:0006657
CL2264.Contig3_SsASsL	GO:0004105	GO:0006657
CL2266.Contig2_SsASsL	GO:0016310	GO:0004713	GO:0000166
CL2269.Contig1_SsASsL	GO:0005615	GO:0032504
CL2271.Contig3_SsASsL	GO:0043229	GO:0044763	GO:0044444
CL2284.Contig1_SsASsL	GO:0004869	GO:0005615	GO:0010951	GO:0004867	GO:0060570
CL2284.Contig5_SsASsL	GO:0019222
CL2305.Contig1_SsASsL	GO:0016787	GO:0007476
CL2309.Contig1_SsASsL	GO:0004568	GO:0005615	GO:0006032	GO:0008061
CL2332.Contig1_SsASsL	GO:0017101	GO:0006424	GO:0004827	GO:0000166	GO:0004818	GO:0006433
CL2336.Contig1_SsASsL	GO:0044446	GO:0048699	GO:0016043	GO:0009653	GO:0048513	GO:0016070	GO:0010629	GO:0050794	GO:0003677	GO:0005694	GO:0044767	GO:0005634
CL2352.Contig1_SsASsL	GO:0005861
CL2352.Contig2_SsASsL	GO:0005861
CL2358.Contig1_SsASsL	GO:0003824
CL2361.Contig2_SsASsL	GO:0044260	GO:0043412	GO:0016787	GO:0044238
CL237.Contig1_SsASsL	GO:0006200	GO:0005524	GO:0016887
CL2383.Contig1_SsASsL	GO:0016529	GO:0005388	GO:0007274	GO:0051282	GO:0007629	GO:0016021	GO:0046872	GO:0005524	GO:0005515	GO:0006816	GO:0005635	GO:0005811	GO:0005789	GO:0030322
CL2383.Contig6_SsASsL	GO:0005388	GO:0016021	GO:0046872	GO:0005524	GO:0006816	GO:0033017
CL2391.Contig1_SsASsL	GO:0045202	GO:0006887	GO:0007269	GO:0006937	GO:0045313	GO:0005737	GO:0048488	GO:0008104	GO:0005886
CL2391.Contig2_SsASsL	GO:0045202	GO:0006887	GO:0006937	GO:0045313	GO:0048488	GO:0008104	GO:0005886
CL2400.Contig2_SsASsL	GO:0046872	GO:0016705	GO:0004497
CL2400.Contig3_SsASsL	GO:0016491
CL2400.Contig4_SsASsL	GO:0046872	GO:0016491
CL2400.Contig5_SsASsL	GO:0016491	GO:0005488
CL2406.Contig1_SsASsL	GO:0005615
CL2413.Contig1_SsASsL	GO:0008045
CL2413.Contig2_SsASsL	GO:0008045
CL2418.Contig1_SsASsL	GO:0016803
CL2418.Contig2_SsASsL	GO:0006719	GO:0043231	GO:0008096	GO:0033961
CL2418.Contig3_SsASsL	GO:0016787
CL2424.Contig1_SsASsL	GO:0046331	GO:0019992	GO:0045793
CL2424.Contig2_SsASsL	GO:0046331	GO:0019992	GO:0045793
CL2428.Contig2_SsASsL	GO:0005622	GO:0043565	GO:0007399
CL2436.Contig1_SsASsL	GO:0048675	GO:0045475	GO:0004115	GO:0046331	GO:0048149	GO:0007268	GO:0009187	GO:0001661	GO:0019933	GO:0046958	GO:0008355	GO:0048477	GO:0007619	GO:0007614
CL2436.Contig2_SsASsL	GO:0048675	GO:0045475	GO:0046872	GO:0004115	GO:0046331	GO:0048149	GO:0007268	GO:0009187	GO:0001661	GO:0019933	GO:0046958	GO:0008355	GO:0048477	GO:0007619	GO:0007614
CL2438.Contig1_SsASsL	GO:0050832	GO:0042742	GO:0045087
CL2458.Contig1_SsASsL	GO:0007476
CL2462.Contig1_SsASsL	GO:0006596	GO:0016831
CL2475.Contig1_SsASsL	GO:0005488
CL2477.Contig2_SsASsL	GO:0005576	GO:0005179
CL248.Contig2_SsASsL	GO:0044267
CL249.Contig1_SsASsL	GO:0030730	GO:0010314	GO:0008286	GO:0045464	GO:0007422	GO:0007398	GO:2001020	GO:0005886
CL2492.Contig2_SsASsL	GO:0016021	GO:0005991	GO:0004555
CL25.Contig1_SsASsL	GO:0004725	GO:0050254	GO:0035335
CL2505.Contig1_SsASsL	GO:0016021
CL2505.Contig2_SsASsL	GO:0016021
CL2513.Contig1_SsASsL	GO:0001666	GO:0035035	GO:0045893	GO:0005634
CL2513.Contig3_SsASsL	GO:0001666	GO:0035035	GO:0045893	GO:0005634
CL2524.Contig1_SsASsL	GO:0045886	GO:0048786	GO:0031629	GO:0019233	GO:0007274	GO:0048488
CL2534.Contig1_SsASsL	GO:0016021
CL2534.Contig2_SsASsL	GO:0016021
CL2562.Contig2_SsASsL	GO:0016226	GO:0008199	GO:0004322	GO:0005739	GO:0055114
CL2565.Contig1_SsASsL	GO:0016772	GO:0044267	GO:0034645	GO:0097159	GO:0006796	GO:1901363
CL2565.Contig2_SsASsL	GO:0044763	GO:0016772	GO:0006796	GO:0044424	GO:0003676	GO:0034645	GO:0006464
CL2574.Contig1_SsASsL	GO:0005769	GO:0042787	GO:0003677	GO:0055037	GO:0005515	GO:0005634	GO:0008270	GO:0000151
CL2574.Contig2_SsASsL	GO:0005769	GO:0042787	GO:0003677	GO:0055037	GO:0005515	GO:0005634	GO:0008270	GO:0000151
CL2576.Contig1_SsASsL	GO:0005975	GO:0016853
CL2576.Contig2_SsASsL	GO:0005975	GO:0016853
CL2576.Contig3_SsASsL	GO:0005975	GO:0016853
CL2585.Contig1_SsASsL	GO:0005622	GO:0006396
CL2593.Contig2_SsASsL	GO:0047936	GO:0005875	GO:0032934	GO:0005811	GO:0055114	GO:0000166
CL2597.Contig2_SsASsL	GO:0005784	GO:0030176	GO:0015450	GO:0022008	GO:0010507	GO:0006616
CL2598.Contig2_SsASsL	GO:0008152	GO:0016491
CL2598.Contig3_SsASsL	GO:0008152	GO:0016491
CL2602.Contig1_SsASsL	GO:0000139	GO:0071577	GO:0006895	GO:0005739	GO:0005385
CL2603.Contig3_SsASsL	GO:0048519	GO:0044267	GO:0044424	GO:0048592	GO:0048522	GO:0009966	GO:0006508
CL2606.Contig1_SsASsL	GO:0005488
CL2617.Contig1_SsASsL	GO:0016740
CL2619.Contig2_SsASsL	GO:0005525	GO:0005829	GO:0032012	GO:0005795	GO:0008060
CL2623.Contig1_SsASsL	GO:0008152	GO:0003824
CL2623.Contig2_SsASsL	GO:0006506	GO:0016740	GO:0005789
CL2624.Contig2_SsASsL	GO:0007417	GO:0035335	GO:0030424	GO:0008045	GO:0007616	GO:0005001	GO:0007424	GO:0045177	GO:0005886	GO:0004728
CL2627.Contig2_SsASsL	GO:0044763	GO:0050794
CL2629.Contig1_SsASsL	GO:0003676	GO:0030529	GO:0000166
CL263.Contig1_SsASsL	GO:0050660	GO:0008762	GO:0055114
CL2632.Contig2_SsASsL	GO:0048731	GO:0010467	GO:0006936	GO:0030239	GO:0044085	GO:0031033	GO:0006139	GO:0042626	GO:0005488	GO:0016477	GO:0005859	GO:0030017
CL2632.Contig3_SsASsL	GO:0009987	GO:0006810	GO:0016887	GO:0000166
CL2632.Contig4_SsASsL	GO:0017111
CL2632.Contig5_SsASsL	GO:0009987	GO:0006810	GO:0016887	GO:0000166
CL2634.Contig1_SsASsL	GO:0016788
CL2642.Contig6_SsASsL	GO:0005488	GO:0043234	GO:0015630	GO:0044430
CL2642.Contig7_SsASsL	GO:0015630
CL2642.Contig8_SsASsL	GO:0005829	GO:0008017	GO:0005875	GO:0005200	GO:0005634	GO:0031116
CL2651.Contig1_SsASsL	GO:0016798
CL2651.Contig2_SsASsL	GO:0016798
CL2656.Contig2_SsASsL	GO:0016311	GO:0004721
CL2657.Contig2_SsASsL	GO:0006810	GO:0016020	GO:0005215
CL266.Contig1_SsASsL	GO:0006468	GO:0005524	GO:0048013	GO:0005003	GO:0005887
CL2664.Contig1_SsASsL	GO:0006355	GO:0044699	GO:0005515	GO:0009653	GO:0005634
CL2670.Contig2_SsASsL	GO:0016491	GO:0005488
CL2675.Contig2_SsASsL	GO:0006779	GO:0016491	GO:0044710
CL2682.Contig1_SsASsL	GO:0001700	GO:0031987	GO:0001964	GO:0048854	GO:0048036	GO:0016020	GO:0042048
CL2682.Contig2_SsASsL	GO:0048036	GO:0031987	GO:0001964	GO:0048854	GO:0042048	GO:0001700	GO:0016020
CL2691.Contig2_SsASsL	GO:0005737	GO:0005975	GO:0035159	GO:0008061	GO:0005576	GO:0004099	GO:0006030
CL2691.Contig3_SsASsL	GO:0005975	GO:0060439	GO:0005041	GO:0035001	GO:0035159	GO:0007632	GO:0008061	GO:0005576	GO:0004099	GO:0006030
CL2691.Contig4_SsASsL	GO:0005975	GO:0060439	GO:0005041	GO:0035001	GO:0035159	GO:0007632	GO:0008061	GO:0005576	GO:0004099	GO:0006030
CL2693.Contig2_SsASsL	GO:0071203	GO:0016197	GO:0005768
CL2695.Contig1_SsASsL	GO:0007606
CL2704.Contig2_SsASsL	GO:0044763
CL271.Contig1_SsASsL	GO:0000278	GO:0035335	GO:0005856	GO:0016319	GO:0050770	GO:0017017	GO:0010591	GO:0008064	GO:0003677	GO:0004725	GO:0003779	GO:0008330	GO:0048749	GO:0005737
CL2717.Contig1_SsASsL	GO:0016757
CL272.Contig1_SsASsL	GO:0016491
CL2721.Contig1_SsASsL	GO:0044699
CL2721.Contig2_SsASsL	GO:0016021	GO:0007155	GO:0042246
CL2725.Contig1_SsASsL	GO:0003676	GO:0000166
CL2726.Contig2_SsASsL	GO:0003676	GO:0008168	GO:0032259
CL2727.Contig2_SsASsL	GO:0046872	GO:0006777	GO:0051539	GO:0019008	GO:0003824
CL2741.Contig2_SsASsL	GO:0006164	GO:0004643	GO:0003937
CL275.Contig1_SsASsL	GO:0006468	GO:0007552	GO:0002168	GO:0005524	GO:0004693	GO:0001700	GO:0048589	GO:0020037	GO:0002009	GO:0030332
CL275.Contig2_SsASsL	GO:0006468	GO:0007552	GO:0002168	GO:0005524	GO:0004693	GO:0001700	GO:0048589	GO:0020037	GO:0002009	GO:0030332
CL2752.Contig1_SsASsL	GO:0003824
CL2756.Contig2_SsASsL	GO:0008360	GO:0007155	GO:0007269	GO:0005525	GO:0015031	GO:0016197	GO:0032011	GO:0005795	GO:0048749	GO:0006892	GO:0010883	GO:0003924	GO:0048488	GO:0006471
CL2768.Contig3_SsASsL	GO:0044763	GO:0044456	GO:0016023	GO:0016020
CL2780.Contig1_SsASsL	GO:0005576
CL2784.Contig1_SsASsL	GO:0006351
CL2793.Contig2_SsASsL	GO:0045454	GO:0005886	GO:0003756
CL2799.Contig1_SsASsL	GO:0043967	GO:0005488	GO:0043968	GO:0016575	GO:0000724	GO:0035267	GO:0016580
CL2799.Contig2_SsASsL	GO:0043967	GO:0050789	GO:0043968	GO:0016575	GO:0000724	GO:0035267	GO:0006351	GO:0016580
CL280.Contig2_SsASsL	GO:0050896	GO:0009887	GO:0035215	GO:0005488	GO:0030182
CL280.Contig4_SsASsL	GO:0048666	GO:0042221	GO:0005515	GO:0010467	GO:0007610	GO:0048749	GO:0009887	GO:0046530	GO:0035215
CL2800.Contig1_SsASsL	GO:0000022	GO:0003735	GO:0022625	GO:0006412
CL2801.Contig1_SsASsL	GO:0005739	GO:0005730	GO:0004127	GO:0033862
CL2805.Contig2_SsASsL	GO:0050896	GO:0050789	GO:0044267	GO:0044710	GO:0031966	GO:0016044	GO:0006508	GO:0008237	GO:0007005	GO:0044707
CL2810.Contig2_SsASsL	GO:0044260	GO:0006139	GO:0003824
CL2820.Contig2_SsASsL	GO:0005875
CL2823.Contig3_SsASsL	GO:0016746
CL2833.Contig2_SsASsL	GO:0016301	GO:0016773	GO:0006796	GO:0071704
CL2835.Contig1_SsASsL	GO:0005763	GO:0003735	GO:0006412
CL2835.Contig2_SsASsL	GO:0005763	GO:0003735	GO:0006412
CL284.Contig1_SsASsL	GO:0097159	GO:1901363
CL2841.Contig1_SsASsL	GO:0016021
CL2841.Contig2_SsASsL	GO:0016021
CL2843.Contig1_SsASsL	GO:0046872	GO:0016705	GO:0004497
CL2845.Contig5_SsASsL	GO:0030018	GO:0048747	GO:0046716
CL2846.Contig1_SsASsL	GO:0006796	GO:0016787
CL2851.Contig1_SsASsL	GO:0003777	GO:0008017	GO:0000235	GO:0005769	GO:0005524	GO:0007018	GO:0035371	GO:0005871	GO:0042803	GO:0050803	GO:0051294
CL2856.Contig2_SsASsL	GO:0016021	GO:0005436	GO:0006817
CL2862.Contig1_SsASsL	GO:0005739	GO:0006432	GO:0004826	GO:0043167	GO:0000166
CL2862.Contig2_SsASsL	GO:0005739	GO:0006432	GO:0008033	GO:0005524	GO:0004826	GO:0000287	GO:0000049
CL2876.Contig1_SsASsL	GO:0005737	GO:0005524	GO:0006434	GO:0004828
CL2876.Contig2_SsASsL	GO:0005737	GO:0005524	GO:0006434	GO:0004828
CL2877.Contig2_SsASsL	GO:0035075	GO:0035073	GO:0035556
CL2883.Contig1_SsASsL	GO:0042302
CL2886.Contig1_SsASsL	GO:0004663	GO:0046872	GO:0005515	GO:0018344	GO:0007601
CL2886.Contig2_SsASsL	GO:0004663	GO:0046872	GO:0005515	GO:0018344	GO:0007601
CL2891.Contig1_SsASsL	GO:0003746	GO:0005739	GO:0032790	GO:0006414	GO:0032543	GO:0006184	GO:0000166	GO:0003924
CL2903.Contig2_SsASsL	GO:0005811
CL2918.Contig1_SsASsL	GO:0016787
CL2919.Contig1_SsASsL	GO:0005743
CL2919.Contig2_SsASsL	GO:0005743
CL2925.Contig3_SsASsL	GO:0009653	GO:0016055	GO:0007444	GO:0005488
CL2937.Contig1_SsASsL	GO:0051287	GO:0016319	GO:0015014	GO:0016055	GO:0007507	GO:0042048	GO:0007224	GO:0003979	GO:0007367	GO:0007428	GO:0007427	GO:0002121	GO:0055114	GO:0008543	GO:0007509	GO:0030206	GO:0007476
CL2937.Contig2_SsASsL	GO:0051287	GO:0016319	GO:0015014	GO:0016055	GO:0007507	GO:0042048	GO:0007224	GO:0003979	GO:0007367	GO:0007428	GO:0007427	GO:0002121	GO:0055114	GO:0008543	GO:0007509	GO:0030206	GO:0007476
CL2940.Contig1_SsASsL	GO:0030170	GO:0016831	GO:0006520
CL2953.Contig2_SsASsL	GO:0005488	GO:0016491	GO:0006351
CL2958.Contig2_SsASsL	GO:0008565	GO:0005642	GO:0005643	GO:0046825	GO:0034504	GO:0000776	GO:0042176	GO:0030529	GO:0010824
CL2959.Contig1_SsASsL	GO:0006413	GO:0003743	GO:0016070
CL2959.Contig2_SsASsL	GO:0006413	GO:0003743	GO:0016070
CL296.Contig1_SsASsL	GO:0005737	GO:0008258	GO:0006979	GO:0032006	GO:0009968	GO:0006915
CL2970.Contig2_SsASsL	GO:0007265	GO:0007219	GO:0007267	GO:0008022	GO:0034332	GO:0048730	GO:0005915	GO:0005730	GO:0005829	GO:0007391	GO:0034329	GO:0005886	GO:0046328	GO:0016318	GO:0005938	GO:0005926
CL2983.Contig1_SsASsL	GO:0005515	GO:0016787
CL2991.Contig1_SsASsL	GO:0044260	GO:0010467	GO:1901363	GO:0044238	GO:0097159
CL3002.Contig2_SsASsL	GO:0007472	GO:0043297	GO:0016333	GO:0051179	GO:0044459	GO:0042067	GO:0030154	GO:0007049	GO:0008285	GO:0045197	GO:0016331	GO:0016335	GO:0050896
CL3002.Contig3_SsASsL	GO:0007472	GO:0043297	GO:0016333	GO:0051179	GO:0044459	GO:0042067	GO:0030154	GO:0007049	GO:0008285	GO:0045197	GO:0016331	GO:0016335	GO:0050896
CL3002.Contig4_SsASsL	GO:0007472	GO:0043297	GO:0016333	GO:0051179	GO:0044459	GO:0042067	GO:0030154	GO:0007049	GO:0008285	GO:0045197	GO:0016331	GO:0016335	GO:0050896
CL3002.Contig6_SsASsL	GO:0000902	GO:0045571	GO:0045186	GO:0050680	GO:0016327	GO:0016336	GO:0045198	GO:0050803	GO:0031594	GO:0022402	GO:0016323	GO:0019991	GO:0072089	GO:0045169	GO:0048863	GO:0007464	GO:0006963	GO:0042048	GO:0016334	GO:0072002	GO:0001737	GO:0005515	GO:0030100	GO:0008105	GO:0005918	GO:0007391	GO:0016328
CL3002.Contig7_SsASsL	GO:0000902	GO:0045571	GO:0045186	GO:0050680	GO:0016327	GO:0016336	GO:0045198	GO:0050803	GO:0031594	GO:0022402	GO:0016323	GO:0019991	GO:0072089	GO:0045169	GO:0048863	GO:0007464	GO:0006963	GO:0042048	GO:0016334	GO:0072002	GO:0001737	GO:0005515	GO:0030100	GO:0008105	GO:0005918	GO:0007391	GO:0016328
CL3003.Contig1_SsASsL	GO:0006184	GO:0003924	GO:0005525
CL3003.Contig2_SsASsL	GO:0006184	GO:0003924	GO:0005525
CL3009.Contig1_SsASsL	GO:0007015	GO:0007498	GO:0003824	GO:0006796	GO:0015629	GO:0016477	GO:0003725	GO:0007303	GO:0040023	GO:0007523	GO:0048471	GO:0060361	GO:0050794	GO:0006366	GO:0031965	GO:0030018	GO:0008335	GO:0008305	GO:0007519	GO:0003779
CL302.Contig1_SsASsL	GO:0050911	GO:0005549	GO:0051291	GO:0004984	GO:0007269	GO:0030123	GO:0008565	GO:0006727	GO:0016183	GO:0007040	GO:0032590	GO:0016021	GO:0006886	GO:0048072	GO:0008021
CL3032.Contig2_SsASsL	GO:0044763	GO:0071704	GO:0005515	GO:0016787	GO:0006796	GO:0044238	GO:0043229	GO:0044444
CL3040.Contig1_SsASsL	GO:0042060	GO:0032452	GO:0061086	GO:0005705	GO:0071557	GO:0051568	GO:0008285	GO:0045746	GO:0045498	GO:0035327	GO:0044666
CL3044.Contig2_SsASsL	GO:0009987
CL305.Contig2_SsASsL	GO:0005634	GO:0003676
CL3055.Contig3_SsASsL	GO:0005911	GO:0016339	GO:0007412	GO:0045296	GO:0005509	GO:0050774	GO:0007156	GO:0044331	GO:0007413	GO:0031290	GO:0004872	GO:0042803	GO:0045467	GO:0008013	GO:0005887	GO:0016318	GO:0045463	GO:0048841
CL3056.Contig1_SsASsL	GO:0007017	GO:0034332	GO:0004550	GO:0006241	GO:0005525	GO:0046777	GO:0005874	GO:0008017	GO:0006165	GO:0018105	GO:0007067	GO:0035152	GO:0006183	GO:0000287	GO:0006228	GO:0005875	GO:0007427	GO:0016334	GO:0005524
CL3065.Contig1_SsASsL	GO:0034641	GO:0044238	GO:0006725	GO:0046483	GO:1901360	GO:0043170	GO:0003824
CL3068.Contig1_SsASsL	GO:0048813	GO:0000082	GO:0007424	GO:0031523	GO:0008069	GO:0051726	GO:0008134	GO:0008362	GO:0001077	GO:0045944	GO:0060537	GO:0045850	GO:0042023	GO:0000122	GO:0040005	GO:0019730	GO:0035189	GO:0046331	GO:0043565	GO:0008630	GO:0007307	GO:0007113	GO:0007475	GO:0035206	GO:0005576	GO:0031012
CL3072.Contig1_SsASsL	GO:0043060	GO:0007498	GO:0000705	GO:0031430	GO:0033046	GO:0016321	GO:0000776	GO:0005819	GO:0006096	GO:0006468	GO:0004674	GO:0001666	GO:0005813	GO:0032837	GO:0051322	GO:0007100	GO:0030018	GO:0007094	GO:0007095	GO:0004332	GO:0005524
CL3074.Contig1_SsASsL	GO:0045938	GO:0009897	GO:0032222	GO:0008076	GO:0034235	GO:0031225
CL3076.Contig1_SsASsL	GO:0005975	GO:0008810
CL3077.Contig2_SsASsL	GO:0007624	GO:0003676	GO:0009897	GO:0006810	GO:0005576	GO:0015035	GO:0040008	GO:0000166	GO:0022900
CL3079.Contig2_SsASsL	GO:0006457	GO:0016887	GO:0005811	GO:0006950	GO:0005524	GO:0051082	GO:0005739
CL3083.Contig2_SsASsL	GO:0052689
CL309.Contig1_SsASsL	GO:0009987	GO:0006810	GO:0016887	GO:0000166
CL309.Contig3_SsASsL	GO:0055085	GO:0016021	GO:0042626	GO:0006200	GO:0005524
CL3094.Contig2_SsASsL	GO:0000786	GO:0003677	GO:0006334	GO:0005634	GO:0046982
CL3095.Contig1_SsASsL	GO:0009987	GO:0003824
CL3095.Contig2_SsASsL	GO:0044260	GO:0044238	GO:0003824	GO:0005488
CL3096.Contig1_SsASsL	GO:0046872	GO:0004462
CL3101.Contig1_SsASsL	GO:0019226
CL3105.Contig1_SsASsL	GO:0004864	GO:0007584	GO:0007088	GO:0051445	GO:0035308	GO:0007052	GO:0048477	GO:0030104
CL3105.Contig2_SsASsL	GO:0004864	GO:0007584	GO:0007088	GO:0051445	GO:0035308	GO:0007052	GO:0048477	GO:0030104
CL3111.Contig2_SsASsL	GO:0071711	GO:0008360	GO:0008270	GO:0035293	GO:0030127	GO:0048081	GO:0007029	GO:0034394	GO:0006886	GO:0050774	GO:0007030	GO:0035149	GO:0005096	GO:0016203	GO:0022409	GO:0005795	GO:0006888	GO:0030011	GO:0005783	GO:0003331
CL3118.Contig1_SsASsL	GO:0003723	GO:0009328	GO:0006432	GO:0005524	GO:0004826	GO:0000287
CL312.Contig1_SsASsL	GO:0051298	GO:0045298	GO:0005525	GO:0006184	GO:0005737	GO:0005874	GO:0051258	GO:0016203	GO:0003924	GO:0005200
CL312.Contig2_SsASsL	GO:0005874	GO:0051258	GO:0006184	GO:0007017	GO:0003924	GO:0005200	GO:0005737	GO:0005525
CL312.Contig3_SsASsL	GO:0051298	GO:0045298	GO:0005525	GO:0006184	GO:0005737	GO:0005874	GO:0051258	GO:0016203	GO:0003924	GO:0005200
CL312.Contig6_SsASsL	GO:0051298	GO:0045298	GO:0005525	GO:0006184	GO:0005737	GO:0005874	GO:0051258	GO:0016203	GO:0003924	GO:0005200
CL3125.Contig1_SsASsL	GO:0046427	GO:0022857
CL313.Contig4_SsASsL	GO:0007269	GO:0048488	GO:0016301	GO:0016310
CL3133.Contig2_SsASsL	GO:0016020
CL3138.Contig1_SsASsL	GO:0035556
CL3138.Contig2_SsASsL	GO:0035556
CL3140.Contig1_SsASsL	GO:0003735	GO:0003723	GO:0015935	GO:0006412
CL3140.Contig2_SsASsL	GO:0003735	GO:0003723	GO:0015935	GO:0006412
CL3141.Contig1_SsASsL	GO:0044699
CL3146.Contig1_SsASsL	GO:0004013	GO:0006730	GO:0000166
CL3146.Contig2_SsASsL	GO:0004013	GO:0006730	GO:0000166
CL3149.Contig3_SsASsL	GO:0022891
CL3162.Contig2_SsASsL	GO:0009987	GO:0003824
CL3168.Contig1_SsASsL	GO:0030036	GO:0003779	GO:0017048	GO:0015629
CL3171.Contig5_SsASsL	GO:0003676	GO:0005524	GO:0008026
CL3171.Contig6_SsASsL	GO:0003676	GO:0005524	GO:0008026
CL3173.Contig1_SsASsL	GO:0005509
CL3173.Contig3_SsASsL	GO:0005509
CL3177.Contig1_SsASsL	GO:0007411	GO:0010890	GO:0035282	GO:0007268	GO:0004467	GO:0001676	GO:0005811	GO:0005783
CL3191.Contig1_SsASsL	GO:0016798	GO:0008152	GO:0043169
CL3191.Contig2_SsASsL	GO:0016798	GO:0008152	GO:0043169
CL3211.Contig3_SsASsL	GO:0016301	GO:0044237
CL3212.Contig1_SsASsL	GO:0004175	GO:0051298	GO:0000059	GO:0048542	GO:0015629	GO:0008283	GO:0042332	GO:0008320	GO:0007291	GO:0007303	GO:0005643	GO:0006607	GO:0007301	GO:0005875	GO:0005811	GO:0005886
CL3213.Contig1_SsASsL	GO:0008407	GO:0031987	GO:0001964	GO:0000122	GO:0046331	GO:0008586	GO:0045466	GO:0007541	GO:0046843	GO:0030381	GO:0046552	GO:0008283	GO:0007494	GO:0043392	GO:0046982	GO:0007391	GO:0000988	GO:0008258	GO:0007422	GO:0007286	GO:0042675	GO:0002121	GO:0048056	GO:0007458	GO:0005634	GO:0048854
CL3213.Contig2_SsASsL	GO:0001751	GO:0003006	GO:0045165	GO:0045892	GO:0046983	GO:0048468	GO:0044424	GO:0050896	GO:0007276	GO:0022412
CL3213.Contig3_SsASsL	GO:0008407	GO:0031987	GO:0001964	GO:0000122	GO:0046331	GO:0008586	GO:0045466	GO:0007541	GO:0046843	GO:0030381	GO:0046552	GO:0008283	GO:0007494	GO:0043392	GO:0046982	GO:0007391	GO:0000988	GO:0008258	GO:0007422	GO:0007286	GO:0042675	GO:0002121	GO:0048056	GO:0007458	GO:0005634	GO:0048854
CL3219.Contig1_SsASsL	GO:0019046	GO:0010628	GO:0048188	GO:0000123	GO:0006355	GO:0050821	GO:0005737	GO:0043025	GO:0003713	GO:0042802	GO:0070688	GO:0043254	GO:0003682	GO:0043984	GO:0043982	GO:0071339	GO:0043981
CL3225.Contig1_SsASsL	GO:0006930	GO:0001752	GO:0005525	GO:0042052	GO:0004088	GO:0005771	GO:0006543	GO:0005791	GO:0046673	GO:0007601	GO:0008594	GO:0004087	GO:0016027	GO:0070406	GO:0019003	GO:0004151	GO:0046872	GO:0007602	GO:0030713	GO:0046328	GO:0009642	GO:0016029	GO:0016023	GO:0016476	GO:0005811	GO:0008344	GO:0016021	GO:0032486	GO:0042067	GO:0005515	GO:0008020	GO:0005524	GO:0007186	GO:0007155	GO:0003924	GO:0035099	GO:0043052	GO:0007391	GO:0006184	GO:0004070	GO:0006207	GO:0070409	GO:0005767	GO:0030718
CL3237.Contig1_SsASsL	GO:0044763	GO:0006665	GO:0050789
CL3237.Contig2_SsASsL	GO:0016787	GO:0008152
CL3238.Contig1_SsASsL	GO:0008080
CL3247.Contig1_SsASsL	GO:0020037	GO:0004601	GO:0055114	GO:0006979
CL3247.Contig2_SsASsL	GO:0020037	GO:0004601	GO:0055114	GO:0006979
CL325.Contig5_SsASsL	GO:0052689
CL3257.Contig3_SsASsL	GO:0022891	GO:0016021	GO:0032440	GO:0055114	GO:0055085	GO:0008643
CL3259.Contig1_SsASsL	GO:0032855	GO:0008360	GO:0030675	GO:0005737
CL3266.Contig1_SsASsL	GO:0043005	GO:0005483	GO:0045202	GO:0005484	GO:0048172	GO:0016082	GO:0016081	GO:0006893	GO:0005886
CL3270.Contig7_SsASsL	GO:0016199	GO:0016204	GO:0007423	GO:0007026	GO:0016319	GO:0030426	GO:0048813	GO:0035147	GO:0030716	GO:0000235	GO:0003779	GO:0030036	GO:0008017	GO:0007475	GO:0035149	GO:0045169	GO:0005912	GO:0030516
CL3274.Contig1_SsASsL	GO:0006633	GO:0016021	GO:0000038
CL3276.Contig2_SsASsL	GO:0009987
CL3280.Contig1_SsASsL	GO:0006396	GO:0003676	GO:0005634
CL3304.Contig2_SsASsL	GO:0005875	GO:0044665	GO:0048188	GO:0022008	GO:0051568	GO:0005671	GO:0016573	GO:0004402	GO:0007095	GO:0044666	GO:0006338
CL3307.Contig2_SsASsL	GO:0016021
CL3323.Contig3_SsASsL	GO:0005737	GO:0043565	GO:0032403	GO:0003697	GO:0031687
CL3330.Contig1_SsASsL	GO:0005488
CL3333.Contig1_SsASsL	GO:0044260	GO:0006139	GO:0003824
CL3348.Contig1_SsASsL	GO:0008270	GO:0016874
CL3352.Contig1_SsASsL	GO:0016199	GO:0007629	GO:0004871	GO:0043052	GO:0016060	GO:0002385	GO:0007202	GO:0005834	GO:0030322	GO:0071244	GO:0016027	GO:0005525	GO:0060158	GO:0006184	GO:0031683	GO:0001664	GO:0046673	GO:0007188	GO:0003924	GO:0007608
CL3353.Contig2_SsASsL	GO:0003676	GO:0005524	GO:0008026
CL3367.Contig1_SsASsL	GO:0007613	GO:0008805	GO:0007626	GO:0030133	GO:0007476
CL337.Contig1_SsASsL	GO:0005488	GO:0031981
CL337.Contig3_SsASsL	GO:0005488	GO:0031981
CL3371.Contig2_SsASsL	GO:0005829	GO:0060009	GO:0016337	GO:0009566	GO:0007286	GO:0001669	GO:0012506
CL3371.Contig3_SsASsL	GO:0005829	GO:0060009	GO:0016337	GO:0009566	GO:0007286	GO:0001669	GO:0012506
CL3373.Contig1_SsASsL	GO:0003916	GO:0008152
CL3373.Contig2_SsASsL	GO:0003916	GO:0008152
CL3380.Contig1_SsASsL	GO:0043229	GO:0055114	GO:0044238	GO:0003676	GO:0044260	GO:0016491	GO:0000166	GO:0022412	GO:0048468	GO:0030529	GO:0007275	GO:0003006	GO:0010467	GO:0048477
CL3380.Contig2_SsASsL	GO:0003729	GO:0046843	GO:0055114	GO:0005509	GO:0071011	GO:0022008	GO:0000398	GO:0035770	GO:0007310	GO:0016491	GO:0046011	GO:0000166
CL3380.Contig3_SsASsL	GO:0003729	GO:0046843	GO:0055114	GO:0071011	GO:0022008	GO:0000398	GO:0035770	GO:0007310	GO:0016491	GO:0046011	GO:0000166
CL3385.Contig1_SsASsL	GO:0008270
CL3386.Contig3_SsASsL	GO:0005525	GO:0000910	GO:0007049	GO:0031105	GO:0005940	GO:0003924
CL3389.Contig1_SsASsL	GO:0003723	GO:0006397	GO:0005634	GO:0000166
CL3389.Contig2_SsASsL	GO:0003723	GO:0006397	GO:0005634	GO:0000166
CL3392.Contig1_SsASsL	GO:0044260	GO:0006139	GO:0003824
CL3394.Contig3_SsASsL	GO:0004185	GO:0006508	GO:0004181	GO:0008270
CL3399.Contig1_SsASsL	GO:0005097	GO:0005622	GO:0032851
CL3399.Contig2_SsASsL	GO:0005097	GO:0005622	GO:0032851
CL3404.Contig1_SsASsL	GO:0016740
CL3407.Contig1_SsASsL	GO:0005488
CL3410.Contig1_SsASsL	GO:0015385	GO:0055085	GO:0006885	GO:0016021	GO:0006814
CL3413.Contig1_SsASsL	GO:0005200	GO:0005884	GO:0005811	GO:0007010	GO:0005524
CL3413.Contig2_SsASsL	GO:0005856	GO:0005737	GO:0005524
CL3429.Contig1_SsASsL	GO:0005488	GO:0043170	GO:0044238
CL3429.Contig3_SsASsL	GO:0005488
CL3432.Contig1_SsASsL	GO:0004869	GO:0010951	GO:0004867
CL3441.Contig1_SsASsL	GO:0046907	GO:0015031
CL3447.Contig1_SsASsL	GO:0006357	GO:0001104	GO:0016592
CL3455.Contig4_SsASsL	GO:0044763
CL3456.Contig1_SsASsL	GO:0004653	GO:0005795	GO:0009312	GO:0006486	GO:0016021
CL3456.Contig2_SsASsL	GO:0004653	GO:0005795	GO:0009312	GO:0016020
CL3461.Contig1_SsASsL	GO:0005509
CL3468.Contig3_SsASsL	GO:0004697	GO:0006468	GO:0005524
CL347.Contig2_SsASsL	GO:0003960	GO:0016296	GO:0004314	GO:0004319	GO:0004313	GO:0004320	GO:0004316	GO:0004315	GO:0016295	GO:0009058	GO:0008270	GO:0004317	GO:0055114	GO:0000166
CL3474.Contig2_SsASsL	GO:0005634	GO:0005829
CL3479.Contig1_SsASsL	GO:0008233
CL3479.Contig2_SsASsL	GO:0008233
CL3479.Contig3_SsASsL	GO:0008233
CL3482.Contig2_SsASsL	GO:0048812
CL3489.Contig1_SsASsL	GO:0005938	GO:0035023	GO:0017048
CL3502.Contig1_SsASsL	GO:0044763	GO:0048519	GO:0044707	GO:0042742	GO:0051239	GO:0050776	GO:0050794	GO:0005488
CL3508.Contig1_SsASsL	GO:0000122	GO:0035220	GO:0003714	GO:0016360	GO:0051287	GO:0008022	GO:0046427	GO:0030111	GO:0070491	GO:0001700	GO:0003713	GO:0055114	GO:0042803	GO:0004617	GO:0022416	GO:0005634
CL3508.Contig2_SsASsL	GO:0000122	GO:0035220	GO:0003714	GO:0016360	GO:0051287	GO:0008022	GO:0046427	GO:0030111	GO:0070491	GO:0001700	GO:0003713	GO:0055114	GO:0042803	GO:0004617	GO:0022416	GO:0005634
CL3508.Contig3_SsASsL	GO:0004617	GO:0051287	GO:0055114
CL3514.Contig1_SsASsL	GO:0016491
CL3516.Contig1_SsASsL	GO:0008233	GO:0006465	GO:0016021	GO:0005787
CL3521.Contig2_SsASsL	GO:0005643	GO:0008565	GO:0006886
CL3532.Contig3_SsASsL	GO:0046872	GO:0006816	GO:0005524	GO:0016021	GO:0005388
CL3536.Contig2_SsASsL	GO:0005622
CL3538.Contig1_SsASsL	GO:0006930	GO:0001752	GO:0005525	GO:0042052	GO:0004088	GO:0005771	GO:0006543	GO:0005791	GO:0046673	GO:0007601	GO:0008594	GO:0004087	GO:0016027	GO:0070406	GO:0019003	GO:0004767	GO:0004151	GO:0046872	GO:0007602	GO:0030713	GO:0046328	GO:0009642	GO:0016029	GO:0016023	GO:0016476	GO:0005811	GO:0008344	GO:0016021	GO:0032486	GO:0042067	GO:0005515	GO:0008020	GO:0005524	GO:0007186	GO:0007155	GO:0003924	GO:0035099	GO:0043052	GO:0007391	GO:0006184	GO:0004070	GO:0006207	GO:0070409	GO:0005767	GO:0030718
CL3539.Contig2_SsASsL	GO:0008152	GO:0004553
CL3546.Contig1_SsASsL	GO:0007291	GO:0008344	GO:0007528	GO:0005975	GO:0006044	GO:0009247	GO:0033842	GO:0005794
CL3557.Contig1_SsASsL	GO:0005622	GO:0006412
CL356.Contig3_SsASsL	GO:0016461	GO:0031672	GO:0042803	GO:0000146	GO:0045200	GO:0008258	GO:0007443	GO:0031036	GO:0005703	GO:0007527	GO:0007395	GO:0030898	GO:0035317	GO:0030241	GO:0070986	GO:0007427	GO:0045214	GO:0046664	GO:0005863	GO:0045179	GO:0032154	GO:0006941	GO:0000910	GO:0045184	GO:0060361	GO:0005524	GO:0007496	GO:0035159	GO:0007298	GO:0050821	GO:0035017	GO:0001736	GO:0008307	GO:0051259	GO:0016203	GO:0032027	GO:0030018	GO:0046663	GO:0035072	GO:0003779
CL3563.Contig1_SsASsL	GO:0005768	GO:0030136	GO:0006810	GO:0007040	GO:0080025	GO:0016020	GO:0005802	GO:0005215
CL3567.Contig1_SsASsL	GO:0016021	GO:0005509	GO:0055085
CL359.Contig1_SsASsL	GO:0005856	GO:0006548	GO:0007010	GO:0019215	GO:0030409	GO:0006536	GO:0030412	GO:0005794
CL359.Contig2_SsASsL	GO:0005856	GO:0006548	GO:0007010	GO:0019215	GO:0030409	GO:0006536	GO:0030412	GO:0005794
CL3591.Contig2_SsASsL	GO:0006557	GO:0006597	GO:0004014	GO:0008295
CL3595.Contig2_SsASsL	GO:0003676	GO:0000166
CL3612.Contig1_SsASsL	GO:0008302	GO:0045169	GO:0045214	GO:0000212	GO:0030724	GO:0007527	GO:0007282	GO:0035183	GO:0046872	GO:0007294	GO:0030723	GO:0051297	GO:0030721	GO:0048135	GO:0045170	GO:0003779	GO:0072499	GO:0005811	GO:0005886
CL3628.Contig2_SsASsL	GO:0016740
CL3632.Contig1_SsASsL	GO:0000432	GO:0046982	GO:0003705	GO:0043565	GO:0042803	GO:0005634	GO:0043425
CL3647.Contig1_SsASsL	GO:0022008
CL3648.Contig1_SsASsL	GO:0008475	GO:0031418	GO:0005506	GO:0016702	GO:0055114
CL366.Contig1_SsASsL	GO:0061060	GO:0008745	GO:0000270	GO:0005515	GO:0042834	GO:0005576	GO:0050830
CL3662.Contig2_SsASsL	GO:0007155	GO:0005198	GO:0045296	GO:0015629
CL3682.Contig1_SsASsL	GO:0003735	GO:0005811	GO:0022627	GO:0000028	GO:0006414
CL3687.Contig3_SsASsL	GO:0006629	GO:0048856	GO:0044767	GO:0016491	GO:0007275
CL369.Contig2_SsASsL	GO:0005737	GO:0044262	GO:0004459	GO:0006096	GO:0000166	GO:0055114
CL369.Contig4_SsASsL	GO:0005737	GO:0044262	GO:0004459	GO:0006096	GO:0000166	GO:0055114
CL3694.Contig2_SsASsL	GO:0008536	GO:0005737	GO:0005813	GO:0005634
CL3696.Contig4_SsASsL	GO:0006470	GO:0008138	GO:0004727
CL3696.Contig7_SsASsL	GO:0006470	GO:0008138	GO:0004727
CL370.Contig1_SsASsL	GO:0006468	GO:0035556	GO:0004383	GO:0004672	GO:0016021	GO:0005524	GO:0006182
CL3702.Contig1_SsASsL	GO:0004505	GO:0005506	GO:0004510	GO:0016597	GO:0006559	GO:0055114
CL3702.Contig2_SsASsL	GO:0004505	GO:0005506	GO:0004510	GO:0016597	GO:0006559	GO:0055114
CL3703.Contig1_SsASsL	GO:0060439	GO:0006035	GO:0001838	GO:0008293	GO:0007362	GO:0035158	GO:0008362
CL3705.Contig1_SsASsL	GO:0050848	GO:0007274	GO:0005759
CL3705.Contig2_SsASsL	GO:0050848	GO:0007274	GO:0005759
CL3707.Contig1_SsASsL	GO:0016491	GO:0055114	GO:0005507
CL3718.Contig1_SsASsL	GO:0006814	GO:0005890	GO:0005391	GO:0005918	GO:0006813	GO:0019991	GO:0060857	GO:0035158	GO:0035159
CL3718.Contig2_SsASsL	GO:0006814	GO:0005890	GO:0005391	GO:0005918	GO:0006813	GO:0019991	GO:0060857	GO:0035158	GO:0035159
CL3720.Contig1_SsASsL	GO:0003743	GO:0006413	GO:0005829	GO:0006184	GO:0017151	GO:0003924	GO:0005525
CL3720.Contig3_SsASsL	GO:0003743	GO:0006413	GO:0005829	GO:0006184	GO:0017151	GO:0003924	GO:0005525
CL3736.Contig1_SsASsL	GO:0019538	GO:0008242
CL3739.Contig2_SsASsL	GO:0033743	GO:0018206	GO:0008113	GO:0055114	GO:0008270
CL3741.Contig1_SsASsL	GO:0016758
CL3744.Contig1_SsASsL	GO:0016020	GO:0000138
CL3753.Contig1_SsASsL	GO:0005911	GO:0016339	GO:0007412	GO:0045296	GO:0005509	GO:0050774	GO:0007156	GO:0044331	GO:0007413	GO:0031290	GO:0004872	GO:0042803	GO:0045467	GO:0008013	GO:0005887	GO:0016318	GO:0045463	GO:0048841
CL3754.Contig2_SsASsL	GO:0004551	GO:0008152	GO:0016020
CL3758.Contig1_SsASsL	GO:0008081
CL3759.Contig1_SsASsL	GO:0016787
CL3778.Contig1_SsASsL	GO:0004842	GO:0016567	GO:0008270
CL3778.Contig2_SsASsL	GO:0004842	GO:0016567	GO:0008270
CL378.Contig1_SsASsL	GO:0009987	GO:0005515
CL3785.Contig1_SsASsL	GO:0016740
CL3788.Contig2_SsASsL	GO:0048864	GO:0005737	GO:0005844	GO:0000166	GO:0008266	GO:0003729
CL38.Contig1_SsASsL	GO:0051287	GO:0031430	GO:0030018	GO:0009331	GO:0007629	GO:0006641	GO:0004367	GO:0006127	GO:0005975	GO:0046168	GO:0042803	GO:0005811
CL3802.Contig2_SsASsL	GO:0005524	GO:0006950
CL3808.Contig1_SsASsL	GO:0048036	GO:0006470	GO:0016319	GO:0035071	GO:0004721	GO:0048846
CL3815.Contig1_SsASsL	GO:0005488	GO:0016491	GO:0043231	GO:0010430	GO:0016020
CL3822.Contig2_SsASsL	GO:0005524	GO:0006950
CL3833.Contig2_SsASsL	GO:0005737	GO:0005634
CL3833.Contig4_SsASsL	GO:0005737	GO:0005634
CL3833.Contig6_SsASsL	GO:0005737	GO:0005634
CL3838.Contig1_SsASsL	GO:0019046	GO:0043967	GO:0010468	GO:0005737	GO:0035097	GO:0003713	GO:0050794	GO:0005488
CL3844.Contig1_SsASsL	GO:0007411	GO:0035011	GO:0046875	GO:0016319	GO:0007422	GO:0005887
CL3862.Contig1_SsASsL	GO:0005875	GO:0005811	GO:0004197	GO:0006508
CL3864.Contig1_SsASsL	GO:0008152	GO:0016787
CL3865.Contig1_SsASsL	GO:0007314	GO:0045176	GO:0090163	GO:0035003	GO:0005515	GO:0008270	GO:0046667	GO:0007613	GO:0003382	GO:0000132	GO:0045197	GO:0045186	GO:0006468	GO:0045179	GO:0016332	GO:0030011	GO:0060446	GO:0016334	GO:0002052	GO:0016327	GO:0045196	GO:0010592	GO:0001738	GO:0035011	GO:0005524	GO:0007294	GO:0045167	GO:0007416	GO:0051491	GO:0004697	GO:0016324	GO:0035556
CL3865.Contig2_SsASsL	GO:0007314	GO:0045176	GO:0090163	GO:0035003	GO:0005515	GO:0008270	GO:0046667	GO:0007613	GO:0003382	GO:0000132	GO:0045197	GO:0045186	GO:0006468	GO:0045179	GO:0016332	GO:0030011	GO:0060446	GO:0016334	GO:0002052	GO:0016327	GO:0045196	GO:0010592	GO:0001738	GO:0035011	GO:0005524	GO:0007294	GO:0045167	GO:0007416	GO:0051491	GO:0004697	GO:0016324	GO:0035556
CL3877.Contig2_SsASsL	GO:0006402	GO:0000175	GO:0003723	GO:0004654	GO:0006396
CL388.Contig1_SsASsL	GO:0044707
CL388.Contig4_SsASsL	GO:0044707
CL3881.Contig2_SsASsL	GO:0004553
CL3882.Contig1_SsASsL	GO:0016301	GO:0005524	GO:0016310
CL3883.Contig1_SsASsL	GO:0005634	GO:0006355
CL3884.Contig1_SsASsL	GO:0032743	GO:0043123	GO:0007250	GO:0002726	GO:0034138	GO:0043507	GO:0008385	GO:0034142	GO:0008063	GO:0000186	GO:0005671	GO:0043966	GO:0034130	GO:0004709	GO:0002755	GO:0051092	GO:0005515	GO:0070423	GO:0010008	GO:0035666	GO:0050852	GO:0034134	GO:0050870	GO:0000187	GO:0007252
CL3884.Contig2_SsASsL	GO:0046331	GO:0008049	GO:0048047
CL3892.Contig3_SsASsL	GO:0030018	GO:0008307	GO:0045214	GO:0008270	GO:0090175	GO:0007519	GO:0015629	GO:0005634
CL3892.Contig4_SsASsL	GO:0030018	GO:0008307	GO:0045214	GO:0008270	GO:0090175	GO:0007519	GO:0015629	GO:0005634
CL3900.Contig5_SsASsL	GO:0008092	GO:0007015	GO:0051493	GO:0007316	GO:0005737
CL3905.Contig1_SsASsL	GO:0046872	GO:0016491
CL3905.Contig3_SsASsL	GO:0016491	GO:0005488
CL3913.Contig1_SsASsL	GO:0004222	GO:0006508
CL3914.Contig2_SsASsL	GO:0003824
CL3918.Contig1_SsASsL	GO:0044237	GO:0050662	GO:0000166	GO:0003978
CL3920.Contig1_SsASsL	GO:0016321	GO:0036062	GO:0001745	GO:0007498	GO:0001964	GO:0007411	GO:0007507	GO:0005198	GO:0048546	GO:0045886	GO:0040003	GO:0007569	GO:0002121	GO:0006342	GO:0035262	GO:0072686	GO:0031987	GO:0031081	GO:0005811	GO:0008344	GO:0035001	GO:0005515	GO:0035011	GO:0005875	GO:0005635	GO:0007430	GO:0090435	GO:0051297	GO:0071763	GO:0046331	GO:0005605	GO:0007097	GO:0007422	GO:0005638	GO:0007476	GO:0048854	GO:0005813	GO:0048598	GO:0007084
CL3933.Contig1_SsASsL	GO:0006355	GO:0044699	GO:0003677	GO:0032502
CL3945.Contig1_SsASsL	GO:0004222	GO:0006508	GO:0007229
CL3945.Contig2_SsASsL	GO:0004222	GO:0006508	GO:0007229
CL396.Contig4_SsASsL	GO:0048010	GO:0000022	GO:0008360	GO:0008354	GO:0006974	GO:0005021	GO:0031110	GO:0007443	GO:0005017	GO:0045610	GO:0007419	GO:0035099	GO:0008017	GO:0048803	GO:0006468	GO:0007015	GO:0030031	GO:0005875	GO:0019730	GO:0035172	GO:0005886	GO:0007298	GO:0061327	GO:0007435
CL396.Contig5_SsASsL	GO:0000022	GO:0008360	GO:0008354	GO:0006974	GO:0007443	GO:0045610	GO:0007419	GO:0035099	GO:0048803	GO:0007015	GO:0030031	GO:0004714	GO:0005875	GO:0015631	GO:0019730	GO:0035172	GO:0005886	GO:0007298	GO:0061327	GO:0007435
CL3962.Contig1_SsASsL	GO:0016491	GO:0005488
CL3967.Contig1_SsASsL	GO:0008233
CL3967.Contig2_SsASsL	GO:0016787
CL3970.Contig3_SsASsL	GO:0045862	GO:0043995	GO:0048029	GO:0043996	GO:0043085	GO:0000123	GO:0080182	GO:0005829	GO:0030854	GO:0016262	GO:0005547	GO:0043981	GO:0048015	GO:0045944	GO:0008047	GO:0051571	GO:0005886	GO:0071300	GO:0042277	GO:0006493	GO:0005515	GO:0035020	GO:0070688	GO:0046626	GO:0046972	GO:0006110	GO:0005813	GO:0005730	GO:0043982	GO:0043984	GO:0070207	GO:0006917
CL3974.Contig2_SsASsL	GO:0030695	GO:0007165
CL3993.Contig1_SsASsL	GO:0050660	GO:0005777	GO:0006635	GO:0003995	GO:0003997
CL3993.Contig3_SsASsL	GO:0016627	GO:0006631	GO:0055114
CL3998.Contig2_SsASsL	GO:0042169	GO:0018108	GO:0007391	GO:0005524	GO:0004715	GO:0005737	GO:0043066
CL4000.Contig1_SsASsL	GO:0007052	GO:0051299	GO:0016567	GO:0004842	GO:0005634	GO:0006281
CL4000.Contig2_SsASsL	GO:0007052	GO:0051299	GO:0016567	GO:0004842	GO:0005634	GO:0006281
CL4008.Contig1_SsASsL	GO:0003824
CL4008.Contig2_SsASsL	GO:0003824
CL4010.Contig1_SsASsL	GO:0051536	GO:0009113	GO:0046872	GO:0009116	GO:0004044	GO:0006189
CL4010.Contig2_SsASsL	GO:0051536	GO:0009113	GO:0046872	GO:0009116	GO:0004044	GO:0006189
CL402.Contig1_SsASsL	GO:0016459	GO:0005509
CL402.Contig2_SsASsL	GO:0016459	GO:0005509
CL4024.Contig1_SsASsL	GO:0003824
CL4028.Contig1_SsASsL	GO:0005840	GO:0003735	GO:0006412
CL4032.Contig1_SsASsL	GO:0045261	GO:0015986	GO:0005524	GO:0015991	GO:0046933
CL4039.Contig3_SsASsL	GO:0031987	GO:0016079	GO:0001964	GO:0006457	GO:0008021	GO:0048854	GO:0016191	GO:0043195	GO:0005886
CL4042.Contig1_SsASsL	GO:0042981
CL4048.Contig3_SsASsL	GO:0003676
CL4054.Contig1_SsASsL	GO:0043234	GO:0044699	GO:0044430	GO:0015630
CL4056.Contig1_SsASsL	GO:0005840	GO:0003735	GO:0006412
CL4056.Contig2_SsASsL	GO:0005840	GO:0003735	GO:0006412
CL4058.Contig2_SsASsL	GO:0044763	GO:0043231	GO:0044444
CL4070.Contig1_SsASsL	GO:0090175	GO:2000039	GO:0016055	GO:0008355	GO:2001135	GO:0051126	GO:0070864	GO:0007291	GO:0008347	GO:0006468	GO:0004674	GO:0005886	GO:0005634	GO:0005524	GO:0016318
CL4078.Contig3_SsASsL	GO:0004816	GO:0006421	GO:0003676	GO:0005524	GO:0005737
CL4080.Contig1_SsASsL	GO:0016491	GO:0005739	GO:0005488
CL409.Contig2_SsASsL	GO:0071616	GO:0009062	GO:0046627	GO:0019433	GO:0003824
CL4093.Contig2_SsASsL	GO:0016853
CL4100.Contig1_SsASsL	GO:0046914	GO:0016491	GO:0006744	GO:0005739	GO:0055114
CL4103.Contig1_SsASsL	GO:0044260	GO:0006139	GO:0003824
CL4107.Contig2_SsASsL	GO:0005198	GO:0044424
CL411.Contig2_SsASsL	GO:0005829	GO:0055114	GO:0046872	GO:0004817	GO:0006423	GO:0005524	GO:0032440	GO:0000049	GO:0042803
CL412.Contig1_SsASsL	GO:0003824
CL4139.Contig1_SsASsL	GO:0005622	GO:0006810
CL4166.Contig1_SsASsL	GO:0005634	GO:0006355
CL4182.Contig1_SsASsL	GO:0016798
CL4184.Contig1_SsASsL	GO:0043234	GO:0072375	GO:0008355	GO:0015631	GO:0044430	GO:0015630
CL4208.Contig1_SsASsL	GO:0005488
CL4210.Contig2_SsASsL	GO:0006120	GO:0008137	GO:0005747
CL4216.Contig2_SsASsL	GO:0006184	GO:0003924	GO:0005525
CL4218.Contig1_SsASsL	GO:0004091	GO:0008595	GO:0035289	GO:0005771	GO:0048813	GO:0007601	GO:0001709	GO:0000980	GO:0009749	GO:0050770	GO:0007474	GO:0004930	GO:0045467	GO:0007605	GO:0035317	GO:0005615	GO:0007377	GO:0003705	GO:0042593	GO:0007517	GO:0045944	GO:0016319	GO:0005887	GO:0009997	GO:0030297	GO:0008270	GO:0031528	GO:0045470	GO:0007366	GO:0031941	GO:0000122	GO:0045500	GO:0035290	GO:0030532	GO:0007186	GO:0035017	GO:0007376	GO:0050730	GO:0055088	GO:0051017	GO:0005118	GO:0008407	GO:0048800	GO:0008045	GO:0003779
CL4219.Contig1_SsASsL	GO:0003677	GO:0005515	GO:0035060	GO:0003713	GO:0045893	GO:0006338
CL4230.Contig2_SsASsL	GO:0005488
CL4233.Contig1_SsASsL	GO:0036059	GO:0061321	GO:0005912	GO:0016021	GO:0007156	GO:0007157	GO:0046667	GO:0009986	GO:0005917	GO:0016202	GO:0030165	GO:0007523	GO:0046331	GO:0050839	GO:0007409	GO:0097206	GO:0007520	GO:0045177	GO:0005886
CL424.Contig1_SsASsL	GO:0005488
CL4263.Contig1_SsASsL	GO:0035158	GO:0005198	GO:0048812	GO:0008362	GO:0030198	GO:0009306	GO:0007436	GO:0035147	GO:0006911	GO:0006886	GO:0005801	GO:0035149	GO:0030126	GO:0010883	GO:0006890	GO:0005783	GO:0000910
CL4264.Contig1_SsASsL	GO:0007520
CL4264.Contig2_SsASsL	GO:0007520	GO:0016020
CL4266.Contig1_SsASsL	GO:0008270	GO:0003676	GO:0005622
CL4269.Contig1_SsASsL	GO:0045944	GO:0001158	GO:0009953	GO:0035293	GO:0003700	GO:0007431	GO:0005634
CL4270.Contig2_SsASsL	GO:0042802	GO:0030366	GO:0006777	GO:0005829	GO:0019008
CL4272.Contig1_SsASsL	GO:0004672
CL4272.Contig4_SsASsL	GO:0016772
CL4280.Contig2_SsASsL	GO:0070374	GO:0040018	GO:0004983	GO:0004995	GO:0016021	GO:0007218
CL4285.Contig1_SsASsL	GO:0005700	GO:0035220	GO:0005515	GO:0051567	GO:0046974	GO:0048132	GO:0002165	GO:0045892	GO:0010369	GO:0005737	GO:0045814	GO:0010385	GO:0044026	GO:0005634
CL4295.Contig1_SsASsL	GO:0044424	GO:0016491
CL4305.Contig1_SsASsL	GO:0008152	GO:0016491
CL4314.Contig1_SsASsL	GO:0003676	GO:0000166
CL4314.Contig2_SsASsL	GO:0003676	GO:0000166
CL432.Contig1_SsASsL	GO:0003824
CL432.Contig2_SsASsL	GO:0003824
CL432.Contig4_SsASsL	GO:0003824
CL4326.Contig1_SsASsL	GO:0005737	GO:0008601	GO:0000159	GO:0005515	GO:0007399	GO:0007165	GO:0005634
CL4337.Contig1_SsASsL	GO:0016787
CL4338.Contig1_SsASsL	GO:0005737	GO:0005094
CL4341.Contig2_SsASsL	GO:0007018	GO:0005875	GO:0005524	GO:0003777	GO:0005874
CL4342.Contig2_SsASsL	GO:0016020
CL4352.Contig1_SsASsL	GO:0003723	GO:0008270	GO:0071011	GO:0022008	GO:0000398	GO:0007476	GO:0002121
CL4352.Contig3_SsASsL	GO:0048856	GO:0044767	GO:0006928	GO:0016043	GO:0044424
CL4362.Contig1_SsASsL	GO:0008340	GO:0019933	GO:0032320	GO:0008355	GO:0040018	GO:0045762	GO:0031235	GO:0046580	GO:0007616	GO:0005737	GO:0007614	GO:0045475	GO:0009408	GO:0005099	GO:0042066	GO:0006979
CL4373.Contig2_SsASsL	GO:0042176	GO:0000502	GO:0050790	GO:0030234
CL4387.Contig1_SsASsL	GO:0005743	GO:0008121	GO:0044281	GO:0006122
CL4387.Contig2_SsASsL	GO:0005743	GO:0008121	GO:0044281	GO:0006122
CL4393.Contig1_SsASsL	GO:0003676	GO:0030529	GO:0000166
CL4393.Contig2_SsASsL	GO:0003676	GO:0030529	GO:0000166
CL4394.Contig2_SsASsL	GO:0001829	GO:0043415	GO:0000122	GO:0005515	GO:0008016	GO:0048286	GO:0007507	GO:0043393	GO:0016575	GO:0005634	GO:0051155
CL4396.Contig1_SsASsL	GO:0016491	GO:0005488
CL44.Contig1_SsASsL	GO:0005741	GO:0004364	GO:0005811
CL4435.Contig1_SsASsL	GO:0035212	GO:0046329	GO:0043066	GO:0005634
CL4436.Contig1_SsASsL	GO:0005737	GO:0006413	GO:0003743
CL4436.Contig2_SsASsL	GO:0007411	GO:0000122	GO:0042246	GO:0007424	GO:0035098	GO:0007418	GO:0007479	GO:0008347	GO:0007382	GO:0007474	GO:0007298
CL4445.Contig1_SsASsL	GO:0005840	GO:0003735	GO:0006412
CL4445.Contig2_SsASsL	GO:0005840	GO:0003735	GO:0006412
CL4447.Contig2_SsASsL	GO:0005737	GO:0051001	GO:0000398	GO:0071013
CL4451.Contig1_SsASsL	GO:0007156	GO:0008038	GO:0005886	GO:0007411	GO:0050839	GO:0016338
CL4451.Contig2_SsASsL	GO:0007156	GO:0008038	GO:0005886	GO:0007411	GO:0050839	GO:0016338
CL4459.Contig1_SsASsL	GO:0034641	GO:0044238	GO:0006725	GO:0046483	GO:1901360	GO:0003824
CL4460.Contig1_SsASsL	GO:0005634
CL4467.Contig1_SsASsL	GO:0003779	GO:0005622
CL4467.Contig2_SsASsL	GO:0003779	GO:0005622
CL4480.Contig1_SsASsL	GO:0046427	GO:0022857
CL4488.Contig1_SsASsL	GO:0005737	GO:0000045	GO:0080025	GO:0032266
CL4494.Contig1_SsASsL	GO:0044260	GO:0044238
CL4498.Contig1_SsASsL	GO:0005975	GO:0008422	GO:0052740	GO:0052739	GO:0008970
CL4498.Contig2_SsASsL	GO:0005975	GO:0008422	GO:0052740	GO:0052739	GO:0008970
CL4501.Contig1_SsASsL	GO:0009416	GO:0006281	GO:0003914
CL4501.Contig2_SsASsL	GO:0009416	GO:0006281	GO:0003914
CL4502.Contig2_SsASsL	GO:0009612	GO:0048104
CL4502.Contig3_SsASsL	GO:0009612	GO:0048104
CL4522.Contig2_SsASsL	GO:0016491
CL4529.Contig2_SsASsL	GO:0004767	GO:0006685
CL4529.Contig3_SsASsL	GO:0004767	GO:0006685
CL4531.Contig1_SsASsL	GO:0008205	GO:0005829	GO:0047022	GO:0005875	GO:0006631	GO:0008210	GO:0055114	GO:0005739	GO:0006637	GO:0018454	GO:0050327	GO:0003857	GO:0004303	GO:0000166	GO:0047035	GO:0005811	GO:0008209
CL4535.Contig1_SsASsL	GO:0008270
CL4546.Contig1_SsASsL	GO:0005975	GO:0004568	GO:0005576	GO:0008061	GO:0006032
CL4555.Contig2_SsASsL	GO:0016491
CL4568.Contig2_SsASsL	GO:0005509
CL4582.Contig1_SsASsL	GO:0016740
CL4582.Contig2_SsASsL	GO:0016757
CL4594.Contig3_SsASsL	GO:0031225	GO:0005578	GO:0043395	GO:0005886
CL4597.Contig2_SsASsL	GO:0005875	GO:0055114	GO:0005739	GO:0006457	GO:0009408	GO:0005524	GO:0016887	GO:0032440	GO:0051082	GO:0005811
CL4601.Contig2_SsASsL	GO:0004252	GO:0006508
CL4603.Contig2_SsASsL	GO:0006811	GO:0016020
CL4608.Contig1_SsASsL	GO:0006413	GO:0008026	GO:0005524	GO:0003743
CL462.Contig1_SsASsL	GO:0048190	GO:0016360	GO:0005813	GO:0048471	GO:0031532	GO:0007476
CL462.Contig6_SsASsL	GO:0048190	GO:0031532	GO:0007476	GO:0005813	GO:0016360	GO:0048471
CL4620.Contig1_SsASsL	GO:1901981	GO:0043229	GO:0071944	GO:0044444	GO:0050794	GO:0008152	GO:0016020
CL4626.Contig1_SsASsL	GO:0005783	GO:0048471	GO:0005634
CL4629.Contig1_SsASsL	GO:0004832	GO:0006438	GO:0022008	GO:0000166	GO:0004818
CL4629.Contig2_SsASsL	GO:0004832	GO:0006438	GO:0022008	GO:0000166	GO:0004818
CL4645.Contig2_SsASsL	GO:0008270
CL4647.Contig1_SsASsL	GO:0016491	GO:0005488
CL4648.Contig1_SsASsL	GO:0004360	GO:0016051	GO:0005737	GO:0030246
CL4648.Contig2_SsASsL	GO:0004360	GO:0016051	GO:0005737	GO:0030246
CL4648.Contig3_SsASsL	GO:0004360	GO:0016051	GO:0005737	GO:0030246
CL4654.Contig1_SsASsL	GO:0007606
CL4655.Contig4_SsASsL	GO:0016740
CL4662.Contig2_SsASsL	GO:0007338	GO:0016787	GO:0048029
CL4666.Contig3_SsASsL	GO:0048149	GO:0019904
CL4675.Contig2_SsASsL	GO:0009987	GO:0003824
CL469.Contig1_SsASsL	GO:0016829
CL4691.Contig1_SsASsL	GO:0016787	GO:0007476
CL4709.Contig1_SsASsL	GO:0005484	GO:0007349	GO:0007317	GO:0016021	GO:0006936	GO:0006886	GO:0007482	GO:0016081	GO:0031629	GO:0042335	GO:0008021	GO:0005886	GO:0000910
CL471.Contig1_SsASsL	GO:0004364	GO:0005635	GO:0004602	GO:0005783	GO:0006750
CL471.Contig2_SsASsL	GO:0004364	GO:0005635	GO:0004602	GO:0005783	GO:0006750
CL4710.Contig1_SsASsL	GO:0000184	GO:0006415	GO:0006413	GO:0006414	GO:0051726	GO:0000462	GO:0009790	GO:0003735	GO:0019083	GO:0006614	GO:0022627
CL4713.Contig1_SsASsL	GO:0004596
CL4713.Contig2_SsASsL	GO:0004596
CL4737.Contig1_SsASsL	GO:0044260	GO:0006139	GO:0003824
CL4738.Contig3_SsASsL	GO:0019509	GO:0005851	GO:0005085	GO:0006446	GO:0050790	GO:0046523
CL4739.Contig1_SsASsL	GO:0005875	GO:0005488
CL4746.Contig1_SsASsL	GO:0017111	GO:0005524
CL4752.Contig1_SsASsL	GO:0016798	GO:0071704
CL4773.Contig2_SsASsL	GO:0034641	GO:0044238	GO:0006725	GO:0046483	GO:1901360	GO:0003824
CL4776.Contig2_SsASsL	GO:0005488
CL4779.Contig1_SsASsL	GO:0006120	GO:0005747	GO:0003954
CL4779.Contig2_SsASsL	GO:0006120	GO:0005747	GO:0003954
CL4791.Contig1_SsASsL	GO:0042744	GO:0007498	GO:0004602	GO:0008379	GO:0005829	GO:0055114
CL4793.Contig1_SsASsL	GO:0004252	GO:0006508
CL4805.Contig2_SsASsL	GO:0016021	GO:0007186	GO:0007275	GO:0042813	GO:0016055	GO:0004930
CL4822.Contig1_SsASsL	GO:0042302
CL4822.Contig2_SsASsL	GO:0042302
CL4828.Contig1_SsASsL	GO:0016787
CL4833.Contig1_SsASsL	GO:0048812
CL4833.Contig2_SsASsL	GO:0048812	GO:0016787
CL4836.Contig1_SsASsL	GO:0016740
CL4837.Contig1_SsASsL	GO:0016740
CL4839.Contig1_SsASsL	GO:0034641	GO:0016787	GO:0044238	GO:0006725	GO:0046483	GO:1901360	GO:0043170
CL4840.Contig2_SsASsL	GO:0007030	GO:0009306	GO:0005783
CL4850.Contig1_SsASsL	GO:0005488
CL4857.Contig2_SsASsL	GO:0045454	GO:0009055	GO:0015035
CL4858.Contig2_SsASsL	GO:0003746	GO:0006357	GO:0016788	GO:0032784	GO:0006414
CL4868.Contig1_SsASsL	GO:0044428	GO:0050794	GO:0006325
CL4869.Contig1_SsASsL	GO:0010883	GO:0022008	GO:0006642	GO:0034389	GO:0010898	GO:0005811	GO:0032994
CL4869.Contig2_SsASsL	GO:0010883	GO:0022008	GO:0006642	GO:0034389	GO:0010898	GO:0005811	GO:0032994
CL4875.Contig1_SsASsL	GO:0016787
CL4879.Contig1_SsASsL	GO:0016020
CL488.Contig1_SsASsL	GO:0016853
CL488.Contig2_SsASsL	GO:0016853
CL488.Contig3_SsASsL	GO:0016853
CL488.Contig5_SsASsL	GO:0016853
CL4880.Contig1_SsASsL	GO:0045197	GO:0045196	GO:0005912	GO:0004598	GO:0040003	GO:0035003	GO:0016332	GO:0016327	GO:0046331	GO:0045179	GO:0005515	GO:0043025	GO:0045186	GO:0016324
CL489.Contig1_SsASsL	GO:0005488	GO:0043231
CL4891.Contig1_SsASsL	GO:0042060
CL4893.Contig1_SsASsL	GO:0006189	GO:0004642
CL4894.Contig1_SsASsL	GO:0008270
CL4905.Contig3_SsASsL	GO:0048598
CL4906.Contig1_SsASsL	GO:0005355	GO:0044459	GO:0016491	GO:0005353	GO:0055085	GO:0015767	GO:0015771	GO:0015574	GO:0016021	GO:0015768	GO:0015770
CL4906.Contig2_SsASsL	GO:0044459	GO:0055085	GO:0015767	GO:0015771	GO:0015574	GO:0016021	GO:0015768	GO:0015770
CL4906.Contig3_SsASsL	GO:0044459	GO:0055085	GO:0015767	GO:0015771	GO:0015574	GO:0016021	GO:0015768	GO:0015770
CL4910.Contig1_SsASsL	GO:0022008	GO:0006435	GO:0004829	GO:0005524	GO:0005737
CL4910.Contig2_SsASsL	GO:0022008	GO:0006435	GO:0004829	GO:0005524	GO:0005737
CL4910.Contig3_SsASsL	GO:0022008	GO:0006435	GO:0004829	GO:0005524	GO:0005737
CL4912.Contig1_SsASsL	GO:0006915
CL4921.Contig1_SsASsL	GO:0016787
CL4924.Contig1_SsASsL	GO:0048731	GO:0044763	GO:0016043	GO:0044767	GO:0005488
CL4936.Contig1_SsASsL	GO:0032440	GO:0005524	GO:0006950	GO:0055114
CL4936.Contig2_SsASsL	GO:0005524	GO:0006950
CL4938.Contig2_SsASsL	GO:0071212	GO:0004385	GO:0048812	GO:0008582	GO:0005886
CL4950.Contig3_SsASsL	GO:0005737	GO:0000398	GO:0044428
CL4951.Contig1_SsASsL	GO:0017183	GO:0004164	GO:0032259
CL496.Contig2_SsASsL	GO:0003876	GO:0006188
CL4966.Contig2_SsASsL	GO:0004672
CL4978.Contig3_SsASsL	GO:0003676	GO:0000166
CL4981.Contig2_SsASsL	GO:0005488
CL4991.Contig2_SsASsL	GO:0005622	GO:0006810	GO:0005215
CL500.Contig2_SsASsL	GO:0030054	GO:0016021	GO:0006811	GO:0008068	GO:0048812	GO:0045211	GO:0005886
CL5002.Contig2_SsASsL	GO:0016058	GO:0016056	GO:0005246	GO:0016020
CL5008.Contig1_SsASsL	GO:0044763	GO:0004871	GO:0004713
CL5010.Contig1_SsASsL	GO:0046872	GO:0008237
CL5011.Contig1_SsASsL	GO:0016491	GO:0006561
CL5011.Contig2_SsASsL	GO:0016491	GO:0006561
CL5023.Contig4_SsASsL	GO:0016070	GO:0071011	GO:0071013	GO:0010467
CL5024.Contig1_SsASsL	GO:0016641
CL5028.Contig1_SsASsL	GO:0016491
CL5028.Contig2_SsASsL	GO:0047115	GO:0000166	GO:0055114	GO:0047837
CL503.Contig1_SsASsL	GO:0016021	GO:0008146
CL5031.Contig2_SsASsL	GO:0044710	GO:0016620	GO:0005811
CL5035.Contig3_SsASsL	GO:0044699
CL5038.Contig1_SsASsL	GO:0016772
CL5043.Contig1_SsASsL	GO:0005488	GO:0016616	GO:0055114
CL5058.Contig1_SsASsL	GO:0016021	GO:0032440	GO:0008324	GO:0055114	GO:0006812	GO:0055085
CL5062.Contig1_SsASsL	GO:0008270
CL5067.Contig2_SsASsL	GO:0005085	GO:0005622	GO:0051056
CL5070.Contig1_SsASsL	GO:0004725	GO:0050254	GO:0035335
CL5070.Contig2_SsASsL	GO:0004725	GO:0050254	GO:0035335
CL5072.Contig2_SsASsL	GO:0005089	GO:0005543	GO:0005622	GO:0035023	GO:0007480
CL5092.Contig2_SsASsL	GO:0005829	GO:0003746	GO:0005853	GO:0004871	GO:0006414	GO:0043123	GO:0005515
CL510.Contig1_SsASsL	GO:0017111
CL510.Contig2_SsASsL	GO:0042060	GO:0008559	GO:0043190
CL5104.Contig1_SsASsL	GO:0005634	GO:0006396
CL5104.Contig3_SsASsL	GO:0097159	GO:1901363
CL5107.Contig2_SsASsL	GO:0005739	GO:0048269	GO:0006556	GO:0048270	GO:0005634
CL5120.Contig1_SsASsL	GO:0031966
CL5120.Contig2_SsASsL	GO:0031966
CL5124.Contig2_SsASsL	GO:0015630	GO:0019264	GO:0005743	GO:0042802	GO:0042645	GO:0035999	GO:0005758	GO:0004372	GO:0016597	GO:0008284	GO:0008732	GO:0051289	GO:0030170	GO:0008168	GO:0003682	GO:0006564
CL5125.Contig1_SsASsL	GO:0005730	GO:0005762	GO:0003729	GO:0003700	GO:0003735	GO:0006412
CL513.Contig2_SsASsL	GO:0008063	GO:0006955	GO:0006952	GO:0019207	GO:0042325
CL513.Contig3_SsASsL	GO:0008063	GO:0006955	GO:0006952	GO:0019207	GO:0042325
CL5133.Contig1_SsASsL	GO:0016787	GO:0016740
CL5133.Contig2_SsASsL	GO:0046872	GO:0004623	GO:0006468	GO:0005524	GO:0000285	GO:0004674
CL514.Contig2_SsASsL	GO:0016491
CL5142.Contig1_SsASsL	GO:0000275	GO:0015986	GO:0046961	GO:0046933
CL5144.Contig2_SsASsL	GO:0008480	GO:0016740	GO:0044710
CL5145.Contig2_SsASsL	GO:0030850	GO:0002070	GO:0016567	GO:0050794	GO:0044424
CL5152.Contig1_SsASsL	GO:0009653	GO:0016301	GO:0048513	GO:0048869	GO:0016043	GO:0002376	GO:0044767
CL5158.Contig3_SsASsL	GO:0042067	GO:0046331	GO:0005515	GO:0030162	GO:0007349	GO:0042308	GO:0016567	GO:0043065	GO:0046330	GO:0005634	GO:0045879
CL5158.Contig5_SsASsL	GO:0042067	GO:0046331	GO:0005515	GO:0030162	GO:0007349	GO:0042308	GO:0016567	GO:0043065	GO:0046330	GO:0005634	GO:0045879
CL5162.Contig2_SsASsL	GO:0004721	GO:0008152
CL5168.Contig1_SsASsL	GO:0003824
CL5168.Contig2_SsASsL	GO:0016787
CL5168.Contig3_SsASsL	GO:0016787
CL5168.Contig4_SsASsL	GO:0003824
CL5183.Contig1_SsASsL	GO:0032454	GO:0051864	GO:0033169	GO:0070544
CL5191.Contig1_SsASsL	GO:0044763	GO:0005581	GO:0048705
CL5191.Contig2_SsASsL	GO:0044763	GO:0005201	GO:0005581	GO:0048705
CL5196.Contig2_SsASsL	GO:0004596
CL52.Contig1_SsASsL	GO:0003824
CL5212.Contig1_SsASsL	GO:0048468	GO:0003676	GO:0044446	GO:0007276
CL5212.Contig2_SsASsL	GO:0048468	GO:0003676	GO:0044446	GO:0007276
CL5214.Contig1_SsASsL	GO:0016853
CL5214.Contig3_SsASsL	GO:0016853
CL5217.Contig1_SsASsL	GO:0004683	GO:0005622	GO:0006468	GO:0005524
CL5217.Contig3_SsASsL	GO:0004683	GO:0005622	GO:0006468	GO:0005524
CL5219.Contig1_SsASsL	GO:0005997	GO:0055114	GO:0006739	GO:0005903	GO:0050038	GO:0005515	GO:0006006	GO:0051289	GO:0005902	GO:0005737
CL5222.Contig1_SsASsL	GO:0003697	GO:0005634
CL5222.Contig2_SsASsL	GO:0003677
CL5229.Contig1_SsASsL	GO:0005730	GO:0030515	GO:0031118	GO:0005732	GO:0030559
CL5234.Contig1_SsASsL	GO:0005509
CL5236.Contig1_SsASsL	GO:0003824
CL5236.Contig2_SsASsL	GO:0003824
CL5238.Contig1_SsASsL	GO:0005488
CL5238.Contig2_SsASsL	GO:0005488
CL5249.Contig1_SsASsL	GO:0005515	GO:0007288
CL5254.Contig1_SsASsL	GO:0008233
CL5254.Contig2_SsASsL	GO:0008236
CL5254.Contig3_SsASsL	GO:0016787
CL5256.Contig1_SsASsL	GO:0044260	GO:0006139	GO:0003824
CL5264.Contig1_SsASsL	GO:0007548	GO:0006366	GO:0006355	GO:0050896	GO:0035215	GO:0005488
CL5273.Contig1_SsASsL	GO:0006334	GO:0005634
CL5273.Contig2_SsASsL	GO:0006334	GO:0005634
CL5280.Contig2_SsASsL	GO:0016757
CL5293.Contig1_SsASsL	GO:0016020
CL5293.Contig5_SsASsL	GO:0004872	GO:0016021	GO:0007275
CL5296.Contig1_SsASsL	GO:0003723	GO:0008340	GO:0042078	GO:0043621	GO:0030719	GO:0043186
CL5307.Contig1_SsASsL	GO:0006911
CL5326.Contig2_SsASsL	GO:0044699	GO:0043231	GO:0005488
CL5335.Contig1_SsASsL	GO:0001106	GO:0000122	GO:0007399	GO:0070491	GO:0005634
CL5341.Contig1_SsASsL	GO:0016021
CL5344.Contig1_SsASsL	GO:0008467
CL5351.Contig1_SsASsL	GO:0016241	GO:0001745	GO:0009888	GO:0040027	GO:0003690	GO:0009790	GO:0005829	GO:0040015	GO:0008134	GO:0005977	GO:0003705	GO:0042593	GO:0008340	GO:0001077	GO:0045944	GO:0006974	GO:0005667	GO:0034198	GO:0001578	GO:0000122	GO:0008285	GO:0019901	GO:0046627	GO:0007623	GO:0043565	GO:0007389	GO:0008301	GO:0019216	GO:0045792	GO:0007476	GO:0030308	GO:0051090	GO:0035206	GO:0034599	GO:0009617
CL5366.Contig1_SsASsL	GO:0000236	GO:0005654	GO:0008283	GO:0007275	GO:0000910	GO:0005829
CL5376.Contig2_SsASsL	GO:0003824
CL5376.Contig3_SsASsL	GO:0003824
CL5404.Contig1_SsASsL	GO:0007548	GO:0044763	GO:0050794	GO:0008152
CL5407.Contig2_SsASsL	GO:0006839	GO:0010942	GO:0005743	GO:0016021	GO:0061179	GO:0000303	GO:0043066
CL5407.Contig3_SsASsL	GO:0006810	GO:0016020
CL541.Contig2_SsASsL	GO:0005488
CL5423.Contig1_SsASsL	GO:0005856
CL5423.Contig2_SsASsL	GO:0043005	GO:0007017	GO:0005515	GO:0044430	GO:0051130	GO:0015630
CL5428.Contig2_SsASsL	GO:0005488
CL5436.Contig1_SsASsL	GO:0005515	GO:0044424	GO:0016020
CL5436.Contig3_SsASsL	GO:0005515	GO:0044424	GO:0016020
CL5437.Contig1_SsASsL	GO:0007605	GO:0022008
CL5437.Contig2_SsASsL	GO:0007605	GO:0022008
CL5438.Contig2_SsASsL	GO:0016491	GO:0072521	GO:0044281
CL5442.Contig2_SsASsL	GO:0005515
CL5442.Contig3_SsASsL	GO:0009987	GO:0044699
CL5452.Contig1_SsASsL	GO:0005737	GO:0005886	GO:0005509	GO:0035071	GO:0005634
CL5466.Contig1_SsASsL	GO:0016874	GO:0006631
CL5473.Contig1_SsASsL	GO:0008152	GO:0016491
CL5473.Contig2_SsASsL	GO:0008152	GO:0016491
CL5480.Contig1_SsASsL	GO:0050832	GO:0005615	GO:0042742	GO:0045087	GO:0071855
CL5485.Contig1_SsASsL	GO:0006464	GO:0016874
CL5485.Contig2_SsASsL	GO:0006464	GO:0016874
CL5489.Contig1_SsASsL	GO:0008270	GO:0003676	GO:0005622
CL5489.Contig2_SsASsL	GO:0008270	GO:0003676	GO:0005622
CL5489.Contig3_SsASsL	GO:0008270	GO:0003676	GO:0005622
CL5491.Contig2_SsASsL	GO:0005515	GO:0043231
CL5494.Contig2_SsASsL	GO:0044763
CL550.Contig1_SsASsL	GO:0003723	GO:0006396
CL5504.Contig2_SsASsL	GO:0003870	GO:0030170	GO:0033014
CL5507.Contig1_SsASsL	GO:0005488	GO:0044699
CL5510.Contig2_SsASsL	GO:0016301	GO:0005975	GO:0016773	GO:0016310
CL5510.Contig3_SsASsL	GO:0016301	GO:0070050	GO:0008152	GO:0016773
CL5510.Contig4_SsASsL	GO:0016301	GO:0008152	GO:0016773
CL5513.Contig2_SsASsL	GO:0030042	GO:0003779	GO:0015629
CL5514.Contig1_SsASsL	GO:0044699
CL5526.Contig1_SsASsL	GO:0008270
CL554.Contig10_SsASsL	GO:0006468	GO:0004712	GO:0005524	GO:0004674
CL554.Contig1_SsASsL	GO:0031987	GO:0001964	GO:0007548	GO:0000381	GO:0009306	GO:0046777	GO:0004674	GO:0000165	GO:0035071	GO:0007350	GO:0005875	GO:0005783	GO:0042051	GO:0030717	GO:0005634	GO:0048854
CL554.Contig2_SsASsL	GO:0031987	GO:0001964	GO:0007548	GO:0000381	GO:0009306	GO:0046777	GO:0004674	GO:0000165	GO:0035071	GO:0007350	GO:0005875	GO:0005783	GO:0042051	GO:0030717	GO:0005634	GO:0048854
CL554.Contig4_SsASsL	GO:0031987	GO:0001964	GO:0007548	GO:0000381	GO:0009306	GO:0046777	GO:0004674	GO:0000165	GO:0035071	GO:0007350	GO:0005875	GO:0005783	GO:0042051	GO:0030717	GO:0005634	GO:0048854
CL554.Contig8_SsASsL	GO:0008407	GO:0031987	GO:0001964	GO:0007548	GO:0000166	GO:0008362	GO:0000381	GO:0009306	GO:0004712	GO:0045494	GO:0046777	GO:0004674	GO:0000165	GO:0035071	GO:0007350	GO:0005875	GO:0005783	GO:0042051	GO:0030717	GO:0005634	GO:0048854
CL554.Contig9_SsASsL	GO:0008407	GO:0031987	GO:0001964	GO:0007548	GO:0000166	GO:0008362	GO:0000381	GO:0009306	GO:0004712	GO:0045494	GO:0046777	GO:0004674	GO:0000165	GO:0035071	GO:0007350	GO:0005875	GO:0005783	GO:0042051	GO:0030717	GO:0005634	GO:0048854
CL5540.Contig1_SsASsL	GO:0048468	GO:0006357	GO:0009888	GO:0090101	GO:0044260	GO:0045596	GO:0007399	GO:0005515	GO:0043010	GO:0008285	GO:0044451	GO:0009887
CL5540.Contig2_SsASsL	GO:0048468	GO:0006357	GO:0009888	GO:0090101	GO:0045596	GO:0007399	GO:0005515	GO:0043010	GO:0008285	GO:0044451	GO:0009887
CL5546.Contig2_SsASsL	GO:0004556	GO:0046872	GO:0005975
CL556.Contig1_SsASsL	GO:1901363	GO:0016772	GO:0008360	GO:0007155	GO:0010467	GO:0044267	GO:0044424	GO:0034645	GO:0044765	GO:0097159
CL5561.Contig2_SsASsL	GO:0003682
CL5561.Contig3_SsASsL	GO:0003677	GO:0003682
CL5564.Contig1_SsASsL	GO:0042127	GO:0008360	GO:0008362	GO:0007426	GO:0035159	GO:0042052	GO:0003382	GO:0007009	GO:0007464	GO:0007402	GO:0007419	GO:0043565	GO:0007428	GO:0003700	GO:0045944	GO:0042803	GO:0061041	GO:0005634
CL5564.Contig2_SsASsL	GO:0042127	GO:0008360	GO:0008362	GO:0007426	GO:0035159	GO:0042052	GO:0003382	GO:0007009	GO:0007464	GO:0007402	GO:0007419	GO:0043565	GO:0007428	GO:0003700	GO:0045944	GO:0042803	GO:0061041	GO:0005634
CL5577.Contig2_SsASsL	GO:0005856	GO:0000166
CL558.Contig3_SsASsL	GO:0005737	GO:0005506	GO:0019310	GO:0050113	GO:0055114
CL558.Contig8_SsASsL	GO:0005737	GO:0005506	GO:0019310	GO:0050113	GO:0055114
CL5581.Contig1_SsASsL	GO:0006357	GO:0003700	GO:0046983	GO:0005634
CL5582.Contig1_SsASsL	GO:0005509
CL5584.Contig2_SsASsL	GO:0008324	GO:0006812
CL5592.Contig2_SsASsL	GO:0030433	GO:0030176	GO:0042288	GO:0004872	GO:0005768	GO:0019060	GO:0030968	GO:0030970
CL5594.Contig1_SsASsL	GO:0000124	GO:0030374	GO:0016578	GO:0045893	GO:0051028
CL5594.Contig2_SsASsL	GO:0000124	GO:0030374	GO:0016578	GO:0045893	GO:0051028
CL5595.Contig4_SsASsL	GO:0016310	GO:0004674
CL5605.Contig1_SsASsL	GO:0016491
CL5610.Contig1_SsASsL	GO:0008362	GO:0040005	GO:0007424	GO:0045177	GO:0008355	GO:0007475
CL5610.Contig2_SsASsL	GO:0008362	GO:0040005	GO:0007424	GO:0045177	GO:0008355	GO:0007475
CL5614.Contig1_SsASsL	GO:0008237
CL5614.Contig3_SsASsL	GO:0004222	GO:0006508
CL5628.Contig1_SsASsL	GO:0007265	GO:0051056	GO:0005096	GO:0005622	GO:0002121	GO:0007476
CL563.Contig3_SsASsL	GO:0005245	GO:0070588	GO:0005891
CL564.Contig1_SsASsL	GO:0044341	GO:0015321
CL5641.Contig1_SsASsL	GO:0016614
CL5643.Contig2_SsASsL	GO:0004045	GO:0005525	GO:0007264
CL5657.Contig1_SsASsL	GO:0005840	GO:0003735	GO:0006412
CL5657.Contig2_SsASsL	GO:0005840	GO:0003735	GO:0006412
CL566.Contig1_SsASsL	GO:0007411	GO:0008565	GO:0016183	GO:0008021	GO:0042051	GO:0035976	GO:0007269	GO:0030117	GO:0006886
CL566.Contig2_SsASsL	GO:0007411	GO:0008565	GO:0016183	GO:0008021	GO:0042051	GO:0035976	GO:0007269	GO:0030117	GO:0006886
CL566.Contig3_SsASsL	GO:0007411	GO:0008565	GO:0016183	GO:0008021	GO:0042051	GO:0035976	GO:0007269	GO:0030117	GO:0006886
CL5660.Contig2_SsASsL	GO:0016787
CL5663.Contig1_SsASsL	GO:0005515	GO:0016043
CL567.Contig1_SsASsL	GO:0005083	GO:0046329	GO:0007229	GO:0043508	GO:0007475
CL567.Contig3_SsASsL	GO:0005083	GO:0046329	GO:0007229	GO:0043508	GO:0007475
CL5670.Contig1_SsASsL	GO:0033209	GO:0032088	GO:0051059	GO:0045892
CL5690.Contig1_SsASsL	GO:0001077	GO:0007283	GO:0043565	GO:0005515	GO:0045893	GO:0005634
CL5690.Contig2_SsASsL	GO:0001077	GO:0007283	GO:0043565	GO:0005515	GO:0045893	GO:0005634
CL5694.Contig3_SsASsL	GO:0005515	GO:0016772
CL5696.Contig1_SsASsL	GO:0003676	GO:0005634
CL5696.Contig2_SsASsL	GO:0003676	GO:0005634
CL5698.Contig2_SsASsL	GO:0009987
CL5705.Contig3_SsASsL	GO:0016020
CL5706.Contig1_SsASsL	GO:0005777	GO:0005743	GO:0030145	GO:0004419	GO:0005102	GO:0051262	GO:0007005	GO:0000287	GO:0005759	GO:0042803	GO:0046951	GO:0009790
CL5706.Contig2_SsASsL	GO:0005777	GO:0005743	GO:0030145	GO:0004419	GO:0005102	GO:0051262	GO:0007005	GO:0000287	GO:0005759	GO:0042803	GO:0046951	GO:0009790
CL5711.Contig1_SsASsL	GO:0003676
CL5716.Contig2_SsASsL	GO:0031593	GO:0045739	GO:0004221	GO:0010212	GO:0031572	GO:0006302	GO:0070537	GO:0070552	GO:0008237	GO:0070531	GO:0004843
CL5728.Contig1_SsASsL	GO:0003333	GO:0015171	GO:0008511
CL5729.Contig1_SsASsL	GO:0016740
CL5731.Contig2_SsASsL	GO:0016740
CL5734.Contig2_SsASsL	GO:0016021
CL5740.Contig1_SsASsL	GO:0006541	GO:0004359	GO:0007476	GO:0005739
CL5754.Contig1_SsASsL	GO:0006511	GO:0004221
CL5779.Contig1_SsASsL	GO:0004615	GO:0005737	GO:0019307
CL5789.Contig1_SsASsL	GO:0043231	GO:0044444	GO:0016020
CL5791.Contig1_SsASsL	GO:0004180
CL5793.Contig2_SsASsL	GO:0045926	GO:0045197	GO:0007293	GO:0018108	GO:0034334	GO:0043068	GO:0008285	GO:0010669	GO:0005524	GO:0007165	GO:0004715
CL5799.Contig1_SsASsL	GO:0006952	GO:0002376
CL5809.Contig1_SsASsL	GO:0001676	GO:0004467
CL5821.Contig1_SsASsL	GO:0035220	GO:0007409	GO:0050896	GO:0007154	GO:0005622	GO:0048523
CL5822.Contig1_SsASsL	GO:0016491
CL5822.Contig2_SsASsL	GO:0016491
CL5827.Contig1_SsASsL	GO:0008601	GO:0007059	GO:0004722	GO:0000159	GO:0008340	GO:0007165	GO:0051225
CL5830.Contig1_SsASsL	GO:0005700	GO:0008348	GO:0017055	GO:0043565	GO:0017025	GO:0006338	GO:0007480	GO:0003700	GO:0007379	GO:0043388	GO:0005634	GO:0008301
CL5857.Contig1_SsASsL	GO:0031625	GO:0031461	GO:0006511
CL5860.Contig1_SsASsL	GO:0046331	GO:0008270	GO:0007155	GO:0006357	GO:0045931	GO:0031935	GO:0003676	GO:0030178	GO:0005634	GO:0007476
CL5868.Contig1_SsASsL	GO:0005737	GO:0009166	GO:0004850	GO:0009116
CL5871.Contig2_SsASsL	GO:0003779	GO:0005509	GO:0016020	GO:0005544
CL5878.Contig1_SsASsL	GO:0008270	GO:0048619	GO:0019731	GO:0048617	GO:0019732	GO:0050829	GO:0051715	GO:0042832	GO:0006355	GO:0005576	GO:0007366	GO:0003677	GO:0045087	GO:0005634	GO:0016348
CL5882.Contig1_SsASsL	GO:0004672	GO:0000166
CL5882.Contig2_SsASsL	GO:0004672	GO:0000166
CL5884.Contig1_SsASsL	GO:0030170	GO:0009058	GO:0004021
CL5891.Contig3_SsASsL	GO:0005516	GO:0009416	GO:0008021	GO:0048388	GO:0005769	GO:0046961	GO:0000220	GO:0015991	GO:0009881
CL59.Contig1_SsASsL	GO:0044699
CL5902.Contig1_SsASsL	GO:0035556	GO:0004383	GO:0000166	GO:0020037	GO:0006182
CL5903.Contig1_SsASsL	GO:0044260	GO:0006139	GO:0003824
CL5903.Contig2_SsASsL	GO:0044260	GO:0006139	GO:0003824
CL5904.Contig1_SsASsL	GO:0004553	GO:1901575	GO:0006665	GO:0016020
CL5921.Contig1_SsASsL	GO:0003676	GO:0006351
CL5922.Contig1_SsASsL	GO:0007526	GO:0016204	GO:0050789	GO:0005737	GO:0005634
CL5936.Contig2_SsASsL	GO:0032313
CL5937.Contig2_SsASsL	GO:0005911	GO:0016339	GO:0007412	GO:0045296	GO:0005509	GO:0050774	GO:0007156	GO:0044331	GO:0007413	GO:0031290	GO:0004872	GO:0042803	GO:0045467	GO:0008013	GO:0005887	GO:0016318	GO:0045463	GO:0048841
CL594.Contig1_SsASsL	GO:0005524	GO:0008026	GO:0003725
CL5941.Contig1_SsASsL	GO:0005762	GO:0003735	GO:0006412	GO:0019843
CL5941.Contig2_SsASsL	GO:0005762	GO:0003735	GO:0006412	GO:0019843
CL5946.Contig3_SsASsL	GO:0000166	GO:0003723
CL5950.Contig1_SsASsL	GO:0016787
CL5950.Contig3_SsASsL	GO:0016787
CL5953.Contig5_SsASsL	GO:0046872
CL5963.Contig1_SsASsL	GO:0005615	GO:0005528	GO:0002121	GO:0018208	GO:0016020	GO:0046716	GO:0003755
CL5963.Contig2_SsASsL	GO:0006457	GO:0005509
CL600.Contig3_SsASsL	GO:0003824
CL6012.Contig2_SsASsL	GO:0007411	GO:0048490	GO:0008345	GO:0005543	GO:0005737	GO:0005874	GO:0003777	GO:0047496	GO:0007528	GO:0016188	GO:0005871	GO:0005524
CL6013.Contig1_SsASsL	GO:0006259	GO:0046872	GO:0003676	GO:0003824
CL6016.Contig1_SsASsL	GO:0016311	GO:0004721
CL602.Contig2_SsASsL	GO:0005488
CL6024.Contig1_SsASsL	GO:0016772
CL6035.Contig2_SsASsL	GO:1901363	GO:0008152	GO:0008168	GO:0097159
CL6038.Contig1_SsASsL	GO:0022008	GO:0044444	GO:0006446
CL6066.Contig1_SsASsL	GO:0016874
CL6068.Contig1_SsASsL	GO:0005634
CL6077.Contig2_SsASsL	GO:0009966	GO:0048513	GO:0007166	GO:0044424	GO:0007389	GO:0048598
CL6078.Contig2_SsASsL	GO:0009987	GO:0003824
CL6081.Contig1_SsASsL	GO:0071704	GO:0006793	GO:0016301	GO:0008483	GO:0043168
CL6081.Contig3_SsASsL	GO:0006793	GO:0043167	GO:0008483	GO:0016772
CL6082.Contig1_SsASsL	GO:0097211	GO:0050254	GO:0005000	GO:0007186	GO:0016021	GO:0004968
CL6082.Contig2_SsASsL	GO:0097211	GO:0005000	GO:0007186	GO:0016740	GO:0016021	GO:0004968
CL6084.Contig1_SsASsL	GO:0044763	GO:0016301	GO:0006412	GO:0006796	GO:0003676	GO:0019637	GO:0044710	GO:0006464	GO:0044444
CL6102.Contig1_SsASsL	GO:0030246
CL6102.Contig2_SsASsL	GO:0030246
CL6104.Contig2_SsASsL	GO:0000166
CL6116.Contig1_SsASsL	GO:0016772
CL6116.Contig2_SsASsL	GO:0006468	GO:0005524	GO:0005634	GO:0004674
CL6117.Contig1_SsASsL	GO:0016079	GO:0005326	GO:0051124	GO:0019905	GO:0046928	GO:0016020
CL6117.Contig3_SsASsL	GO:0016079	GO:0005326	GO:0051124	GO:0019905	GO:0046928	GO:0016020
CL6120.Contig1_SsASsL	GO:0016020	GO:0005044	GO:0006508	GO:0004252
CL6121.Contig1_SsASsL	GO:0016491
CL6128.Contig1_SsASsL	GO:0005509
CL6128.Contig2_SsASsL	GO:0005509
CL6131.Contig1_SsASsL	GO:0003676	GO:0000166
CL6137.Contig1_SsASsL	GO:0006911
CL6144.Contig2_SsASsL	GO:0016491	GO:0005488
CL6144.Contig4_SsASsL	GO:0005488	GO:0016491	GO:0044710
CL6153.Contig1_SsASsL	GO:0006810	GO:0007015	GO:0016331	GO:0010004	GO:0045793	GO:0043297	GO:0042249	GO:0040018
CL6153.Contig2_SsASsL	GO:0016020	GO:0008021	GO:0006810	GO:0005215
CL6166.Contig2_SsASsL	GO:0003824
CL6167.Contig2_SsASsL	GO:0072488	GO:0016021	GO:0008519
CL618.Contig2_SsASsL	GO:0003824	GO:0043167
CL618.Contig4_SsASsL	GO:0003824	GO:0043167
CL618.Contig6_SsASsL	GO:0003824	GO:0043167
CL6181.Contig1_SsASsL	GO:0016757
CL6181.Contig2_SsASsL	GO:0016757
CL6184.Contig1_SsASsL	GO:0044710
CL6185.Contig1_SsASsL	GO:1901576	GO:0043168	GO:0016743	GO:0016812	GO:0016874	GO:0006520	GO:0044271
CL6187.Contig1_SsASsL	GO:0020037	GO:0016705	GO:0004497	GO:0005506	GO:0009055	GO:0055114
CL619.Contig11_SsASsL	GO:0034645	GO:0006464	GO:0065007
CL619.Contig5_SsASsL	GO:0001886	GO:0005515	GO:0001569	GO:0044464	GO:0045602	GO:0009790
CL6205.Contig2_SsASsL	GO:0020037	GO:0005506	GO:0009055	GO:0004501	GO:0055114
CL6209.Contig1_SsASsL	GO:0051179	GO:0044700	GO:0007154	GO:0005737	GO:0051716	GO:0006950	GO:0044707
CL6210.Contig2_SsASsL	GO:0007448	GO:0007615	GO:0045187	GO:0019933	GO:0008103	GO:0005515	GO:0048149	GO:0008355	GO:0007317	GO:0045475	GO:0006468	GO:0005952	GO:0048749	GO:0007480	GO:0007228	GO:0050804	GO:0005886	GO:0005524	GO:0007476	GO:0008359	GO:0004691	GO:0045879
CL6227.Contig1_SsASsL	GO:0005829	GO:0000178	GO:0017091	GO:0005515	GO:0010467	GO:0004532	GO:0005634	GO:0043928
CL6232.Contig1_SsASsL	GO:0044430	GO:0006928	GO:0015630	GO:0051179	GO:0043234	GO:0007399
CL6238.Contig2_SsASsL	GO:0008270	GO:0045944	GO:0007399	GO:0008134	GO:0016573	GO:0004402	GO:0003682	GO:0006338
CL6238.Contig3_SsASsL	GO:0016568	GO:0045944	GO:0005622	GO:0046872	GO:0007399	GO:0008134
CL6241.Contig1_SsASsL	GO:0006457	GO:0051082	GO:0009408
CL6248.Contig1_SsASsL	GO:0048813	GO:0008284	GO:0007424	GO:0004867	GO:0031523	GO:0008069	GO:0051726	GO:0008134	GO:0008362	GO:0000083	GO:0001077	GO:0045944	GO:0060537	GO:0040007	GO:0045850	GO:0005201	GO:0005578	GO:0042023	GO:0000122	GO:0040005	GO:0019730	GO:0035189	GO:0046331	GO:0043565	GO:0008630	GO:0007307	GO:0007113	GO:0007475	GO:0035206
CL6248.Contig2_SsASsL	GO:0048813	GO:0008284	GO:0007424	GO:0004867	GO:0031523	GO:0008069	GO:0051726	GO:0008134	GO:0008362	GO:0000083	GO:0001077	GO:0045944	GO:0060537	GO:0040007	GO:0045850	GO:0005201	GO:0005578	GO:0042023	GO:0000122	GO:0040005	GO:0019730	GO:0035189	GO:0046331	GO:0043565	GO:0008630	GO:0007307	GO:0007113	GO:0007475	GO:0035206
CL6257.Contig2_SsASsL	GO:0005811	GO:0006099	GO:0051539	GO:0005739	GO:0052632	GO:0052633
CL6268.Contig1_SsASsL	GO:0006810
CL6277.Contig1_SsASsL	GO:0006306	GO:0008168
CL6280.Contig1_SsASsL	GO:0007224	GO:0055114	GO:0005509	GO:0007156	GO:0016339	GO:0048100	GO:0004022	GO:0007305	GO:0016324	GO:0005902	GO:0032533	GO:0005887
CL6294.Contig1_SsASsL	GO:0019222	GO:0019538	GO:0050794
CL6306.Contig2_SsASsL	GO:2000209	GO:0016787	GO:0044444	GO:0048519
CL6309.Contig1_SsASsL	GO:0006139
CL6314.Contig1_SsASsL	GO:0016803	GO:0006725	GO:0043231	GO:0014070
CL6321.Contig2_SsASsL	GO:0032129	GO:0031078	GO:0016575	GO:0000118	GO:0017136	GO:0034739	GO:0008134	GO:0006351	GO:0005737	GO:0014003	GO:0005886
CL6322.Contig2_SsASsL	GO:0006184	GO:0006399	GO:0000287	GO:0003924	GO:0010467	GO:0005525
CL6331.Contig1_SsASsL	GO:0061060	GO:0008745	GO:0000270	GO:0005515	GO:0042834	GO:0005576	GO:0050830
CL6331.Contig2_SsASsL	GO:0061060	GO:0008745	GO:0000270	GO:0006955	GO:0004040	GO:0005515	GO:0042834	GO:0005576	GO:0016045	GO:0050830	GO:0005887
CL6336.Contig1_SsASsL	GO:0016055	GO:0032799	GO:0048728	GO:0006612	GO:0005788	GO:0006888	GO:0048477	GO:0045177
CL6336.Contig2_SsASsL	GO:0016055	GO:0032799	GO:0048728	GO:0006612	GO:0005788	GO:0006888	GO:0048477	GO:0045177
CL6338.Contig1_SsASsL	GO:0070588	GO:0005262	GO:0030285	GO:0048488
CL6338.Contig2_SsASsL	GO:0044763	GO:0016021	GO:0044765
CL6344.Contig1_SsASsL	GO:0004222
CL6358.Contig1_SsASsL	GO:0016020	GO:0008021	GO:0006810	GO:0005215
CL6359.Contig2_SsASsL	GO:0016740
CL6360.Contig1_SsASsL	GO:0016874	GO:0008152
CL6360.Contig2_SsASsL	GO:0016874
CL6371.Contig1_SsASsL	GO:0006915	GO:0016021	GO:0015101	GO:0015695
CL6372.Contig1_SsASsL	GO:0003743	GO:0006413	GO:0006367	GO:0045944	GO:0022008	GO:0005672	GO:0001129	GO:0001128
CL6375.Contig1_SsASsL	GO:0004427	GO:0005737	GO:0006796	GO:0000287
CL6380.Contig2_SsASsL	GO:0045454	GO:0009055	GO:0006974	GO:0015035	GO:0006662
CL6381.Contig1_SsASsL	GO:0005840	GO:0003735	GO:0006412
CL6381.Contig2_SsASsL	GO:0005840	GO:0003735	GO:0006412
CL6382.Contig2_SsASsL	GO:0048519	GO:0048592	GO:0048522	GO:0009966	GO:0019538
CL6384.Contig2_SsASsL	GO:0060857	GO:0005918	GO:0035151	GO:0019991
CL6388.Contig2_SsASsL	GO:0004776	GO:0003878	GO:0045244	GO:0006099	GO:0004775	GO:0048037	GO:0022008	GO:0000166
CL6394.Contig3_SsASsL	GO:0033227
CL6396.Contig1_SsASsL	GO:0046872	GO:0047988	GO:0005739	GO:0015993	GO:0055114
CL6397.Contig1_SsASsL	GO:0005912	GO:0048749	GO:0033227	GO:0040015	GO:0007165
CL6409.Contig1_SsASsL	GO:0006412	GO:0044763	GO:0016043
CL6410.Contig1_SsASsL	GO:0010797	GO:0012505	GO:0003779	GO:0005509	GO:0005938	GO:0048190	GO:0030507	GO:0061467	GO:0005544	GO:0030011
CL6410.Contig2_SsASsL	GO:0010797	GO:0012505	GO:0003779	GO:0005509	GO:0005938	GO:0048190	GO:0030507	GO:0061467	GO:0005544	GO:0030011
CL6410.Contig3_SsASsL	GO:0010797	GO:0012505	GO:0003779	GO:0005509	GO:0005938	GO:0048190	GO:0030507	GO:0061467	GO:0005544	GO:0030011
CL6413.Contig2_SsASsL	GO:0016787
CL6414.Contig1_SsASsL	GO:0008270	GO:0016874
CL643.Contig2_SsASsL	GO:0051260	GO:0004114
CL6431.Contig1_SsASsL	GO:0045261	GO:0015986	GO:0046961	GO:0046933
CL6447.Contig1_SsASsL	GO:0003998
CL6448.Contig1_SsASsL	GO:0042067	GO:0046331	GO:0005515	GO:0030162	GO:0007349	GO:0042308	GO:0016567	GO:0043065	GO:0046330	GO:0005634	GO:0045879
CL6448.Contig2_SsASsL	GO:0042067	GO:0046331	GO:0005515	GO:0030162	GO:0007349	GO:0042308	GO:0016567	GO:0043065	GO:0046330	GO:0005634	GO:0045879
CL6457.Contig2_SsASsL	GO:0015630	GO:0044763	GO:0005737	GO:0044430	GO:0044707
CL6458.Contig1_SsASsL	GO:0005525	GO:0007049	GO:0031105
CL6459.Contig2_SsASsL	GO:0016787
CL6461.Contig1_SsASsL	GO:0008152	GO:0000166	GO:0003824
CL6462.Contig2_SsASsL	GO:0003824
CL6472.Contig8_SsASsL	GO:0008233
CL6475.Contig1_SsASsL	GO:0046103	GO:0017148	GO:0008083	GO:0004000	GO:0000900	GO:0006397	GO:0042078	GO:0005615	GO:0016021	GO:0005829	GO:0019827	GO:0071456	GO:0007286	GO:0001709	GO:0043103	GO:0022416	GO:0005634	GO:0006154	GO:0003729
CL6475.Contig2_SsASsL	GO:0046103	GO:0017148	GO:0008083	GO:0004000	GO:0000900	GO:0006397	GO:0042078	GO:0005615	GO:0016021	GO:0005829	GO:0019827	GO:0071456	GO:0007286	GO:0001709	GO:0043103	GO:0022416	GO:0005634	GO:0006154	GO:0003729
CL6483.Contig1_SsASsL	GO:0016021
CL6487.Contig2_SsASsL	GO:0043565	GO:0005634	GO:0046982	GO:0006355
CL65.Contig1_SsASsL	GO:0004386	GO:0000166
CL65.Contig2_SsASsL	GO:0004386	GO:0000166
CL65.Contig3_SsASsL	GO:0004386	GO:0000166
CL650.Contig3_SsASsL	GO:0008340	GO:0048149	GO:0035204	GO:0008355	GO:0030708	GO:0035182	GO:0035183	GO:0008302	GO:0003779	GO:0007067	GO:0008104	GO:0008045
CL650.Contig6_SsASsL	GO:0008340	GO:0048149	GO:0035204	GO:0008355	GO:0030708	GO:0035182	GO:0035183	GO:0008302	GO:0003779	GO:0007067	GO:0008104	GO:0008045
CL6501.Contig1_SsASsL	GO:0005488	GO:0003824
CL6504.Contig2_SsASsL	GO:0007411	GO:0008286	GO:0005158	GO:0005070	GO:0005737
CL6517.Contig1_SsASsL	GO:0042060	GO:0007427	GO:0006810	GO:0007259
CL6519.Contig2_SsASsL	GO:0046872	GO:0006801	GO:0004784	GO:0055114
CL6521.Contig2_SsASsL	GO:0016881	GO:0009987	GO:0000166	GO:0044424
CL6525.Contig2_SsASsL	GO:0005737	GO:0007616	GO:0005654	GO:0043005	GO:0004652
CL6530.Contig2_SsASsL	GO:0051864	GO:0034720	GO:0032453	GO:0045668	GO:0070544	GO:0045892	GO:0005506	GO:0005634
CL6536.Contig2_SsASsL	GO:0048468	GO:0001745	GO:0051674	GO:0003006	GO:0001708	GO:0009790	GO:0045596	GO:0022412	GO:0048646	GO:0030182	GO:0048729	GO:0005515	GO:0003677	GO:0002376	GO:0044424	GO:0009953	GO:0048522	GO:0007154	GO:0050896	GO:0051239	GO:0007476	GO:0007447	GO:0048477	GO:0016020	GO:0006355
CL655.Contig1_SsASsL	GO:0006351	GO:0005634
CL655.Contig2_SsASsL	GO:0006351	GO:0005634
CL6550.Contig1_SsASsL	GO:0006493	GO:0016020	GO:0004169
CL6550.Contig2_SsASsL	GO:0006493	GO:0016020	GO:0004169
CL6559.Contig1_SsASsL	GO:0016874
CL657.Contig2_SsASsL	GO:0008043	GO:0008198	GO:0005875	GO:0045169	GO:0006879	GO:0009791	GO:0005576	GO:0008283	GO:0005794
CL657.Contig3_SsASsL	GO:0008043	GO:0008198	GO:0005875	GO:0045169	GO:0006879	GO:0009791	GO:0005576	GO:0008283	GO:0005794
CL6572.Contig1_SsASsL	GO:0035556	GO:0009966	GO:0044424
CL6579.Contig1_SsASsL	GO:0003676	GO:0000166	GO:0035556
CL6579.Contig2_SsASsL	GO:0003676	GO:0000166
CL6582.Contig1_SsASsL	GO:0005874	GO:0051258	GO:0006184	GO:0007017	GO:0003924	GO:0005200	GO:0005737	GO:0005525
CL6582.Contig2_SsASsL	GO:0045298	GO:0007052	GO:0005525	GO:0006184	GO:0000235	GO:0051258	GO:0005813	GO:0019730	GO:0007094	GO:0003924	GO:0005200
CL6582.Contig3_SsASsL	GO:0045298	GO:0007052	GO:0030705	GO:0005525	GO:0051301	GO:0016021	GO:0006184	GO:0000235	GO:0051258	GO:0005813	GO:0042626	GO:0019730	GO:0055085	GO:0007094	GO:0003924	GO:0006200	GO:0051084	GO:0005524	GO:0005200
CL6582.Contig4_SsASsL	GO:0045298	GO:0007052	GO:0005525	GO:0006184	GO:0000235	GO:0051258	GO:0005813	GO:0019730	GO:0007094	GO:0003924	GO:0005200
CL6584.Contig1_SsASsL	GO:0004563	GO:0006032
CL6584.Contig2_SsASsL	GO:0004553	GO:0009057
CL6593.Contig1_SsASsL	GO:0005102	GO:0006955	GO:0050832	GO:0048468	GO:0050794	GO:0009950
CL6598.Contig1_SsASsL	GO:0007265	GO:0004157	GO:0007613	GO:0006207
CL6598.Contig2_SsASsL	GO:0007265	GO:0004157	GO:0007613	GO:0006207
CL6599.Contig1_SsASsL	GO:0046872	GO:0035556	GO:0016459	GO:0005524	GO:0003774
CL6600.Contig1_SsASsL	GO:0008270
CL6605.Contig1_SsASsL	GO:0016021
CL6605.Contig2_SsASsL	GO:0016021
CL6606.Contig1_SsASsL	GO:0007015	GO:0005524	GO:0000186	GO:0004709
CL6607.Contig2_SsASsL	GO:0043812	GO:0031642	GO:0046488	GO:0034593	GO:0004438	GO:0008219	GO:0043473	GO:0007626	GO:0055037	GO:0010976	GO:0007033	GO:0032288	GO:0010008	GO:0005794	GO:0005783
CL6610.Contig1_SsASsL	GO:0003676	GO:0000166
CL6610.Contig2_SsASsL	GO:0003676	GO:0000166
CL6612.Contig1_SsASsL	GO:0070491	GO:0031660	GO:0007432	GO:0070983	GO:0008347	GO:0007464	GO:0030424	GO:0048674	GO:0001077	GO:0016199	GO:0045944	GO:0042060	GO:0016330	GO:0005737	GO:0005667	GO:0007281	GO:0007298	GO:0045475	GO:0046982	GO:0030425	GO:0019730	GO:0043565	GO:0007391	GO:0051124	GO:0043025	GO:0008045	GO:0035220	GO:0046529
CL6621.Contig2_SsASsL	GO:0005875	GO:0006511	GO:0008540	GO:0004175	GO:0005524	GO:0008568	GO:0005737	GO:0005634	GO:0006974
CL6626.Contig2_SsASsL	GO:0019673	GO:0050577	GO:0019835	GO:0042350	GO:0050662	GO:0000166	GO:0055114
CL6628.Contig1_SsASsL	GO:0016757	GO:0002121
CL6628.Contig2_SsASsL	GO:0016740	GO:0002121
CL6632.Contig1_SsASsL	GO:0006123	GO:0005811	GO:0005751	GO:0004129
CL6638.Contig1_SsASsL	GO:0005488	GO:0031981
CL6643.Contig1_SsASsL	GO:0007010	GO:0005737	GO:0003779
CL6643.Contig3_SsASsL	GO:0007010	GO:0005737	GO:0003779
CL6649.Contig1_SsASsL	GO:0007411	GO:0050807	GO:0008360	GO:0001745	GO:0045202	GO:0006911	GO:0031209	GO:0030866	GO:0045177	GO:0017048	GO:0030031
CL6650.Contig1_SsASsL	GO:0045944	GO:0035071	GO:0043565	GO:0060322	GO:0003700	GO:0046982	GO:0042803	GO:0005634
CL6654.Contig2_SsASsL	GO:0006950
CL6654.Contig3_SsASsL	GO:0006950
CL666.Contig1_SsASsL	GO:0005488
CL6661.Contig1_SsASsL	GO:0002040
CL6666.Contig1_SsASsL	GO:0005488	GO:0044238	GO:0044260	GO:0044451
CL6673.Contig1_SsASsL	GO:0034470	GO:0030529
CL6677.Contig2_SsASsL	GO:0005576	GO:0008061	GO:0006030
CL6678.Contig1_SsASsL	GO:0035011	GO:0007498	GO:0008360	GO:0005509	GO:0007264	GO:0005622	GO:0007298	GO:0007155	GO:0003924	GO:0016020	GO:0005525	GO:0006974
CL6679.Contig1_SsASsL	GO:0016020
CL6681.Contig2_SsASsL	GO:0018990	GO:0005887	GO:0008188	GO:0005000	GO:0007186
CL6688.Contig1_SsASsL	GO:0003743	GO:0006413	GO:0046982	GO:0006352	GO:0005669
CL6689.Contig1_SsASsL	GO:0000785	GO:0051087	GO:0016020	GO:0007613	GO:0035186	GO:0021954	GO:0030708	GO:0043196	GO:0006697	GO:0030713	GO:0035302	GO:0005615	GO:0009055	GO:0001047	GO:0007552	GO:0006342	GO:0005730	GO:0017143	GO:0044060	GO:0001519	GO:0001700	GO:0008293	GO:0035075	GO:0004504	GO:0035102	GO:0055114	GO:0003682	GO:0005783	GO:0018445	GO:0005507
CL6707.Contig2_SsASsL	GO:0016491
CL6710.Contig3_SsASsL	GO:0019509	GO:0008385	GO:0032496	GO:0042744	GO:0008022	GO:0051920	GO:0043066	GO:0019901	GO:0033673	GO:0043027	GO:0004601	GO:0008284	GO:0001893	GO:0042802	GO:0017061	GO:0051881	GO:0030099	GO:0005769	GO:0007005	GO:0006166	GO:0004731	GO:0051092	GO:0004645	GO:0005634	GO:0005739
CL6717.Contig1_SsASsL	GO:0016491	GO:0005488
CL6717.Contig2_SsASsL	GO:0020037	GO:0016705	GO:0004497	GO:0005506	GO:0009055	GO:0055114
CL6718.Contig1_SsASsL	GO:0007411	GO:0030100	GO:0030122	GO:0042059	GO:0048268	GO:0016032	GO:0007269	GO:0008565	GO:0048011	GO:0016183	GO:0006886	GO:0005829	GO:0019886	GO:0050690	GO:0008021	GO:0030121
CL6743.Contig2_SsASsL	GO:0033181	GO:0008553	GO:0000221	GO:0046961	GO:0015991
CL6745.Contig1_SsASsL	GO:0006385	GO:0006367	GO:0006370	GO:0003899	GO:0008270	GO:0004672	GO:0006283	GO:0006386	GO:0006468	GO:0005665	GO:0003677	GO:0050434	GO:0000398	GO:0006368	GO:0006356
CL675.Contig1_SsASsL	GO:0018105	GO:0005829	GO:0042277	GO:0016055	GO:0004674	GO:0005730	GO:0001948	GO:0000902	GO:0016607	GO:0007507	GO:0005813	GO:0051301	GO:0005524	GO:0000287	GO:0007067	GO:0051219	GO:0030529	GO:0000777	GO:0005847
CL6750.Contig1_SsASsL	GO:0016787
CL6754.Contig2_SsASsL	GO:0044763	GO:0005515	GO:0007275	GO:0005856	GO:0016043
CL6755.Contig1_SsASsL	GO:0003676	GO:0006364	GO:0030529	GO:0005634	GO:0060215
CL6757.Contig1_SsASsL	GO:0043296	GO:0044763	GO:0005856	GO:0048598	GO:0001700	GO:0044425
CL6758.Contig1_SsASsL	GO:0005576	GO:0007552	GO:0009615
CL6765.Contig1_SsASsL	GO:0016301
CL6765.Contig2_SsASsL	GO:0016772
CL6775.Contig1_SsASsL	GO:0005703	GO:0022008	GO:0001745	GO:0043565	GO:0000381	GO:0000785	GO:0007067	GO:0030529	GO:0035062
CL6775.Contig2_SsASsL	GO:0005703	GO:0003729	GO:0022008	GO:0001745	GO:0043565	GO:0000381	GO:0000785	GO:0007067	GO:0030529	GO:0035062
CL6786.Contig2_SsASsL	GO:0030170	GO:0009058	GO:0004021
CL6786.Contig3_SsASsL	GO:0030170	GO:0009058	GO:0004021
CL6793.Contig1_SsASsL	GO:0006470	GO:0004725
CL6793.Contig2_SsASsL	GO:0006470	GO:0004725
CL68.Contig1_SsASsL	GO:0008444
CL6806.Contig2_SsASsL	GO:0016705	GO:0004497	GO:0005488
CL6822.Contig1_SsASsL	GO:0016887	GO:0000166	GO:0004386
CL6824.Contig3_SsASsL	GO:0005509
CL6825.Contig1_SsASsL	GO:0004252	GO:0006508
CL6830.Contig2_SsASsL	GO:0046872
CL6834.Contig2_SsASsL	GO:0003676
CL6835.Contig1_SsASsL	GO:0007275
CL6849.Contig1_SsASsL	GO:0008152
CL6864.Contig2_SsASsL	GO:0005737	GO:0033743	GO:0070191	GO:0005634	GO:0008270	GO:0030091	GO:0055114
CL6866.Contig1_SsASsL	GO:0008270
CL6867.Contig2_SsASsL	GO:0006383	GO:0008340	GO:0003899	GO:0048009	GO:0050829	GO:0006744	GO:0005666	GO:0005743	GO:0050832	GO:0016021	GO:0047293	GO:0008412	GO:0002083	GO:0016094	GO:0050830	GO:0005736	GO:0006360
CL6869.Contig1_SsASsL	GO:0046872	GO:0008237	GO:0004180
CL6869.Contig2_SsASsL	GO:0046872	GO:0008237	GO:0004180
CL6872.Contig2_SsASsL	GO:0044237	GO:0016772
CL6873.Contig1_SsASsL	GO:0016740
CL6873.Contig2_SsASsL	GO:0008146
CL6882.Contig1_SsASsL	GO:0008168
CL6882.Contig2_SsASsL	GO:0008168
CL6883.Contig1_SsASsL	GO:0003887	GO:0006351	GO:0003677	GO:0016567	GO:0004842
CL6886.Contig1_SsASsL	GO:0071704	GO:0046693	GO:0042335	GO:0016614
CL6895.Contig1_SsASsL	GO:0032934	GO:0016491	GO:0005777	GO:0080023	GO:0033989	GO:0033540	GO:0042803	GO:0000166	GO:0004300
CL690.Contig2_SsASsL	GO:0016746
CL6901.Contig1_SsASsL	GO:0005743	GO:0019843	GO:0043024	GO:0005759	GO:0000028	GO:0005525
CL6916.Contig1_SsASsL	GO:0006941	GO:0007527	GO:0030898	GO:0032440	GO:0007517	GO:0005863	GO:0050821	GO:0045214	GO:0016021	GO:0060361	GO:0031672	GO:0000146	GO:0005703	GO:0008307	GO:0008559	GO:0007427	GO:0031427	GO:0055085	GO:0055114	GO:0030241	GO:0042803	GO:0006200	GO:0007298	GO:0006364	GO:0005524
CL6916.Contig2_SsASsL	GO:0006810	GO:0006941	GO:0000166	GO:0007527	GO:0030898	GO:0007517	GO:0005863	GO:0016491	GO:0050821	GO:0045214	GO:0060361	GO:0031672	GO:0000146	GO:0005703	GO:0008307	GO:0044710	GO:0008559	GO:0007427	GO:0031427	GO:0030241	GO:0042803	GO:0007298	GO:0006364
CL6920.Contig1_SsASsL	GO:2000637	GO:0016020	GO:0031594	GO:0050908	GO:0097009	GO:0045887	GO:0044246	GO:0007427	GO:0008045
CL6937.Contig1_SsASsL	GO:0045879	GO:0004674	GO:0072347	GO:0045610	GO:0008355	GO:0007507	GO:0035019	GO:0030162	GO:0045886	GO:0035324	GO:0005654	GO:0007051	GO:0046959	GO:0035309	GO:0045169	GO:0007143	GO:0030707	GO:0035293	GO:0003382	GO:0007367	GO:0043508	GO:0072686	GO:0007219	GO:0030178	GO:0005515	GO:0005524	GO:0045475	GO:0090163	GO:0008407	GO:0007476	GO:0045842	GO:0005813	GO:0042306	GO:0009649	GO:0006355
CL6938.Contig2_SsASsL	GO:0044424
CL6939.Contig3_SsASsL	GO:0009987	GO:0003824
CL6944.Contig1_SsASsL	GO:0005634	GO:0008270
CL6969.Contig1_SsASsL	GO:0009987	GO:0006810	GO:0008559	GO:0043190	GO:0000166
CL699.Contig1_SsASsL	GO:0046872	GO:0016491
CL6995.Contig1_SsASsL	GO:0016459	GO:0003774
CL6995.Contig2_SsASsL	GO:0016459	GO:0003774
CL7005.Contig2_SsASsL	GO:0005525	GO:0005622	GO:0007264
CL7008.Contig1_SsASsL	GO:0006468	GO:0005524	GO:0004674
CL7031.Contig1_SsASsL	GO:0003700	GO:0035329	GO:0005634	GO:0006355
CL7032.Contig2_SsASsL	GO:0046582	GO:0002121	GO:0032861
CL7033.Contig1_SsASsL	GO:0016021
CL7033.Contig2_SsASsL	GO:0016021
CL7036.Contig1_SsASsL	GO:0016477	GO:0006024	GO:0005796	GO:0005975	GO:0043202	GO:0030204	GO:0006027	GO:0005887
CL7047.Contig1_SsASsL	GO:0035212	GO:0048190	GO:0008345	GO:0035071	GO:0005515	GO:0016322	GO:0043277
CL7060.Contig1_SsASsL	GO:0004930	GO:0007602	GO:0018298	GO:0007186	GO:0009881	GO:0007601	GO:0016021
CL7061.Contig2_SsASsL	GO:0005875	GO:0004175	GO:0008541	GO:0032436
CL7066.Contig1_SsASsL	GO:0008106	GO:0035220	GO:0022416
CL7067.Contig2_SsASsL	GO:0016787
CL7095.Contig1_SsASsL	GO:0000122	GO:0005515	GO:0016319	GO:0000977	GO:0004879	GO:0007552	GO:0040034	GO:0046872	GO:0045944	GO:0005634
CL7095.Contig2_SsASsL	GO:0046872	GO:0003677	GO:0003700	GO:0050794	GO:0006351	GO:0038023
CL710.Contig1_SsASsL	GO:0007173	GO:0003676
CL710.Contig2_SsASsL	GO:0007173	GO:0003676
CL7105.Contig1_SsASsL	GO:0006457	GO:0005783	GO:0051082	GO:0005509
CL7105.Contig2_SsASsL	GO:0097038	GO:0005509	GO:0006457	GO:0010522	GO:0016063	GO:0001895	GO:0051082	GO:0005886
CL7107.Contig1_SsASsL	GO:0046331	GO:0007426	GO:0046872	GO:0034769	GO:0030425	GO:0042060	GO:0004222	GO:0046529	GO:0040037	GO:0048477	GO:0007561	GO:0005886	GO:0035202	GO:0002218
CL7107.Contig2_SsASsL	GO:0046331	GO:0008270	GO:0007426	GO:0005509	GO:0034769	GO:0030425	GO:0042060	GO:0004222	GO:0046529	GO:0040037	GO:0048477	GO:0006508	GO:0007561	GO:0005886	GO:0035202	GO:0002218	GO:0031012
CL7123.Contig2_SsASsL	GO:0000139	GO:0007596	GO:0005515	GO:0006904	GO:0006886	GO:0016021	GO:0010008
CL7126.Contig1_SsASsL	GO:0005509
CL7126.Contig2_SsASsL	GO:0005509
CL7133.Contig1_SsASsL	GO:0006915	GO:0016021	GO:0015101	GO:0015695
CL7136.Contig2_SsASsL	GO:0000166	GO:0043190	GO:0044424	GO:0042060	GO:0008559	GO:0009987
CL7136.Contig3_SsASsL	GO:0042060	GO:0055085	GO:0008559	GO:0016021	GO:0006200	GO:0043190	GO:0005524
CL7138.Contig1_SsASsL	GO:0016043
CL7150.Contig1_SsASsL	GO:0016021
CL7150.Contig2_SsASsL	GO:0016021
CL7163.Contig1_SsASsL	GO:0042254	GO:0022008
CL7165.Contig1_SsASsL	GO:0006979	GO:0008017	GO:0005840	GO:0006511	GO:0004221	GO:0008340	GO:0042742	GO:0055090	GO:0004843	GO:0003700	GO:0016579	GO:0031098	GO:0005634
CL7167.Contig1_SsASsL	GO:0048731	GO:0044763	GO:0016043	GO:0044767
CL717.Contig1_SsASsL	GO:0005921	GO:0016323	GO:0007602	GO:0010496	GO:0007399	GO:0007632	GO:0016021	GO:0005243
CL717.Contig2_SsASsL	GO:0005921	GO:0016323	GO:0007602	GO:0010496	GO:0007399	GO:0007632	GO:0016021	GO:0005243
CL7175.Contig2_SsASsL	GO:0005730	GO:0003676	GO:0022625
CL7180.Contig1_SsASsL	GO:0035151	GO:0016331	GO:0007156	GO:0005918	GO:0019991	GO:0035160	GO:0042803	GO:0005886
CL7187.Contig1_SsASsL	GO:0044260	GO:0006139	GO:0003824
CL7189.Contig1_SsASsL	GO:0048468	GO:2000026	GO:0048699	GO:0044700	GO:0045596	GO:0001654	GO:0007276	GO:0005515	GO:0007560	GO:0044424	GO:0007154	GO:0050896	GO:0003002	GO:0006355
CL7196.Contig1_SsASsL	GO:0005488
CL7196.Contig2_SsASsL	GO:0008270	GO:0003676	GO:0005622
CL7215.Contig1_SsASsL	GO:0009987
CL7234.Contig1_SsASsL	GO:0003824
CL7252.Contig1_SsASsL	GO:0003777	GO:0008017	GO:0000235	GO:0005769	GO:0007018	GO:0035371	GO:0005871	GO:0042803	GO:0050803	GO:0051294
CL7269.Contig1_SsASsL	GO:0004842	GO:0000151	GO:0016567
CL7272.Contig3_SsASsL	GO:0006268	GO:0022008	GO:0003677	GO:0032968	GO:0035101	GO:0003682	GO:0001672
CL7291.Contig1_SsASsL	GO:0009987	GO:0044699
CL7292.Contig1_SsASsL	GO:0005827	GO:0005813	GO:0051258	GO:0006184	GO:0044444	GO:0007017	GO:0003924	GO:0005525
CL7307.Contig2_SsASsL	GO:0003824
CL7310.Contig2_SsASsL	GO:0003824
CL7316.Contig1_SsASsL	GO:0016787
CL7316.Contig2_SsASsL	GO:0008233
CL7318.Contig1_SsASsL	GO:0000278	GO:0022402
CL735.Contig3_SsASsL	GO:0008366	GO:0045197	GO:0019991	GO:0007155	GO:0021682	GO:0005919	GO:0060857	GO:0030246	GO:0005886
CL7373.Contig1_SsASsL	GO:0016021	GO:0005509
CL7376.Contig1_SsASsL	GO:0048731	GO:0044767	GO:0009653	GO:0005576
CL7378.Contig2_SsASsL	GO:0005524	GO:0004386	GO:0003677
CL7388.Contig1_SsASsL	GO:0005381	GO:0005918	GO:0019991	GO:0005769	GO:0055037	GO:0046658	GO:0005576	GO:0005506
CL739.Contig1_SsASsL	GO:0070593	GO:0051635	GO:0030424	GO:0008046	GO:0006909	GO:0030425	GO:0016319	GO:0007413	GO:0007422	GO:0043025	GO:0021551	GO:0042803	GO:0048846	GO:0005887
CL7391.Contig1_SsASsL	GO:0046103	GO:0043005	GO:0046034	GO:0046939	GO:0006172	GO:0007050	GO:0036126	GO:0001520	GO:0010828	GO:0048471	GO:0046033	GO:0005886	GO:0005524	GO:0004017	GO:0030017
CL7395.Contig1_SsASsL	GO:0000084	GO:0017111	GO:0000075	GO:0006283	GO:0019899	GO:0006297	GO:0003677	GO:0005524	GO:0006271	GO:0032201	GO:0060041	GO:0005654	GO:0005663	GO:0000722
CL7397.Contig2_SsASsL	GO:0008237
CL7401.Contig1_SsASsL	GO:0016787
CL7420.Contig2_SsASsL	GO:0008227	GO:0071329	GO:0035075	GO:0007186	GO:0016021	GO:0009267
CL7430.Contig1_SsASsL	GO:0003899	GO:0005665	GO:0007095	GO:0006366
CL7430.Contig2_SsASsL	GO:0003899	GO:0005665	GO:0007095	GO:0006366
CL7436.Contig1_SsASsL	GO:0005929	GO:0005515	GO:0008286	GO:0043066	GO:0033138	GO:0043568	GO:0008284	GO:0040008	GO:0045840	GO:0045944	GO:0010800	GO:0006606	GO:0005634
CL7448.Contig1_SsASsL	GO:0031672	GO:0042803	GO:0008258	GO:0007443	GO:0031036	GO:0007435	GO:0005703	GO:0007527	GO:0007395	GO:0030898	GO:0035317	GO:0030241	GO:0070986	GO:0007427	GO:0022008	GO:0045214	GO:0046664	GO:0005863	GO:0006936	GO:0032154	GO:0000910	GO:0045184	GO:0060361	GO:0007496	GO:0035159	GO:0007298	GO:0050821	GO:0035017	GO:0008307	GO:0051259	GO:0016203	GO:0032027	GO:0030018	GO:0005938	GO:0046663
CL745.Contig2_SsASsL	GO:0009882	GO:0050660	GO:0005641	GO:0045892	GO:0005737	GO:0000060	GO:0042752	GO:0009785
CL7455.Contig2_SsASsL	GO:0017111
CL7461.Contig2_SsASsL	GO:0003899	GO:0005665	GO:0003677	GO:0007095	GO:0006366
CL7464.Contig1_SsASsL	GO:0045214	GO:0007527	GO:0048802	GO:0048734
CL7468.Contig1_SsASsL	GO:0003676	GO:0016787
CL7470.Contig2_SsASsL	GO:0005737	GO:0008469	GO:0034969
CL7483.Contig1_SsASsL	GO:0044763	GO:0003824	GO:0005488
CL7493.Contig1_SsASsL	GO:0015439	GO:0006200	GO:0005524
CL7493.Contig2_SsASsL	GO:0015439	GO:0006200	GO:0005524
CL7498.Contig2_SsASsL	GO:0008750	GO:0050661	GO:0015992	GO:0016021	GO:0005739	GO:0055114
CL7499.Contig1_SsASsL	GO:0008270	GO:0006355	GO:0000118	GO:0006911	GO:0043565	GO:0003700	GO:0003682
CL7508.Contig1_SsASsL	GO:0005885	GO:0000902	GO:0034314	GO:0005524	GO:0003779	GO:0005200	GO:0005884
CL7514.Contig1_SsASsL	GO:0016787	GO:0006629
CL7514.Contig2_SsASsL	GO:0016787	GO:0006629
CL7514.Contig3_SsASsL	GO:0016787	GO:0006629
CL752.Contig1_SsASsL	GO:0005737	GO:0042325	GO:0004864
CL752.Contig2_SsASsL	GO:0005737	GO:0042325	GO:0004864
CL7525.Contig1_SsASsL	GO:0008152	GO:0003824
CL7532.Contig1_SsASsL	GO:0009060	GO:0009055	GO:0005506	GO:0020037	GO:0016021	GO:0005739	GO:0004129
CL7532.Contig2_SsASsL	GO:0009060	GO:0005743	GO:0070469	GO:0009055	GO:0005506	GO:0006119	GO:0020037	GO:0016021	GO:0022900	GO:0004129
CL7546.Contig1_SsASsL	GO:0031952	GO:0007498	GO:0008022	GO:0030111	GO:0070208	GO:0006470	GO:0019932	GO:0007126	GO:0000159	GO:0046872	GO:0005829	GO:0042518	GO:0008380	GO:0010469	GO:0006672	GO:0000188	GO:0042176	GO:0005886	GO:0030155	GO:0010719	GO:0000922	GO:0071902	GO:0005739	GO:0006275	GO:0004722	GO:0046982	GO:0000775	GO:0000184	GO:0008543	GO:0005634	GO:0030308	GO:0006355	GO:0006917
CL763.Contig2_SsASsL	GO:0008270
CL768.Contig1_SsASsL	GO:0003993
CL769.Contig3_SsASsL	GO:0009156	GO:0009165	GO:0007476	GO:0009116	GO:0000287	GO:0016310	GO:0016301	GO:0004749
CL776.Contig2_SsASsL	GO:0007411	GO:0030877	GO:0008270	GO:0043161	GO:0008022	GO:0042787	GO:0007283	GO:0031648	GO:0051402	GO:0005829	GO:0004842	GO:0043065	GO:0005769	GO:0005886	GO:0005634	GO:0007049	GO:2001244
CL787.Contig3_SsASsL	GO:0005829	GO:0000421	GO:0043234	GO:0005730	GO:0034045	GO:0000046	GO:0000045	GO:0032266	GO:0005515	GO:0080025
CL788.Contig1_SsASsL	GO:0004222	GO:0006508	GO:0008270
CL806.Contig1_SsASsL	GO:0003676	GO:0016491	GO:0055114	GO:0000166
CL806.Contig2_SsASsL	GO:0003676	GO:0016491	GO:0055114	GO:0000166
CL806.Contig3_SsASsL	GO:0003676	GO:0016491	GO:0055114	GO:0000166
CL81.Contig2_SsASsL	GO:0044763
CL815.Contig1_SsASsL	GO:0005622	GO:0032851	GO:0005097	GO:0007298
CL82.Contig1_SsASsL	GO:0044237	GO:0050662	GO:0000166	GO:0003978	GO:0006012
CL82.Contig2_SsASsL	GO:0008152	GO:0016853
CL828.Contig2_SsASsL	GO:0003824
CL832.Contig1_SsASsL	GO:0016798
CL832.Contig2_SsASsL	GO:0008152	GO:0004553
CL833.Contig2_SsASsL	GO:0046331	GO:0007498
CL833.Contig3_SsASsL	GO:0046331	GO:0007498
CL85.Contig2_SsASsL	GO:0016798
CL864.Contig3_SsASsL	GO:0004683	GO:0060278	GO:0048786	GO:0008049	GO:0007616	GO:0045211	GO:0030425	GO:0007528	GO:0006468	GO:0030424	GO:0007268	GO:0005886	GO:0005516	GO:0005524	GO:0051489	GO:0005954
CL864.Contig5_SsASsL	GO:0004683	GO:0006468	GO:0005524	GO:0005516
CL867.Contig2_SsASsL	GO:0055085	GO:0016021
CL869.Contig1_SsASsL	GO:0016772
CL875.Contig1_SsASsL	GO:0006468	GO:0045792	GO:0005509	GO:0007156	GO:0016339	GO:0005524	GO:0007030	GO:0004714	GO:0005887
CL890.Contig1_SsASsL	GO:0005525	GO:0042078	GO:0042052	GO:0048210	GO:0030140	GO:0008103	GO:0031532	GO:0055037	GO:0000916	GO:0015031	GO:0030866	GO:2000039	GO:0048137	GO:0007349	GO:0045169	GO:0007317	GO:0016360	GO:0050807	GO:0046664	GO:0043195	GO:0005811	GO:0048471	GO:0032154	GO:0007264	GO:0006897	GO:0005515	GO:0070732	GO:0030723	GO:0005635	GO:0007298	GO:0022416	GO:0007394	GO:0019730	GO:0003924	GO:0034334	GO:0060187	GO:0005813	GO:0007112	GO:0030718
CL890.Contig2_SsASsL	GO:0006833	GO:0005525	GO:0042078	GO:0042052	GO:0048169	GO:0032402	GO:0048210	GO:0005802	GO:0030140	GO:0008103	GO:0031532	GO:0043234	GO:0000916	GO:0030866	GO:2000039	GO:0048137	GO:0007349	GO:0048227	GO:0072659	GO:0045169	GO:0030670	GO:0007317	GO:0051223	GO:0016360	GO:0050807	GO:0046664	GO:0005886	GO:0043195	GO:0055038	GO:0005811	GO:0048471	GO:0032154	GO:0007264	GO:0005739	GO:0006897	GO:0070732	GO:0030723	GO:0005635	GO:0007298	GO:0022416	GO:0007394	GO:0019730	GO:0003924	GO:0019905	GO:0034334	GO:0006184	GO:0060187	GO:0005813	GO:0055085
CL892.Contig1_SsASsL	GO:0020037	GO:0004601	GO:0055114	GO:0006979
CL892.Contig2_SsASsL	GO:0020037	GO:0004601	GO:0055114	GO:0006979
CL899.Contig1_SsASsL	GO:0004527	GO:0006508
CL899.Contig2_SsASsL	GO:0016788
CL915.Contig2_SsASsL	GO:0016059
CL917.Contig1_SsASsL	GO:0004553	GO:0005975	GO:0004620	GO:0052689
CL923.Contig3_SsASsL	GO:0005432	GO:0006816	GO:0005886	GO:0007602	GO:0055085	GO:0005509	GO:0016021
CL924.Contig1_SsASsL	GO:0016491
CL924.Contig4_SsASsL	GO:0016491	GO:0005488
CL934.Contig2_SsASsL	GO:0042302
CL935.Contig2_SsASsL	GO:0007498	GO:0043401	GO:0034440	GO:0008270	GO:0008610	GO:0016042	GO:0006355	GO:0007492	GO:0043565	GO:0003707	GO:0004879	GO:0005634
CL935.Contig3_SsASsL	GO:0007498	GO:0043401	GO:0034440	GO:0008270	GO:0008610	GO:0016042	GO:0006355	GO:0007492	GO:0043565	GO:0003707	GO:0004879	GO:0005634
CL938.Contig2_SsASsL	GO:0030018	GO:0007498	GO:0008157
CL938.Contig4_SsASsL	GO:0030018	GO:0007498	GO:0008157
CL938.Contig6_SsASsL	GO:0030018	GO:0007498	GO:0008157
CL938.Contig7_SsASsL	GO:0030018	GO:0007498	GO:0008157
CL944.Contig1_SsASsL	GO:0006120	GO:0005747	GO:0003954
CL945.Contig1_SsASsL	GO:0070865	GO:0070856	GO:0007051	GO:0031941	GO:0030048	GO:0016044	GO:0051647	GO:0016333	GO:0008363	GO:0045921	GO:0030317	GO:0007291	GO:0045172	GO:0045217	GO:0007391	GO:0031476	GO:0019749	GO:0008017	GO:0030139	GO:0040001	GO:0032956	GO:0007015	GO:0032880	GO:0003774	GO:0045175	GO:0045178	GO:0006997	GO:0051015	GO:0005875	GO:0047497	GO:0030589	GO:0007560	GO:0042623	GO:0007298	GO:0005516	GO:0005524	GO:0045167	GO:0055059	GO:0005938
CL948.Contig2_SsASsL	GO:0007623	GO:0000902	GO:0016020	GO:0007476
CL948.Contig3_SsASsL	GO:0007623	GO:0000902	GO:0016020	GO:0007476
CL948.Contig4_SsASsL	GO:0007623	GO:0000902	GO:0016020	GO:0007476
CL954.Contig2_SsASsL	GO:0000166	GO:0010467	GO:0034645	GO:0044281	GO:0006139	GO:1901564	GO:0016746	GO:0030529
CL954.Contig3_SsASsL	GO:0016740
CL973.Contig2_SsASsL	GO:0008233
CL982.Contig2_SsASsL	GO:0048813	GO:0008284	GO:0007424	GO:0004867	GO:0031523	GO:0008069	GO:0051726	GO:0008134	GO:0008362	GO:0000083	GO:0001077	GO:0045944	GO:0060537	GO:0040007	GO:0045850	GO:0005201	GO:0005578	GO:0042023	GO:0000122	GO:0040005	GO:0019730	GO:0035189	GO:0046331	GO:0043565	GO:0008630	GO:0007307	GO:0007113	GO:0007475	GO:0035206
CL982.Contig3_SsASsL	GO:0048813	GO:0008284	GO:0007424	GO:0004867	GO:0031523	GO:0008069	GO:0051726	GO:0008134	GO:0008362	GO:0000083	GO:0001077	GO:0045944	GO:0060537	GO:0040007	GO:0045850	GO:0005201	GO:0005578	GO:0042023	GO:0000122	GO:0040005	GO:0019730	GO:0035189	GO:0046331	GO:0043565	GO:0008630	GO:0007307	GO:0007113	GO:0007475	GO:0035206
CL988.Contig1_SsASsL	GO:0006790	GO:0004719	GO:0046128	GO:0006575	GO:0005783	GO:0030091	GO:0006479
Unigene10016_SsASsL	GO:0016798	GO:0008152
Unigene10020_SsASsL	GO:0005737	GO:0006457	GO:0006950	GO:0005524
Unigene10027_SsASsL	GO:0016021
Unigene1004_SsASsL	GO:0042572	GO:0004029	GO:0001758	GO:0005737	GO:0055114
Unigene10056_SsASsL	GO:0003723
Unigene10060_SsASsL	GO:0003735	GO:0005811	GO:0022625	GO:0006414
Unigene10069_SsASsL	GO:0048731	GO:0006810	GO:0016059	GO:0005515	GO:0016020	GO:0016055	GO:0016028	GO:0007600	GO:0005768	GO:0004872
Unigene1006_SsASsL	GO:0008535	GO:0005743	GO:0005507
Unigene10075_SsASsL	GO:0007165
Unigene10086_SsASsL	GO:0009987
Unigene10096_SsASsL	GO:0043461
Unigene10110_SsASsL	GO:0005488
Unigene10111_SsASsL	GO:0016905
Unigene10132_SsASsL	GO:0070593	GO:0042067	GO:0090175	GO:0016021	GO:0005109	GO:0007298	GO:0005886
Unigene10146_SsASsL	GO:0043167
Unigene10151_SsASsL	GO:0043229
Unigene1015_SsASsL	GO:0003824
Unigene10168_SsASsL	GO:0003676	GO:0007052	GO:0000398	GO:0030532	GO:0071011	GO:0071013
Unigene10173_SsASsL	GO:0050650	GO:0016757	GO:0015012	GO:0030198	GO:0051216
Unigene10187_SsASsL	GO:0005622	GO:0046872	GO:0016746	GO:0032259	GO:0016573	GO:0008168
Unigene1018_SsASsL	GO:0006509	GO:0016021	GO:0004222	GO:0008270
Unigene10193_SsASsL	GO:0070064	GO:0030027	GO:0001726	GO:0005938	GO:0007420	GO:0006898
Unigene10198_SsASsL	GO:0008137	GO:0005747	GO:0016740	GO:0006120	GO:0005759	GO:0005811
Unigene1019_SsASsL	GO:0005730	GO:0046626	GO:0040014
Unigene101_SsASsL	GO:0005737	GO:0042694	GO:0048644	GO:0007498	GO:0009952	GO:0012501	GO:0030292	GO:0017124
Unigene10224_SsASsL	GO:0016020
Unigene10227_SsASsL	GO:0015031	GO:0016020	GO:0008430	GO:0005829	GO:0005634
Unigene10228_SsASsL	GO:0005737	GO:0006457	GO:0005524	GO:0051082
Unigene10232_SsASsL	GO:0008187	GO:0003729	GO:0008270	GO:0071011	GO:0005686	GO:0007052	GO:0000381	GO:0000166
Unigene10233_SsASsL	GO:0003676	GO:0030529
Unigene10241_SsASsL	GO:0072686	GO:0007391	GO:0042051	GO:0006911	GO:0046330	GO:0005515	GO:0005737	GO:0005634
Unigene10246_SsASsL	GO:0003723	GO:0005875	GO:0004004	GO:0000932	GO:0033962	GO:0005524	GO:0005515	GO:0043186	GO:0007095
Unigene10258_SsASsL	GO:0044763	GO:0016491	GO:0044444
Unigene10262_SsASsL	GO:0004739	GO:0006086
Unigene10263_SsASsL	GO:0045261	GO:0015986	GO:0046961	GO:0046933
Unigene1026_SsASsL	GO:0005769	GO:0005794	GO:0055037	GO:0005764	GO:0035162	GO:0035167
Unigene10271_SsASsL	GO:0005634	GO:0003677
Unigene10272_SsASsL	GO:0008380	GO:0003676	GO:0005681	GO:0006397
Unigene10273_SsASsL	GO:0005737	GO:0050660	GO:0045454	GO:0004148	GO:0055114
Unigene10277_SsASsL	GO:0016020	GO:0005829	GO:0006508	GO:0008239
Unigene10282_SsASsL	GO:0016773	GO:0016301	GO:0044237
Unigene10287_SsASsL	GO:0048523	GO:0046872	GO:0042802	GO:0016043	GO:0016787	GO:0055086
Unigene1028_SsASsL	GO:0007603	GO:0005516	GO:0070588	GO:0008086	GO:0007589	GO:0046982	GO:0007605	GO:0071454	GO:0015279	GO:0035997	GO:0019722	GO:0016027	GO:0005887
Unigene10294_SsASsL	GO:0008168	GO:0032259
Unigene10300_SsASsL	GO:0005737	GO:0019773	GO:0006511	GO:0005634	GO:0004298
Unigene10315_SsASsL	GO:0005737	GO:0006426	GO:0005524	GO:0004820
Unigene10316_SsASsL	GO:0005852	GO:0006446	GO:0003743	GO:0005634	GO:0043022
Unigene10327_SsASsL	GO:0015991	GO:0000220	GO:0015078
Unigene10332_SsASsL	GO:0006357	GO:0016591	GO:0000079	GO:0001104	GO:0019901	GO:0016592
Unigene10333_SsASsL	GO:0005911	GO:0016461	GO:0031941	GO:0030048	GO:0035159	GO:0016460	GO:0007349	GO:0005509	GO:0060288	GO:0032036	GO:0001736	GO:0090254	GO:0042060	GO:0032956	GO:0051233	GO:0032154	GO:0030496	GO:0035317	GO:0005912	GO:0048471	GO:0022008	GO:0007300	GO:0035191	GO:0007298	GO:0016324	GO:0005938	GO:0000910
Unigene10342_SsASsL	GO:0006890	GO:0030173
Unigene10346_SsASsL	GO:0046872	GO:0005975	GO:0005794	GO:0015012	GO:0046525	GO:0016021	GO:0030206
Unigene10353_SsASsL	GO:0016021
Unigene10355_SsASsL	GO:0006457	GO:0000413	GO:0003755
Unigene10358_SsASsL	GO:0005737	GO:0033868	GO:0046836	GO:0005545	GO:0051861	GO:0017089
Unigene10364_SsASsL	GO:0007264	GO:0006913	GO:0006184	GO:0003924	GO:0006886	GO:0005525
Unigene10366_SsASsL	GO:0003723	GO:0030529	GO:0005634	GO:0006396
Unigene103_SsASsL	GO:0046872
Unigene10454_SsASsL	GO:0005789	GO:0006488	GO:0018279	GO:0043687	GO:0016758
Unigene10467_SsASsL	GO:0017148	GO:0036099	GO:0030423	GO:0016442	GO:0003743	GO:0030422	GO:0006342	GO:0006402	GO:0035198	GO:0035279	GO:0007367	GO:0005850	GO:0035196	GO:0048471	GO:0030727	GO:0019899	GO:0005634	GO:0007294	GO:0007416
Unigene10484_SsASsL	GO:0080019	GO:0000166
Unigene1049_SsASsL	GO:0006412	GO:0016884	GO:0000166	GO:0044424
Unigene104_SsASsL	GO:0006810
Unigene1050_SsASsL	GO:0016020	GO:0003881	GO:0008654
Unigene10525_SsASsL	GO:0016491	GO:0005488
Unigene10567_SsASsL	GO:0048617	GO:0035220	GO:0008270	GO:0003676	GO:0016348	GO:0000981	GO:0048619	GO:0046331	GO:0007362	GO:0005634
Unigene1059_SsASsL	GO:0044430	GO:0015630
Unigene10625_SsASsL	GO:0042626	GO:0043190	GO:0000166	GO:0005886
Unigene10636_SsASsL	GO:0045892	GO:0007277	GO:0044428	GO:0043234	GO:0006749	GO:0044444
Unigene1064_SsASsL	GO:0045859	GO:0007049	GO:0030496	GO:0032403	GO:0006913	GO:0045648	GO:0010627	GO:0005737	GO:0005634	GO:0019887
Unigene10668_SsASsL	GO:0032259	GO:0016740
Unigene10697_SsASsL	GO:0016740
Unigene1070_SsASsL	GO:0004030	GO:0006081	GO:0055114	GO:0005811
Unigene10733_SsASsL	GO:0005874	GO:0051258	GO:0006184	GO:0007017	GO:0003924	GO:0005200	GO:0005737	GO:0005525
Unigene10734_SsASsL	GO:0016021
Unigene10746_SsASsL	GO:0048731	GO:1901363	GO:0040011	GO:0048468	GO:0050896	GO:0016817	GO:0097159
Unigene1076_SsASsL	GO:0046872	GO:0070011	GO:0006508
Unigene10785_SsASsL	GO:0008152	GO:0030170	GO:0008453
Unigene10806_SsASsL	GO:0043232	GO:0044446
Unigene10825_SsASsL	GO:0016627	GO:0006631	GO:0055114
Unigene10855_SsASsL	GO:0004930	GO:0006950	GO:0008340	GO:0007186	GO:0016021
Unigene10867_SsASsL	GO:0003723
Unigene10870_SsASsL	GO:0030529	GO:0003777	GO:0048813	GO:0007312	GO:0008298	GO:0007405	GO:0045198	GO:0040001	GO:0045172	GO:0051683	GO:0000776	GO:0030071	GO:0006200	GO:0040003	GO:0045169	GO:0047497	GO:0034501	GO:0048311	GO:0016319	GO:0051642	GO:0042623	GO:0051237	GO:0006886	GO:0005868	GO:0005794	GO:0005739	GO:0035011	GO:0030723	GO:0007282	GO:0005524	GO:0043148	GO:2001019	GO:0046604	GO:0050658	GO:0048134	GO:0007301	GO:0005938	GO:0007294	GO:0007279
Unigene10872_SsASsL	GO:0033333	GO:0044763
Unigene10885_SsASsL	GO:0007498	GO:0007016	GO:0008307	GO:0045214	GO:0043034	GO:0016012	GO:0060047
Unigene10890_SsASsL	GO:0043044	GO:0045749	GO:0005515	GO:0008586	GO:0008587	GO:0003713	GO:0003677	GO:0007474	GO:0007480	GO:0048477	GO:0045893	GO:0022008	GO:0003682	GO:0035060
Unigene10892_SsASsL	GO:0006873
Unigene10893_SsASsL	GO:0044260	GO:0090304	GO:0003824
Unigene10899_SsASsL	GO:0007417	GO:0035335	GO:0050254	GO:0030424	GO:0008045	GO:0007616	GO:0005001	GO:0007424	GO:0045177	GO:0005886	GO:0004728
Unigene10911_SsASsL	GO:0006810
Unigene10914_SsASsL	GO:0046872	GO:0006801	GO:0055114
Unigene10921_SsASsL	GO:0046872	GO:0004519	GO:0090305	GO:0003677	GO:0005634	GO:0015074	GO:0006310
Unigene10922_SsASsL	GO:0046872	GO:0004519	GO:0090305	GO:0003677	GO:0005634	GO:0015074	GO:0006310
Unigene10929_SsASsL	GO:0016491	GO:0016297	GO:0008152
Unigene10932_SsASsL	GO:0072686	GO:0051298	GO:0007417	GO:0016607	GO:0000381	GO:0071011	GO:0007443	GO:0007405	GO:0071013	GO:0008347	GO:0048663	GO:0007422	GO:0005813	GO:0008366	GO:0007438
Unigene10937_SsASsL	GO:0030097	GO:0017111	GO:0003779	GO:0031410	GO:0043234	GO:0005856	GO:0030154	GO:0008289	GO:0030054	GO:0032835
Unigene10942_SsASsL	GO:0016202	GO:0042803	GO:0007500	GO:0007525	GO:0007370	GO:0016055	GO:0007443	GO:0007501	GO:0045201	GO:0007507	GO:0006470	GO:0030259	GO:0005783	GO:0009950	GO:0007375	GO:0007423	GO:0007435	GO:0000159	GO:0035269	GO:0003705	GO:0045214	GO:0045944	GO:0004169	GO:0010629	GO:0016021	GO:0007499	GO:0001700	GO:0005875	GO:0003677	GO:0007088	GO:0004722	GO:0007406	GO:0046982	GO:0051297	GO:0048747	GO:0008601	GO:0016203	GO:0000090	GO:0005634	GO:0007447
Unigene10955_SsASsL	GO:0003729	GO:0071011	GO:0016311	GO:0000398	GO:0051124	GO:0007283	GO:0008934	GO:0000166	GO:0071013
Unigene10965_SsASsL	GO:0007219	GO:0008103	GO:0008586	GO:0000166	GO:0000900	GO:0003730	GO:2001020	GO:0032440	GO:0005737	GO:0007291	GO:0008587	GO:0007319	GO:0008187	GO:0055114	GO:0000398	GO:0005634	GO:0030529
Unigene10972_SsASsL	GO:0008467
Unigene10999_SsASsL	GO:0034641	GO:0044238	GO:0006725	GO:0046483	GO:1901360	GO:0003824
Unigene11001_SsASsL	GO:0016301	GO:0001932	GO:0007165	GO:0008603	GO:0005952
Unigene11017_SsASsL	GO:0008045	GO:0035159	GO:0016787
Unigene11027_SsASsL	GO:0008238
Unigene11029_SsASsL	GO:0016787
Unigene11030_SsASsL	GO:0006468	GO:0004674	GO:0005524
Unigene11032_SsASsL	GO:0048813	GO:0008284	GO:0007424	GO:0004867	GO:0031523	GO:0008069	GO:0051726	GO:0008134	GO:0008362	GO:0000083	GO:0001077	GO:0045944	GO:0060537	GO:0040007	GO:0045850	GO:0005201	GO:0005578	GO:0042023	GO:0000122	GO:0040005	GO:0019730	GO:0035189	GO:0046331	GO:0043565	GO:0008630	GO:0007307	GO:0007113	GO:0007475	GO:0035206
Unigene11046_SsASsL	GO:0006810
Unigene11050_SsASsL	GO:0016740	GO:0005739
Unigene11053_SsASsL	GO:0055114	GO:0046872	GO:0003677	GO:0000166	GO:0046651	GO:0006177	GO:0005737	GO:0003938	GO:0005634
Unigene11059_SsASsL	GO:0031529	GO:0005525	GO:0015031	GO:0016787	GO:0005794	GO:0016192	GO:0001726	GO:0055113	GO:0030154	GO:0031527	GO:0035020	GO:0007399	GO:0030838	GO:0030866	GO:0010008	GO:0005938
Unigene11061_SsASsL	GO:0005783	GO:0031090	GO:0044425	GO:0006810
Unigene11066_SsASsL	GO:0005622	GO:0044767	GO:0048513	GO:0003700	GO:0045892
Unigene11067_SsASsL	GO:0005840	GO:0003735	GO:0006412	GO:0000166
Unigene11070_SsASsL	GO:0044699	GO:0005215
Unigene11072_SsASsL	GO:0032183	GO:0006281	GO:0008270	GO:0005743	GO:0031625	GO:0007283	GO:0004842	GO:0016567	GO:0020037	GO:0005634
Unigene11074_SsASsL	GO:0043395	GO:0036122	GO:0005615	GO:0007474	GO:0030513	GO:0015026
Unigene11082_SsASsL	GO:0000139	GO:0005515	GO:0006904	GO:0016021	GO:0010008	GO:0015031
Unigene11086_SsASsL	GO:0016021	GO:0005385	GO:0006812	GO:0055085
Unigene11088_SsASsL	GO:0005737
Unigene11118_SsASsL	GO:0008026	GO:0004687	GO:0007076	GO:0040011	GO:0007498	GO:0045214	GO:0035206	GO:0007520	GO:0003779	GO:0003676	GO:0008307	GO:0016203	GO:0005875	GO:0000794	GO:0030018	GO:0022008	GO:0007062	GO:0005524
Unigene11128_SsASsL	GO:0004497	GO:0050662	GO:0000166
Unigene11129_SsASsL	GO:0022891	GO:0055085	GO:0008643	GO:0032440	GO:0016021	GO:0055114
Unigene11131_SsASsL	GO:0007304	GO:0043231	GO:0055114	GO:0046344	GO:0070330	GO:0007480	GO:0009055	GO:0035074	GO:0020037	GO:0006694	GO:0035210	GO:0005506	GO:0016020	GO:0008395
Unigene11133_SsASsL	GO:0005783	GO:0051536	GO:0044425
Unigene11139_SsASsL	GO:0033036	GO:0005634	GO:0071702
Unigene11153_SsASsL	GO:0016459	GO:0042623	GO:0000166
Unigene11165_SsASsL	GO:0008270	GO:0005622
Unigene11169_SsASsL	GO:0006357	GO:0001104	GO:0016592
Unigene11172_SsASsL	GO:0005737	GO:0006413	GO:0003743
Unigene11173_SsASsL	GO:0005834	GO:0003924	GO:0016573	GO:0004402	GO:0007186
Unigene11188_SsASsL	GO:0007417	GO:0008013
Unigene11196_SsASsL	GO:0030674	GO:0005856	GO:0005737	GO:0051015	GO:0008270
Unigene11199_SsASsL	GO:0032508	GO:0030261	GO:0000712	GO:0042555	GO:0043138	GO:0003677	GO:0005524	GO:0006270	GO:0005656	GO:0006267	GO:0042023	GO:0003682
Unigene11201_SsASsL	GO:0004871	GO:0006355	GO:0005667	GO:0003677	GO:0046983	GO:0003700	GO:0007165	GO:0005737
Unigene11242_SsASsL	GO:0045475	GO:0043153
Unigene11244_SsASsL	GO:0005730	GO:0003676	GO:0005886	GO:0006139	GO:0008408	GO:0005739
Unigene11245_SsASsL	GO:0005488	GO:0005622
Unigene11253_SsASsL	GO:0007304	GO:0005875	GO:0005488	GO:0001516	GO:0022008	GO:0016491	GO:0006911	GO:0042600
Unigene11259_SsASsL	GO:0016020
Unigene11270_SsASsL	GO:0006359	GO:0006357
Unigene11272_SsASsL	GO:0005737	GO:0005634	GO:0005525
Unigene11278_SsASsL	GO:0003700	GO:0005634	GO:0008270	GO:0006355
Unigene11280_SsASsL	GO:0007243	GO:0043066	GO:0004672	GO:0005737	GO:2000310	GO:0006468	GO:0043065	GO:0005516	GO:0005524
Unigene11285_SsASsL	GO:0042994	GO:0003779	GO:0005737
Unigene11294_SsASsL	GO:0048526	GO:0005916	GO:0014019	GO:0045294	GO:0007370	GO:0045186	GO:0016324	GO:0016327	GO:0035019	GO:0030057	GO:0005198	GO:0005914	GO:0005829	GO:0016323	GO:0048599	GO:0007163	GO:0001105	GO:0016342	GO:0030424	GO:0009898	GO:0030707	GO:0035293	GO:0045944	GO:0035153	GO:0060232	GO:0006886	GO:0003136	GO:0030117	GO:0005667	GO:0008092	GO:0000122	GO:0019901	GO:0035147	GO:0046530	GO:0007016	GO:0045296	GO:0060914	GO:0030720	GO:0016192	GO:0030877	GO:0007391	GO:0008360	GO:0030018	GO:0007400	GO:0046667	GO:0005915
Unigene11295_SsASsL	GO:0006468	GO:0005524	GO:0004674
Unigene11297_SsASsL	GO:0005515	GO:0016020	GO:0016319	GO:0006697	GO:0042768	GO:0007494	GO:0007391	GO:0008258	GO:0008045	GO:0007346	GO:0007476	GO:0004889	GO:0005739
Unigene11305_SsASsL	GO:0006370	GO:0004483	GO:0080009	GO:0044424
Unigene11308_SsASsL	GO:0003824
Unigene11309_SsASsL	GO:0006890	GO:0006886	GO:0030131	GO:0030126
Unigene11313_SsASsL	GO:0035215	GO:0008595	GO:0007429	GO:0005154	GO:0035155	GO:0007411	GO:0007474	GO:0048019	GO:0046580	GO:0008293	GO:0030707	GO:0005886	GO:0007482	GO:0040037	GO:0042059	GO:0045314	GO:0007430	GO:0048747	GO:0046331	GO:0007426	GO:0005622	GO:0016318	GO:0060233	GO:0007455	GO:0005576	GO:0006917
Unigene11319_SsASsL	GO:0052689
Unigene11322_SsASsL	GO:0005509	GO:0006874
Unigene11328_SsASsL	GO:0042302
Unigene11331_SsASsL	GO:0003941	GO:0006520	GO:0046983	GO:0006094	GO:0005737	GO:0033590	GO:0043200
Unigene11333_SsASsL	GO:0005215
Unigene11342_SsASsL	GO:0044425
Unigene11355_SsASsL	GO:0008270
Unigene11356_SsASsL	GO:0046331	GO:0016787
Unigene11357_SsASsL	GO:0004822	GO:0002161	GO:0006428	GO:0006450	GO:0005524	GO:0005737
Unigene11366_SsASsL	GO:0035085	GO:0043005	GO:0001822	GO:0007507	GO:0003777	GO:0008017	GO:0005813	GO:0032391	GO:0048260	GO:0007224	GO:0042384	GO:0008021	GO:0007368	GO:0009952	GO:0032403	GO:0005876	GO:0007018	GO:0005524	GO:0021904	GO:0001701	GO:0016939
Unigene11369_SsASsL	GO:0016021	GO:0015321
Unigene11370_SsASsL	GO:0005509	GO:0007229
Unigene11371_SsASsL	GO:0016153
Unigene11372_SsASsL	GO:0007275	GO:0009987
Unigene11383_SsASsL	GO:0005911	GO:0071944	GO:0007163	GO:0045165	GO:0051301	GO:0048468	GO:0022607	GO:0008105	GO:0002009	GO:0050789	GO:0005912	GO:0007399	GO:0009994
Unigene11389_SsASsL	GO:0004842
Unigene11390_SsASsL	GO:0034968	GO:0018024
Unigene11401_SsASsL	GO:0044763	GO:0002376	GO:0006950
Unigene11405_SsASsL	GO:0007391	GO:0008258
Unigene11407_SsASsL	GO:0006572	GO:0004411	GO:0006559	GO:0055114
Unigene11415_SsASsL	GO:0060216	GO:0031429	GO:0006364	GO:0030515	GO:0009982	GO:0031120
Unigene11416_SsASsL	GO:0005488	GO:0045944	GO:0005673
Unigene11423_SsASsL	GO:0005024	GO:0007178	GO:0006468	GO:0005524	GO:0016020
Unigene11428_SsASsL	GO:0008283	GO:0007267
Unigene11443_SsASsL	GO:0030424	GO:0046329	GO:0052744	GO:0046664	GO:0071683	GO:0046856	GO:0043025	GO:0016199
Unigene11445_SsASsL	GO:0006260	GO:0003697	GO:0005739
Unigene11453_SsASsL	GO:0005794	GO:0006896	GO:0042147	GO:0005739	GO:0007291
Unigene11475_SsASsL	GO:0005737	GO:0019991	GO:0035151
Unigene11477_SsASsL	GO:0016070
Unigene11490_SsASsL	GO:0016747
Unigene11635_SsASsL	GO:0008233
Unigene11639_SsASsL	GO:0003899	GO:0003723	GO:0034968	GO:0008270	GO:0006355	GO:0018024	GO:0005665	GO:0043565	GO:0005515	GO:0003700	GO:0006366
Unigene11675_SsASsL	GO:0016477	GO:0035249	GO:0016079	GO:0007156	GO:0008021	GO:0005543	GO:0008045	GO:0007476	GO:0035147	GO:0046331	GO:0042995	GO:0072499	GO:0016020
Unigene11678_SsASsL	GO:0005635	GO:0006810	GO:0016020
Unigene11717_SsASsL	GO:0006629	GO:0005615	GO:0043434	GO:0009791	GO:0004806	GO:0033993
Unigene11718_SsASsL	GO:0044763
Unigene11732_SsASsL	GO:0044710	GO:0004470	GO:0000166	GO:0016616
Unigene11734_SsASsL	GO:0000785	GO:0048027	GO:0036099	GO:0035062	GO:0000381	GO:0001745	GO:0045727	GO:0005703	GO:0033119	GO:0007067	GO:0043565	GO:0048477	GO:0022008	GO:0030529
Unigene11737_SsASsL	GO:0005622	GO:0006511	GO:0004221
Unigene11739_SsASsL	GO:0008054	GO:0008340	GO:0070979	GO:0070936	GO:0045676	GO:0040007	GO:0031647	GO:0048132	GO:0006513	GO:0042787	GO:0051276	GO:0008406	GO:0006915	GO:0009792	GO:0007067	GO:0031625	GO:0004842	GO:0007286	GO:0002119	GO:0007140	GO:0005875	GO:0030718	GO:0016322	GO:0005886	GO:0005524	GO:0016477	GO:0010008	GO:0040035	GO:0006281
Unigene11743_SsASsL	GO:0019752	GO:0016831
Unigene11766_SsASsL	GO:0006779	GO:0004109	GO:0055114
Unigene11771_SsASsL	GO:0007417	GO:0035151	GO:0006035	GO:0007391	GO:0001838	GO:0007413	GO:0003977	GO:0008362	GO:0030198
Unigene11772_SsASsL	GO:0005388	GO:0016021	GO:0005524	GO:0015914	GO:0000287	GO:0004012	GO:0006812
Unigene11775_SsASsL	GO:0005525	GO:0005622	GO:0007264
Unigene11781_SsASsL	GO:0008340	GO:0006911
Unigene11784_SsASsL	GO:0044763	GO:0050794	GO:0044464
Unigene11794_SsASsL	GO:0008612	GO:0050983
Unigene11800_SsASsL	GO:0055114	GO:0004656	GO:0016702	GO:0031418	GO:0018401	GO:0016222	GO:0005506
Unigene11801_SsASsL	GO:0017048	GO:0050789
Unigene11807_SsASsL	GO:0007417	GO:0030674	GO:0045944	GO:0008327	GO:0003713	GO:0007424	GO:0005737	GO:0048813	GO:0005634
Unigene11830_SsASsL	GO:0048749	GO:0050794	GO:0022008	GO:0016573
Unigene11834_SsASsL	GO:0048840	GO:0071600	GO:0021984
Unigene11835_SsASsL	GO:0005654	GO:0032968	GO:0003746	GO:0006414	GO:0061418	GO:0005829	GO:0006511	GO:0004842	GO:0016567	GO:0019048	GO:0050434	GO:0032403	GO:0030891
Unigene11839_SsASsL	GO:0044267	GO:0005515
Unigene11844_SsASsL	GO:0000977	GO:0005667	GO:0046872	GO:0006728	GO:0003705	GO:0007366	GO:0007382	GO:0006729	GO:0048728	GO:0003874	GO:0045944	GO:0007381
Unigene11850_SsASsL	GO:0006468	GO:0035071	GO:0005524	GO:0004715
Unigene11857_SsASsL	GO:0005737	GO:0043198	GO:0045184	GO:0030054	GO:0031122	GO:0032403	GO:0014069	GO:0043025	GO:0030165
Unigene11860_SsASsL	GO:0005875
Unigene11861_SsASsL	GO:0007409
Unigene11875_SsASsL	GO:0003700	GO:0005634	GO:0006355
Unigene11885_SsASsL	GO:0005737	GO:0005834	GO:0004871	GO:0071244	GO:0007602	GO:0007186	GO:0016028	GO:0046982	GO:0003924
Unigene11890_SsASsL	GO:0008425	GO:0032259
Unigene11900_SsASsL	GO:0005488
Unigene11906_SsASsL	GO:0009411	GO:0047485	GO:0003684	GO:0006295	GO:0008022	GO:0000724	GO:0004520	GO:0007127	GO:0032205	GO:0000784	GO:0003697	GO:0006296	GO:0000110
Unigene11917_SsASsL	GO:0003676
Unigene11922_SsASsL	GO:0033227	GO:0030008	GO:0016192	GO:0022008
Unigene11935_SsASsL	GO:0044424
Unigene11936_SsASsL	GO:0007265	GO:0004157	GO:0007613	GO:0006207
Unigene11940_SsASsL	GO:0020037	GO:0046872	GO:0009055	GO:0043231
Unigene11945_SsASsL	GO:0015377	GO:0016021	GO:0006811	GO:0055085
Unigene11964_SsASsL	GO:0005921
Unigene11966_SsASsL	GO:0016180	GO:0032039
Unigene11968_SsASsL	GO:0005634	GO:0006355
Unigene11978_SsASsL	GO:0006261	GO:0000084	GO:0005515	GO:0042555	GO:0005634	GO:0006996
Unigene1197_SsASsL	GO:0044710	GO:0008033	GO:0000166	GO:0003824
Unigene119_SsASsL	GO:0005488	GO:0005622	GO:0016740	GO:0016570
Unigene12182_SsASsL	GO:0016529	GO:0070865	GO:0051015	GO:0007507	GO:0010591	GO:0005862	GO:0045451	GO:0031941	GO:0048813	GO:0006936
Unigene1219_SsASsL	GO:0005316	GO:0005886	GO:0006810	GO:0048190	GO:0001666
Unigene12329_SsASsL	GO:0044763	GO:0044444	GO:0044430	GO:0071944
Unigene12390_SsASsL	GO:0055114	GO:0051536	GO:0004158	GO:0009055	GO:0017113	GO:0006222	GO:0005737
Unigene12477_SsASsL	GO:0003677
Unigene12484_SsASsL	GO:0044431	GO:0016192	GO:0006886	GO:0030131
Unigene12533_SsASsL	GO:0018279	GO:0040003	GO:0043687	GO:0046527	GO:0006488	GO:0005789
Unigene12545_SsASsL	GO:0030324	GO:0055114	GO:0047598	GO:0045540	GO:0035264	GO:0044446	GO:0030154	GO:0042175	GO:0009791	GO:0031090	GO:0042127	GO:0001568	GO:0005783
Unigene12571_SsASsL	GO:0007219	GO:0007275	GO:0005509	GO:0016740	GO:0005112	GO:0016021
Unigene12592_SsASsL	GO:0016491	GO:0005488
Unigene12600_SsASsL	GO:0017111	GO:0030286	GO:0000166	GO:0006928
Unigene12633_SsASsL	GO:0016787
Unigene12656_SsASsL	GO:0004553	GO:0005975	GO:1901575	GO:0044710
Unigene12670_SsASsL	GO:0000022	GO:0006412	GO:0003723	GO:0006364	GO:0003735	GO:0022627	GO:0042274	GO:0005811
Unigene12671_SsASsL	GO:0016301	GO:0005737	GO:0008152	GO:0042803	GO:0005634
Unigene12698_SsASsL	GO:0016935	GO:0006811	GO:0022008	GO:0016934
Unigene12709_SsASsL	GO:0000790	GO:0003677
Unigene12719_SsASsL	GO:0003954
Unigene12720_SsASsL	GO:0046855	GO:0035335	GO:0004439	GO:0022008	GO:0006200	GO:0004725	GO:0008138
Unigene12725_SsASsL	GO:0003899	GO:0005665	GO:0003677	GO:0007095	GO:0006366
Unigene12733_SsASsL	GO:0008270
Unigene12744_SsASsL	GO:0005730	GO:0000287	GO:0008969	GO:0006470	GO:0004427	GO:0005829	GO:0042803
Unigene12753_SsASsL	GO:0016757
Unigene12754_SsASsL	GO:0046872	GO:0055114	GO:0004462	GO:0003868	GO:0009072
Unigene1275_SsASsL	GO:0016020
Unigene12762_SsASsL	GO:0006412	GO:0005730	GO:0044699	GO:0005515	GO:0050794	GO:0005737
Unigene12777_SsASsL	GO:0009987	GO:0003824	GO:0008152
Unigene12781_SsASsL	GO:0006413	GO:0019083	GO:0003723	GO:0003735	GO:0006414	GO:0006415	GO:0006614	GO:0022625	GO:0000184
Unigene12783_SsASsL	GO:0000022	GO:0006412	GO:0022008	GO:0003735	GO:0005515	GO:0022625
Unigene12784_SsASsL	GO:0000166	GO:0006184	GO:0005813	GO:0009790	GO:0030540	GO:0003924	GO:0005886	GO:0000910
Unigene12787_SsASsL	GO:0033588	GO:0006468	GO:0006357	GO:0004871	GO:0005730	GO:0016591	GO:0008607	GO:0008023	GO:0006955	GO:0003677	GO:0006461	GO:0006368	GO:0030335	GO:0005515	GO:0007165	GO:0005737
Unigene12821_SsASsL	GO:0003899	GO:0006351	GO:0003677	GO:0032549	GO:0005634	GO:0008270
Unigene12832_SsASsL	GO:0005214
Unigene12846_SsASsL	GO:0016301
Unigene12851_SsASsL	GO:0005488	GO:0044763	GO:0005681	GO:0044237
Unigene12853_SsASsL	GO:0046872	GO:0016491
Unigene12859_SsASsL	GO:0005763	GO:0003735	GO:0006412
Unigene12863_SsASsL	GO:0005840	GO:0032543
Unigene12881_SsASsL	GO:0003735	GO:0015935	GO:0006412
Unigene12882_SsASsL	GO:0051298	GO:0045298	GO:0005525	GO:0006184	GO:0005737	GO:0005874	GO:0051258	GO:0016203	GO:0003924	GO:0005200
Unigene12891_SsASsL	GO:0044260	GO:0006139	GO:0003824
Unigene12896_SsASsL	GO:0000785	GO:0048027	GO:0036099	GO:0035062	GO:0000381	GO:0001745	GO:0045727	GO:0005703	GO:0033119	GO:0007067	GO:0043565	GO:0048477	GO:0022008	GO:0030529
Unigene12899_SsASsL	GO:0005737	GO:0046872	GO:0004721	GO:0006470	GO:0005634
Unigene12904_SsASsL	GO:0009154	GO:0005622	GO:0019144	GO:0009181
Unigene12906_SsASsL	GO:0004930	GO:0007602	GO:0018298	GO:0007186	GO:0009881	GO:0007601	GO:0016021
Unigene12908_SsASsL	GO:0006930	GO:0005525	GO:0001752	GO:0019003	GO:0008347	GO:0030713	GO:0031145	GO:0046328	GO:0008054	GO:0030424	GO:0005814	GO:0016476	GO:0010001	GO:0005811	GO:0032486	GO:0042067	GO:0005515	GO:0090302	GO:0005680	GO:0005819	GO:0007155	GO:0031536	GO:0000080	GO:0003924	GO:0035099	GO:0007391	GO:0006184	GO:0007455	GO:0016020	GO:0030718
Unigene12912_SsASsL	GO:0016798
Unigene12914_SsASsL	GO:0016787
Unigene12916_SsASsL	GO:0046872
Unigene12920_SsASsL	GO:0006139	GO:0016763
Unigene12921_SsASsL	GO:0007430	GO:0008270	GO:0005730	GO:0006360	GO:0035149
Unigene12926_SsASsL	GO:0006526	GO:0005524	GO:0004055
Unigene12928_SsASsL	GO:0006412	GO:0005488	GO:0016874	GO:0005737	GO:0005634
Unigene12929_SsASsL	GO:0005840	GO:0008097	GO:0003735	GO:0006412
Unigene12930_SsASsL	GO:0005576	GO:0008061	GO:0016490	GO:0006030
Unigene12931_SsASsL	GO:0016310	GO:0006139	GO:0019205
Unigene12932_SsASsL	GO:0016491
Unigene12940_SsASsL	GO:0005488
Unigene12941_SsASsL	GO:0003333	GO:0015171	GO:0016020	GO:0040008
Unigene12950_SsASsL	GO:0019010	GO:0005737	GO:0032259
Unigene12953_SsASsL	GO:0006352	GO:0005669	GO:0046982
Unigene12960_SsASsL	GO:0044763
Unigene1296_SsASsL	GO:0005743	GO:0005524	GO:0016021	GO:0017111	GO:0042645
Unigene12973_SsASsL	GO:0005840	GO:0003735	GO:0006412
Unigene12975_SsASsL	GO:0016740
Unigene12981_SsASsL	GO:0005730	GO:0005737
Unigene12986_SsASsL	GO:0016055	GO:0005515	GO:0030900	GO:0044464	GO:0001654
Unigene12988_SsASsL	GO:0016021
Unigene13002_SsASsL	GO:0005700	GO:0008348	GO:0017055	GO:0043565	GO:0017025	GO:0006338	GO:0007480	GO:0003700	GO:0007379	GO:0043388	GO:0005634	GO:0008301
Unigene13015_SsASsL	GO:0048813	GO:0008284	GO:0007424	GO:0004867	GO:0031523	GO:0008069	GO:0051726	GO:0008134	GO:0008362	GO:0000083	GO:0001077	GO:0045944	GO:0060537	GO:0040007	GO:0045850	GO:0005201	GO:0005578	GO:0042023	GO:0000122	GO:0040005	GO:0019730	GO:0035189	GO:0046331	GO:0043565	GO:0008630	GO:0007307	GO:0007113	GO:0007475	GO:0035206
Unigene13016_SsASsL	GO:0004721	GO:0005730
Unigene13019_SsASsL	GO:0003735	GO:0015935	GO:0006412
Unigene13020_SsASsL	GO:0045793	GO:0004672	GO:0006468
Unigene13021_SsASsL	GO:0006457	GO:0000413	GO:0003755
Unigene13031_SsASsL	GO:0005763	GO:0003735	GO:0006412
Unigene13034_SsASsL	GO:0035220	GO:0000902	GO:0006911	GO:0003779	GO:0010591	GO:0008290	GO:0051490	GO:0005869	GO:0007018	GO:0007294	GO:0051016	GO:0016324
Unigene13036_SsASsL	GO:0016192	GO:0007311	GO:0016021	GO:0048042	GO:0005795
Unigene13051_SsASsL	GO:0005737	GO:0019773	GO:0006511	GO:0005634	GO:0004298
Unigene13055_SsASsL	GO:0005509
Unigene13058_SsASsL	GO:0004842	GO:0016567
Unigene13096_SsASsL	GO:0044763
Unigene13099_SsASsL	GO:0017111
Unigene13101_SsASsL	GO:0008017	GO:0003684	GO:0016829	GO:0003887	GO:0046872	GO:0005876	GO:0000795	GO:0006290	GO:0019899	GO:0006287	GO:0005737	GO:0043066
Unigene13150_SsASsL	GO:0005856	GO:0005737	GO:0005524
Unigene13213_SsASsL	GO:0016787	GO:0009451
Unigene13292_SsASsL	GO:0006952
Unigene13324_SsASsL	GO:0016021	GO:0016857	GO:0006024
Unigene13370_SsASsL	GO:0016740
Unigene13376_SsASsL	GO:0003723	GO:0000398	GO:0005634
Unigene13379_SsASsL	GO:0005080	GO:0045746	GO:0035002	GO:0046664	GO:0046621	GO:0016044	GO:0043296	GO:0042052	GO:0045494	GO:0016028	GO:0042327	GO:0045197	GO:0045186	GO:0061336	GO:0008284	GO:0035330	GO:0045218	GO:0016332	GO:0035090	GO:0016334	GO:0016327	GO:0048477	GO:0001738	GO:0007435	GO:0016324
Unigene13396_SsASsL	GO:0005875	GO:0008541	GO:0006508	GO:0004175
Unigene133_SsASsL	GO:0003677	GO:0003723	GO:0016070	GO:0006911
Unigene13416_SsASsL	GO:0055085	GO:0016021
Unigene13419_SsASsL	GO:0055085	GO:0016021
Unigene13459_SsASsL	GO:0016740
Unigene13464_SsASsL	GO:0006567	GO:0016597	GO:0004794
Unigene1346_SsASsL	GO:0004553	GO:0006032
Unigene13581_SsASsL	GO:0005875	GO:0004004	GO:0005681	GO:0003676	GO:0007052	GO:0005524	GO:0005700	GO:0000381	GO:0006406	GO:0006338
Unigene13595_SsASsL	GO:0044763	GO:0016746
Unigene13596_SsASsL	GO:0006596	GO:0016831
Unigene13598_SsASsL	GO:0016020	GO:0016491	GO:0007155
Unigene135_SsASsL	GO:0016874	GO:0005875
Unigene13600_SsASsL	GO:0017111	GO:0005524
Unigene13606_SsASsL	GO:0006796	GO:0016740
Unigene13611_SsASsL	GO:0016310	GO:0004672	GO:0000166
Unigene13622_SsASsL	GO:0004832	GO:0002161	GO:0006438	GO:0022008	GO:0006450	GO:0005524	GO:0004818	GO:0005737
Unigene13625_SsASsL	GO:0008233
Unigene13626_SsASsL	GO:0046331	GO:0070011
Unigene13629_SsASsL	GO:0006357	GO:0001104	GO:0016592
Unigene13632_SsASsL	GO:0016772
Unigene13633_SsASsL	GO:0016021	GO:0004659	GO:0009234
Unigene13637_SsASsL	GO:0016787	GO:0009987
Unigene13641_SsASsL	GO:0016818
Unigene13650_SsASsL	GO:0005971	GO:0006260	GO:0005524	GO:0004748	GO:0055114
Unigene13654_SsASsL	GO:0051013	GO:0048188	GO:0080182	GO:0008352
Unigene13660_SsASsL	GO:0097159	GO:1901363
Unigene13665_SsASsL	GO:0080090	GO:0031323	GO:0044260	GO:0060255
Unigene13669_SsASsL	GO:0034641	GO:0044238	GO:0006725	GO:0046483	GO:1901360	GO:0043170	GO:0003824
Unigene13671_SsASsL	GO:0055123	GO:0070278	GO:0007029	GO:0001889	GO:0070971	GO:0051216
Unigene13675_SsASsL	GO:0046872	GO:0016812	GO:0006543	GO:0005524	GO:0004070	GO:0006207	GO:0016597	GO:0070409
Unigene13681_SsASsL	GO:0003676	GO:0005622	GO:0008270
Unigene13689_SsASsL	GO:0005654	GO:0036099	GO:0043484	GO:0006911	GO:0006342	GO:0051457	GO:0005975	GO:0030576	GO:0004649	GO:0009408	GO:0035065
Unigene13694_SsASsL	GO:0004714	GO:0006468	GO:0005524
Unigene13701_SsASsL	GO:0005215
Unigene13703_SsASsL	GO:0044699
Unigene13706_SsASsL	GO:0000785	GO:0032116	GO:0005654	GO:0005515	GO:0034088
Unigene13711_SsASsL	GO:0016301
Unigene13729_SsASsL	GO:0006357	GO:0001104	GO:0016592
Unigene13738_SsASsL	GO:0071632	GO:0048149	GO:0007613	GO:0008355	GO:0007269	GO:0005543	GO:0008049	GO:0009408	GO:0043195	GO:0008582
Unigene13743_SsASsL	GO:0006184	GO:0003924	GO:0005525
Unigene13745_SsASsL	GO:0006432	GO:0005524	GO:0004826	GO:0000049	GO:0005737
Unigene13748_SsASsL	GO:0003676	GO:0005622	GO:0005524	GO:0017111	GO:0008270
Unigene13758_SsASsL	GO:0006810	GO:0016020
Unigene13759_SsASsL	GO:0052654	GO:0009082	GO:0052656	GO:0052655
Unigene13762_SsASsL	GO:0005086	GO:0006464	GO:0044444
Unigene13763_SsASsL	GO:0016772
Unigene13776_SsASsL	GO:0016740
Unigene13777_SsASsL	GO:0016491	GO:0005488
Unigene13778_SsASsL	GO:0048519	GO:0048513	GO:0040008	GO:0007165	GO:0044767
Unigene13786_SsASsL	GO:0005488
Unigene13799_SsASsL	GO:0005911	GO:0016339	GO:0007412	GO:0045296	GO:0005509	GO:0050774	GO:0007156	GO:0044331	GO:0007413	GO:0031290	GO:0004872	GO:0042803	GO:0045467	GO:0008013	GO:0005887	GO:0016318	GO:0045463	GO:0048841
Unigene137_SsASsL	GO:0034641	GO:0044428	GO:0044238	GO:0006725	GO:0046483	GO:1901360	GO:0005488
Unigene13801_SsASsL	GO:0005737	GO:0035633	GO:0042060	GO:0035151	GO:0060856	GO:0019991
Unigene13803_SsASsL	GO:0005525	GO:0006184	GO:0016185	GO:0005875	GO:0030382	GO:0048312	GO:0003924	GO:0000910
Unigene13806_SsASsL	GO:0034641	GO:0044238	GO:0006725	GO:0046483	GO:1901360	GO:0003824
Unigene13809_SsASsL	GO:0044763	GO:0016310	GO:0004713	GO:0000166
Unigene13810_SsASsL	GO:0042626	GO:0016020
Unigene13811_SsASsL	GO:0007411	GO:0008340	GO:0007265	GO:0048190	GO:0007280	GO:0008103	GO:0009411	GO:0005737	GO:0046982	GO:0045172	GO:0007088	GO:0019904	GO:0045927	GO:0046958	GO:0005694	GO:0008426	GO:0005875	GO:0007095	GO:0005634	GO:0007294
Unigene13812_SsASsL	GO:0043231	GO:0016627	GO:0008152
Unigene13813_SsASsL	GO:0009987	GO:0097159	GO:1901363
Unigene13814_SsASsL	GO:0050896	GO:0005488	GO:0006355	GO:0016874	GO:0044424
Unigene13815_SsASsL	GO:0060765	GO:0050681	GO:0006357	GO:0016567	GO:0032355	GO:0003713	GO:0045893	GO:0005737	GO:0019787	GO:0005634
Unigene13827_SsASsL	GO:0008152	GO:0004497
Unigene13832_SsASsL	GO:0043631	GO:0003723	GO:0004652	GO:0005634
Unigene13838_SsASsL	GO:0035071	GO:0016020
Unigene13839_SsASsL	GO:0016491	GO:0005488
Unigene13842_SsASsL	GO:0006470	GO:0007369	GO:0045792	GO:0000086	GO:0045977	GO:0004725	GO:0046331	GO:0007030	GO:0045930	GO:0008284	GO:0007099	GO:0005694	GO:0060305	GO:0005634
Unigene13845_SsASsL	GO:0009987
Unigene13857_SsASsL	GO:0009653	GO:0008270	GO:0071011	GO:0006915	GO:0003676	GO:0071013	GO:0030010	GO:0007399	GO:0006200	GO:0000398	GO:0004004	GO:0005524
Unigene13869_SsASsL	GO:0016477	GO:0035249	GO:0016079	GO:0007156	GO:0008021	GO:0005543	GO:0008045	GO:0007476	GO:0035147	GO:0046331	GO:0042995	GO:0072499	GO:0016020
Unigene13870_SsASsL	GO:0005515	GO:0044424
Unigene13877_SsASsL	GO:0016192	GO:0030132	GO:0030130	GO:0006886	GO:0005198
Unigene13878_SsASsL	GO:0035157	GO:0007423	GO:0042059	GO:0046331	GO:0008360	GO:0005515	GO:0016319	GO:0046621	GO:0090138	GO:0046843	GO:0005913	GO:0035147	GO:0030038	GO:0048644	GO:0007391	GO:0007156	GO:0035331	GO:0050768	GO:0002121	GO:0005886	GO:0007476
Unigene13880_SsASsL	GO:0031641	GO:0005730	GO:0051898
Unigene13882_SsASsL	GO:0016491	GO:0005488
Unigene13886_SsASsL	GO:0009620	GO:0004888	GO:0045087	GO:0007352	GO:0004721	GO:0006963	GO:0008063	GO:0050830
Unigene13925_SsASsL	GO:0016021
Unigene13928_SsASsL	GO:0030135	GO:0005795	GO:0005783
Unigene13940_SsASsL	GO:0008233	GO:0007409
Unigene13950_SsASsL	GO:0030097	GO:0031981	GO:0006310	GO:0006302	GO:0030154
Unigene13975_SsASsL	GO:0046872	GO:0004222	GO:0006508
Unigene13994_SsASsL	GO:0030213	GO:0017111	GO:0005975	GO:0015711	GO:0044281	GO:0055085	GO:0005887	GO:0008514
Unigene14015_SsASsL	GO:0034641	GO:0044238	GO:0006725	GO:0046483	GO:1901360	GO:0043170	GO:0003824
Unigene14021_SsASsL	GO:0045466	GO:0050896	GO:0044425	GO:0050794	GO:0005886
Unigene14024_SsASsL	GO:0016740	GO:1901363	GO:0097159
Unigene14030_SsASsL	GO:0000176	GO:0032577	GO:0005652	GO:0006397	GO:0010468	GO:0032049	GO:0000177	GO:0007291	GO:0071027	GO:0022008	GO:0007006	GO:0000175	GO:0005739
Unigene14040_SsASsL	GO:0004812	GO:0006418
Unigene14054_SsASsL	GO:0097159	GO:0016887	GO:0004386	GO:1901363
Unigene14067_SsASsL	GO:0003777	GO:0005858	GO:0042623	GO:0006200	GO:0005524	GO:0007018	GO:0007605
Unigene14074_SsASsL	GO:0008026	GO:1901363	GO:0097159
Unigene14078_SsASsL	GO:0000022	GO:0035011	GO:0008017	GO:0005875	GO:0007629	GO:0051225	GO:0007423	GO:0005876	GO:0040001	GO:0007059	GO:0005881	GO:0035371	GO:0030589	GO:0007605	GO:0030951
Unigene14082_SsASsL	GO:0086091	GO:0005737	GO:0060307	GO:0005635	GO:0071805	GO:0005242	GO:0005886
Unigene14086_SsASsL	GO:0050660	GO:0050661	GO:0006809	GO:0003723	GO:0005506	GO:0010181	GO:0020037	GO:0004517	GO:0008270	GO:0005516	GO:0055114
Unigene14089_SsASsL	GO:0008270
Unigene14092_SsASsL	GO:0005815	GO:0016023	GO:0006357	GO:0008203	GO:0016021	GO:0005765	GO:0032383	GO:0005768	GO:0016887	GO:0006200	GO:0005524
Unigene14101_SsASsL	GO:0031145	GO:0010458	GO:0016567	GO:0005524	GO:0004842	GO:0051301
Unigene14106_SsASsL	GO:0005615	GO:0032504	GO:0044130	GO:0016231	GO:0005886
Unigene14111_SsASsL	GO:0030150	GO:0005744
Unigene14117_SsASsL	GO:0005635	GO:0016020
Unigene14119_SsASsL	GO:0055085	GO:0016021	GO:0005743	GO:0042626	GO:0006200	GO:0005524
Unigene14144_SsASsL	GO:0046872	GO:0016491	GO:0070469	GO:0009055	GO:0016021	GO:0022904	GO:0005739
Unigene14149_SsASsL	GO:0005739
Unigene14152_SsASsL	GO:0044763	GO:0006355	GO:0044428
Unigene14157_SsASsL	GO:0016021	GO:0008021	GO:0005484	GO:0043195	GO:0016081	GO:0048786	GO:0005886
Unigene14162_SsASsL	GO:0003824
Unigene14167_SsASsL	GO:0005634	GO:0003676
Unigene14177_SsASsL	GO:0035091	GO:0005819	GO:0005813	GO:0033566	GO:0008274	GO:0007154
Unigene14185_SsASsL	GO:0009987
Unigene14238_SsASsL	GO:0005739	GO:0008033
Unigene14255_SsASsL	GO:0005432	GO:0006816	GO:0055085	GO:0016021
Unigene14274_SsASsL	GO:0008233
Unigene14282_SsASsL	GO:0009987	GO:0016772
Unigene14286_SsASsL	GO:0004812	GO:0006418	GO:0000166
Unigene14302_SsASsL	GO:0006355	GO:0006200	GO:0005524	GO:0016887	GO:0005634
Unigene14348_SsASsL	GO:0035051	GO:0007224	GO:0043010	GO:0032880	GO:0060170	GO:0060563	GO:0005515	GO:0042384	GO:0042733	GO:0001701	GO:0036038
Unigene14354_SsASsL	GO:0030514	GO:0044424
Unigene14374_SsASsL	GO:0003746	GO:0006414	GO:0045892	GO:0005634
Unigene14380_SsASsL	GO:0050254	GO:0016909	GO:0006468	GO:0005524
Unigene14390_SsASsL	GO:0035556	GO:0046872	GO:0006464	GO:0048522	GO:0009966	GO:0003824
Unigene14398_SsASsL	GO:0005634
Unigene14401_SsASsL	GO:0044710	GO:0004470	GO:0000166	GO:0016616
Unigene14419_SsASsL	GO:0006396
Unigene14447_SsASsL	GO:0007498	GO:0004871	GO:0004114	GO:0006139	GO:0007165
Unigene14454_SsASsL	GO:0006355	GO:0003700	GO:0007275	GO:0005634	GO:0000976
Unigene14465_SsASsL	GO:0044260	GO:0090304	GO:0003824
Unigene14467_SsASsL	GO:0016020
Unigene14472_SsASsL	GO:0005525	GO:0005622	GO:0016020	GO:0007264
Unigene14480_SsASsL	GO:0000139	GO:0003827	GO:0006486
Unigene14503_SsASsL	GO:0005743
Unigene14505_SsASsL	GO:0005829	GO:0046777	GO:0019900	GO:0046872	GO:0042327	GO:0035329	GO:0016301	GO:0043085	GO:0005634	GO:0019209
Unigene14510_SsASsL	GO:0005840	GO:0003735	GO:0006412
Unigene14533_SsASsL	GO:0005083	GO:0006468	GO:0035556	GO:0055114	GO:0030424	GO:0046872	GO:0031532	GO:0005543	GO:0008064	GO:0005524	GO:0004697	GO:0008039	GO:0019992	GO:0032440	GO:0030426
Unigene14534_SsASsL	GO:0005840	GO:0003735	GO:0006412
Unigene14538_SsASsL	GO:0003723	GO:0016049	GO:0004004	GO:0005730	GO:0005524	GO:0030099	GO:0008283
Unigene14541_SsASsL	GO:0035158	GO:0042059	GO:0042221	GO:0008360	GO:0005515	GO:0031594	GO:0016319	GO:0036062	GO:0008038	GO:0035159	GO:0042734	GO:0007612	GO:0005737	GO:0045211	GO:0048667	GO:0072553	GO:0048803	GO:0007156	GO:0014069	GO:0001746	GO:0008582	GO:0005886
Unigene14542_SsASsL	GO:0006810	GO:0000281	GO:0007143	GO:0007067	GO:0007110	GO:0031201	GO:0007140	GO:0051649
Unigene14551_SsASsL	GO:0008233	GO:0006465	GO:0016021	GO:0005787
Unigene14565_SsASsL	GO:0006413	GO:0005850	GO:0003743
Unigene14566_SsASsL	GO:0044260	GO:0006139	GO:0003824
Unigene14568_SsASsL	GO:0005956	GO:0016055	GO:0045859	GO:0031519	GO:0046872	GO:0016301	GO:0019887
Unigene14570_SsASsL	GO:0005737	GO:0007283	GO:0008138	GO:0006470
Unigene14575_SsASsL	GO:0032259	GO:0016740	GO:0016070
Unigene14579_SsASsL	GO:0046872	GO:0008152	GO:0005524	GO:0016874
Unigene14593_SsASsL	GO:0022008
Unigene14596_SsASsL	GO:0005525
Unigene145_SsASsL	GO:0050708	GO:0036092	GO:0005942	GO:0016303	GO:0007032	GO:0004672	GO:0005770	GO:0016485	GO:0006468	GO:0048015	GO:0000045	GO:0030496	GO:0045022	GO:0005524	GO:0046854	GO:0000910
Unigene14600_SsASsL	GO:0006357	GO:0001104	GO:0016592
Unigene14612_SsASsL	GO:0003676	GO:0005634	GO:0008270
Unigene14625_SsASsL	GO:0005840	GO:0040008	GO:0005739
Unigene14638_SsASsL	GO:0044763	GO:0048513	GO:0044767
Unigene14639_SsASsL	GO:0016905	GO:0030117	GO:0016192	GO:0006886	GO:0005198
Unigene14646_SsASsL	GO:0040029	GO:0042799	GO:0005634	GO:0034773	GO:0034772
Unigene14650_SsASsL	GO:0008270	GO:0005622
Unigene14667_SsASsL	GO:0005975
Unigene14672_SsASsL	GO:0016624	GO:0055114
Unigene14676_SsASsL	GO:0022008	GO:0042302
Unigene14681_SsASsL	GO:0005615	GO:0006457	GO:0007494	GO:0005811	GO:0006950	GO:0005524	GO:0051082	GO:0061031
Unigene14682_SsASsL	GO:0005763	GO:0003735	GO:0006412
Unigene14685_SsASsL	GO:0005634	GO:0007050
Unigene14736_SsASsL	GO:0005975	GO:0004568	GO:0005576	GO:0008061	GO:0006032
Unigene14789_SsASsL	GO:0008270
Unigene1480_SsASsL	GO:0048813	GO:0008284	GO:0007424	GO:0031523	GO:0008069	GO:0051726	GO:0008134	GO:0008362	GO:0000083	GO:0001077	GO:0045944	GO:0060537	GO:0040007	GO:0045850	GO:0005201	GO:0005578	GO:0042023	GO:0000122	GO:0040005	GO:0019730	GO:0035189	GO:0046331	GO:0043565	GO:0008630	GO:0007307	GO:0007113	GO:0007475	GO:0030414	GO:0035206
Unigene14810_SsASsL	GO:0016021	GO:0005298	GO:0015220	GO:0003333	GO:0008292
Unigene14831_SsASsL	GO:0016310	GO:0004674	GO:0000166
Unigene14836_SsASsL	GO:0042302
Unigene14904_SsASsL	GO:0004386	GO:0000166
Unigene14938_SsASsL	GO:0008270
Unigene14979_SsASsL	GO:0043412
Unigene15106_SsASsL	GO:0042826	GO:0010629
Unigene15113_SsASsL	GO:0005085	GO:0035556
Unigene1511_SsASsL	GO:0016787	GO:0022008
Unigene15183_SsASsL	GO:0016301	GO:1901363	GO:0097159
Unigene15196_SsASsL	GO:0005509	GO:0005544
Unigene15216_SsASsL	GO:0016779	GO:0017111	GO:0005875	GO:0006260	GO:0031122	GO:0003677	GO:0005524	GO:0046331	GO:0005663
Unigene15218_SsASsL	GO:0046872	GO:0016491
Unigene1523_SsASsL	GO:0003743	GO:0006468	GO:0004674	GO:0006506	GO:0031227	GO:0005852	GO:0005524	GO:0006446	GO:0016757
Unigene15270_SsASsL	GO:0008152
Unigene152_SsASsL	GO:0003333	GO:0015171	GO:0060356	GO:0016021
Unigene15304_SsASsL	GO:0008237
Unigene15370_SsASsL	GO:0050839	GO:0016339	GO:0004022	GO:0035159	GO:0004693	GO:0045317	GO:0005509	GO:0045198	GO:0001737	GO:0008285	GO:0090176	GO:0030178	GO:0007156	GO:0045571	GO:0018149	GO:0000904	GO:0048105	GO:0035329	GO:0004714	GO:0055114	GO:0008353	GO:0005887	GO:0007049	GO:0016318
Unigene15387_SsASsL	GO:0004623
Unigene15425_SsASsL	GO:0000932	GO:0032880	GO:0001700	GO:0005515	GO:0000184	GO:0035195
Unigene15430_SsASsL	GO:0005763	GO:0005762	GO:0007005	GO:0003735	GO:0005811	GO:0003682	GO:0016049	GO:0006412
Unigene15436_SsASsL	GO:0005634
Unigene15459_SsASsL	GO:0016909	GO:0006468	GO:0005524
Unigene15484_SsASsL	GO:0005975	GO:0005488	GO:0004559	GO:0005764	GO:0005576
Unigene15485_SsASsL	GO:0008152
Unigene15492_SsASsL	GO:0016021
Unigene15498_SsASsL	GO:0016853	GO:0009451
Unigene15503_SsASsL	GO:0005840	GO:0003735	GO:0006412
Unigene15506_SsASsL	GO:0044260	GO:0006139	GO:0003824
Unigene15507_SsASsL	GO:0044767	GO:0007275	GO:0009653
Unigene15531_SsASsL	GO:0005737
Unigene15545_SsASsL	GO:0003723	GO:0000178	GO:0004527
Unigene15576_SsASsL	GO:0003746	GO:0008270	GO:0006414	GO:0032786	GO:0005634
Unigene15582_SsASsL	GO:0005763	GO:0003735	GO:0016567	GO:0004842	GO:0008270	GO:0006412	GO:0000151
Unigene15594_SsASsL	GO:0022891
Unigene15612_SsASsL	GO:0016021
Unigene15624_SsASsL	GO:0016020	GO:0005739
Unigene15631_SsASsL	GO:0007224	GO:0055114	GO:0005509	GO:0007156	GO:0016339	GO:0048100	GO:0004022	GO:0007305	GO:0016324	GO:0005902	GO:0032533	GO:0005887
Unigene15633_SsASsL	GO:0005840	GO:0003735	GO:0006412
Unigene15640_SsASsL	GO:0016281	GO:0005829	GO:0000003	GO:0000339	GO:0019221	GO:0008135	GO:0006446
Unigene15650_SsASsL	GO:0003700	GO:0016422	GO:0032259	GO:0005634	GO:0006139
Unigene15651_SsASsL	GO:0046331	GO:0008360	GO:0007163	GO:0004683	GO:0046928	GO:0007155	GO:0016080	GO:0008049	GO:0007628	GO:0016081	GO:0006468	GO:0005524	GO:0005954
Unigene15658_SsASsL	GO:0005622
Unigene15679_SsASsL	GO:0008340	GO:0046969	GO:0000122	GO:0003714	GO:0070932	GO:0005515	GO:0070983	GO:0050771	GO:0032041	GO:0035098	GO:0016581	GO:0007517	GO:0070933	GO:0006342	GO:0006099	GO:0005705	GO:2001229	GO:0016580	GO:0097372	GO:0007350	GO:0046970	GO:0048477	GO:0031523	GO:0022904
Unigene15680_SsASsL	GO:0006614	GO:0048500	GO:0008312
Unigene15683_SsASsL	GO:0044446	GO:0044425	GO:0031090	GO:0012505	GO:0005783	GO:0005794
Unigene15685_SsASsL	GO:0008152	GO:0016417
Unigene15686_SsASsL	GO:0016787
Unigene15704_SsASsL	GO:0034641	GO:0044238	GO:0006725	GO:0046483	GO:1901360	GO:0003824
Unigene15709_SsASsL	GO:0007030	GO:0005795	GO:0005886	GO:0007472	GO:0005798	GO:0016333	GO:0005783
Unigene15712_SsASsL	GO:0097159	GO:1901363
Unigene15714_SsASsL	GO:0017110	GO:0017111
Unigene15716_SsASsL	GO:0005615	GO:0006457	GO:0016491	GO:0005811	GO:0005524
Unigene15717_SsASsL	GO:0008270	GO:0019370	GO:0043171	GO:0004177	GO:0004463	GO:0004301
Unigene15720_SsASsL	GO:0005730	GO:0003714	GO:0005515	GO:0003713	GO:0045892	GO:0045893	GO:0005737
Unigene15725_SsASsL	GO:0016853
Unigene15726_SsASsL	GO:0005829	GO:0042744	GO:0005875	GO:0055114	GO:0008340	GO:0042594	GO:0008354	GO:0004602	GO:0045454	GO:0007155	GO:0007281	GO:0008379	GO:0006974
Unigene15732_SsASsL	GO:0005622	GO:0005488
Unigene15741_SsASsL	GO:0006357	GO:0007517	GO:0001104	GO:0016592	GO:0003713	GO:0048813
Unigene15742_SsASsL	GO:0006810	GO:0008289	GO:0005215
Unigene15747_SsASsL	GO:0005840	GO:0042254
Unigene15755_SsASsL	GO:0005762	GO:0003735	GO:0006412
Unigene15757_SsASsL	GO:0007265	GO:0022604	GO:0030165	GO:0046329	GO:0005525	GO:0006184	GO:0007464	GO:0004767	GO:0007391	GO:0003924	GO:0005886	GO:0007298	GO:0045087	GO:0008593
Unigene15759_SsASsL	GO:0000381	GO:0005622
Unigene1575_SsASsL	GO:0003700	GO:0043565	GO:0005634	GO:0006355
Unigene15772_SsASsL	GO:0005737
Unigene15774_SsASsL	GO:0016192	GO:0006886	GO:0030131
Unigene15775_SsASsL	GO:0000166	GO:0006418	GO:0046933	GO:0015986	GO:0004812
Unigene15776_SsASsL	GO:0006094	GO:0004807	GO:0006098	GO:0006096
Unigene15781_SsASsL	GO:0030529	GO:0043229
Unigene1578_SsASsL	GO:0005488	GO:0016740	GO:0008152
Unigene15795_SsASsL	GO:0006370	GO:0045292	GO:0000339	GO:0005846	GO:0005634	GO:0000166	GO:0031047
Unigene15827_SsASsL	GO:0044763	GO:0016740	GO:0016020
Unigene15851_SsASsL	GO:0005840	GO:0003735	GO:0006412
Unigene15871_SsASsL	GO:0020037	GO:0004601	GO:0055114	GO:0006979
Unigene15882_SsASsL	GO:0044710	GO:0016020	GO:0016627
Unigene158_SsASsL	GO:0033613	GO:0042659	GO:0005737	GO:0046982	GO:0005667	GO:0007479	GO:0007420	GO:0003705	GO:0003713	GO:0001654	GO:0007422	GO:0043565	GO:0007432	GO:0000060	GO:0007525	GO:0045944	GO:0007438
Unigene15936_SsASsL	GO:0008340	GO:0000122	GO:0048009	GO:0016607	GO:0031670	GO:0042594	GO:0045893	GO:0005488
Unigene15943_SsASsL	GO:0005829	GO:0005777	GO:0005524	GO:0004631	GO:0070723	GO:0006695
Unigene15947_SsASsL	GO:0016905	GO:0003676	GO:0030529
Unigene15994_SsASsL	GO:0003777	GO:0035085	GO:0005858	GO:0005874	GO:0006200	GO:0001539	GO:0005524	GO:0007018	GO:0016887
Unigene16018_SsASsL	GO:0017056	GO:0006999	GO:0044615
[truncated: 2,449 more rows]
[truncated: 61 more columns]

## Sheet: Table S5
Table S5 Predicted insecticide resistance-related P450s-encoding genes S.shirakii
Unigene	Length	Nr-ID	Nr-Evalue	Nr-annotation
CL1125.Contig2_SsASsL	2665	gi|40949987|gb|AAR97606.1|	7e-140	cytochrome P450 9E1 [Diploptera punctata]
CL1159.Contig1_SsASsL	1998	gi|408724215|gb|AFU86425.1|	1e-159	cytochrome P450 CYP4C62 [Laodelphax striatella]
CL1182.Contig2_SsASsL	609	gi|270006371|gb|EFA02819.1|	1e-53	cytochrome P450 6BQ5 [Tribolium castaneum]
CL12.Contig1_SsASsL	1679	gi|40949987|gb|AAR97606.1|	6e-144	cytochrome P450 9E1 [Diploptera punctata]
CL1275.Contig1_SsASsL	2265	gi|40949987|gb|AAR97606.1|	2e-105	cytochrome P450 9E1 [Diploptera punctata]
CL1959.Contig1_SsASsL	1636	gi|189178724|emb|CAQ57674.1|	2e-37	cytochrome P450 [Nilaparvata lugens]
CL2123.Contig2_SsASsL	2529	gi|408724255|gb|AFU86445.1|	2e-166	cytochrome P450 CYP6BD10v2 [Laodelphax striatella]
CL2400.Contig1_SsASsL	1082	gi|157106417|ref|XP_001649312.1|	1e-88	cytochrome P450 [Aedes aegypti]
CL2670.Contig2_SsASsL	1810	gi|57158231|dbj|BAD84176.1|	1e-140	cytochrome P450 [Hodotermopsis sjostedti]
CL2843.Contig1_SsASsL	579	gi|270006372|gb|EFA02820.1|	2e-47	cytochrome P450 6BQ6 [Tribolium castaneum]
CL2863.Contig1_SsASsL	1902	gi|380027414|ref|XP_003697419.1|	1e-98	PREDICTED: cytochrome P450 6k1-like [Apis florea]
CL2935.Contig1_SsASsL	1610	gi|291224930|ref|XP_002732456.1|	6e-37	PREDICTED: cytochrome P450, family 3, subfamily A, polypeptide 4-like [Saccoglossus kowalevskii]
CL2969.Contig1_SsASsL	1024	gi|270011073|gb|EFA07521.1|	2e-49	cytochrome P450 49A1 [Tribolium castaneum]
CL3282.Contig1_SsASsL	2834	gi|311213976|gb|ADP69288.1|	0	cytochrome P450 [Locusta migratoria manilensis]
CL3495.Contig2_SsASsL	854	gi|343113722|gb|AEL87783.1|	4e-45	cytochrome P450 [Spodoptera litura]
CL3905.Contig3_SsASsL	1875	gi|328793308|ref|XP_624795.3|	7e-131	PREDICTED: cytochrome P450 6k1 [Apis mellifera]
CL3962.Contig1_SsASsL	516	gi|57158231|dbj|BAD84176.1|	7e-39	cytochrome P450 [Hodotermopsis sjostedti]
CL4379.Contig2_SsASsL	799	gi|270008180|gb|EFA04628.1|	7e-23	cytochrome P450-like protein [Tribolium castaneum]
CL4396.Contig1_SsASsL	631	gi|57158231|dbj|BAD84176.1|	1e-51	cytochrome P450 [Hodotermopsis sjostedti]
CL4555.Contig1_SsASsL	1053	gi|328723312|ref|XP_001946744.2|	1e-65	PREDICTED: probable cytochrome P450 49a1-like [Acyrthosiphon pisum]
CL4572.Contig1_SsASsL	1686	gi|225548285|gb|ACN93794.1|	8e-128	cytochrome p450 [Reticulitermes flavipes]
CL4647.Contig1_SsASsL	1252	gi|242019122|ref|XP_002430014.1|	9e-94	cytochrome P-450, putative [Pediculus humanus corporis]
CL6205.Contig1_SsASsL	1598	gi|270006458|gb|EFA02906.1|	3e-171	cytochrome P450 301A1 [Tribolium castaneum]
CL630.Contig1_SsASsL	879	gi|311213978|gb|ADP69289.1|	4e-86	cytochrome P450 [Locusta migratoria manilensis]
CL6806.Contig2_SsASsL	574	gi|443419052|gb|AGC84398.1|	3e-59	fat body cytochrome p450, partial [Locusta migratoria]
CL699.Contig1_SsASsL	801	gi|5263306|gb|AAC03111.2|	2e-71	family 4 cytochrome P450 [Coptotermes acinaciformis]
CL7330.Contig1_SsASsL	1471	gi|340715161|ref|XP_003396087.1|	3e-71	PREDICTED: probable cytochrome P450 301a1, mitochondrial-like [Bombus terrestris]
CL7534.Contig5_SsASsL	1575	gi|231885|sp|P29981.1|CP4C1_BLADI	3e-60	RecName: Full=Cytochrome P450 4C1; AltName: Full=CYPIVC1
CL924.Contig2_SsASsL	2032	gi|241599514|ref|XP_002404872.1|	1e-41	cytochrome P-450, putative [Ixodes scapularis]
Unigene11131_SsASsL	1667	gi|242013517|ref|XP_002427451.1|	7e-145	cytochrome P-450, putative [Pediculus humanus corporis]
Unigene11297_SsASsL	1572	gi|242013541|ref|XP_002427463.1|	1e-113	cytochrome P450, putative [Pediculus humanus corporis]
Unigene11452_SsASsL	1330	gi|57158231|dbj|BAD84176.1|	5e-98	cytochrome P450 [Hodotermopsis sjostedti]
Unigene13040_SsASsL	1002	gi|40949987|gb|AAR97606.1|	1e-71	cytochrome P450 9E1 [Diploptera punctata]
Unigene13830_SsASsL	1474	gi|242006280|ref|XP_002423980.1|	6e-123	NADPH--cytochrome P450, putative [Pediculus humanus corporis]
Unigene13839_SsASsL	2190	gi|157106417|ref|XP_001649312.1|	5e-120	cytochrome P450 [Aedes aegypti]
Unigene13882_SsASsL	1650	gi|231885|sp|P29981.1|CP4C1_BLADI	1e-147	RecName: Full=Cytochrome P450 4C1; AltName: Full=CYPIVC1
Unigene13985_SsASsL	1161	gi|40949987|gb|AAR97606.1|	1e-74	cytochrome P450 9E1 [Diploptera punctata]
Unigene14123_SsASsL	1648	gi|40949987|gb|AAR97606.1|	1e-134	cytochrome P450 9E1 [Diploptera punctata]
Unigene14492_SsASsL	1779	gi|270002891|gb|EEZ99338.1|	2e-125	cytochrome P450 6BQ13 [Tribolium castaneum]
Unigene14619_SsASsL	1106	gi|170039139|ref|XP_001847403.1|	8e-82	cytochrome P450 11A1, mitochondrial [Culex quinquefasciatus]
Unigene15478_SsASsL	1019	gi|57158231|dbj|BAD84176.1|	2e-60	cytochrome P450 [Hodotermopsis sjostedti]
Unigene16474_SsASsL	2080	gi|345490271|ref|XP_001602111.2|	6e-58	PREDICTED: probable cytochrome P450 4aa1 [Nasonia vitripennis]
Unigene16756_SsASsL	1926	gi|408724215|gb|AFU86425.1|	6e-167	cytochrome P450 CYP4C62 [Laodelphax striatella]
Unigene19049_SsASsL	1988	gi|242024175|ref|XP_002432505.1|	6e-117	cytochrome P450, putative [Pediculus humanus corporis]
Unigene19176_SsASsL	1918	gi|270002891|gb|EEZ99338.1|	4e-131	cytochrome P450 6BQ13 [Tribolium castaneum]
Unigene21129_SsASsL	2120	gi|289177152|ref|NP_001165992.1|	0	cytochrome P450 4G43 [Nasonia vitripennis]
Unigene21221_SsASsL	1484	gi|157131909|ref|XP_001655966.1|	8e-65	cytochrome P450 [Aedes aegypti]
Unigene21638_SsASsL	583	gi|270002891|gb|EEZ99338.1|	3e-61	cytochrome P450 6BQ13 [Tribolium castaneum]
Unigene22024_SsASsL	1800	gi|345493076|ref|XP_001599214.2|	1e-117	PREDICTED: probable cytochrome P450 6a13 [Nasonia vitripennis]
Unigene22102_SsASsL	743	gi|270002891|gb|EEZ99338.1|	3e-73	cytochrome P450 6BQ13 [Tribolium castaneum]
Unigene22127_SsASsL	586	gi|225548285|gb|ACN93794.1|	3e-47	cytochrome p450 [Reticulitermes flavipes]
Unigene23164_SsASsL	1199	gi|57158231|dbj|BAD84176.1|	5e-72	cytochrome P450 [Hodotermopsis sjostedti]
Unigene23888_SsASsL	1556	gi|242006280|ref|XP_002423980.1|	0	NADPH--cytochrome P450, putative [Pediculus humanus corporis]
Unigene24467_SsASsL	536	gi|47605531|sp|Q964T2.1|CP9E2_BLAGE	2e-47	RecName: Full=Cytochrome P450 9e2; AltName: Full=CYPIXE2
Unigene24538_SsASsL	2430	gi|156554491|ref|XP_001604810.1|	9e-107	PREDICTED: cytochrome P450 CYP12A2 [Nasonia vitripennis]
Unigene24804_SsASsL	1980	gi|40949987|gb|AAR97606.1|	4e-134	cytochrome P450 9E1 [Diploptera punctata]
Unigene26644_SsASsL	1941	gi|270002891|gb|EEZ99338.1|	1e-120	cytochrome P450 6BQ13 [Tribolium castaneum]
Unigene2809_SsASsL	743	gi|219522036|ref|NP_001137200.1|	1e-65	cytochrome P450 monooxygenase [Tribolium castaneum]
Unigene28102_SsASsL	2076	gi|193681039|ref|XP_001951093.1|	0	PREDICTED: probable cytochrome P450 303a1-like [Acyrthosiphon pisum]
Unigene28735_SsASsL	732	gi|328706125|ref|XP_003243002.1|	8e-43	PREDICTED: cytochrome P450 6j1-like [Acyrthosiphon pisum]
Unigene34110_SsASsL	849	gi|383856271|ref|XP_003703633.1|	1e-60	PREDICTED: probable cytochrome P450 304a1-like [Megachile rotundata]
Unigene347_SsASsL	996	gi|40949987|gb|AAR97606.1|	4e-71	cytochrome P450 9E1 [Diploptera punctata]
Unigene41369_SsASsL	1606	gi|282721120|ref|NP_001164234.1|	2e-77	cytochrome P450 301B1 [Tribolium castaneum]
Unigene41370_SsASsL	932	gi|380020221|ref|XP_003693990.1|	3e-88	PREDICTED: probable cytochrome P450 49a1-like [Apis florea]
Unigene42435_SsASsL	2409	gi|270015110|gb|EFA11558.1|	9e-179	cytochrome P450 307A1 [Tribolium castaneum]
Unigene47721_SsASsL	533	gi|350419440|ref|XP_003492183.1|	1e-41	PREDICTED: cytochrome P450 302a1, mitochondrial-like [Bombus impatiens]
Unigene52124_SsASsL	1104	gi|408724215|gb|AFU86425.1|	6e-106	cytochrome P450 CYP4C62 [Laodelphax striatella]
Unigene52244_SsASsL	712	gi|328793308|ref|XP_624795.3|	6e-50	PREDICTED: cytochrome P450 6k1 [Apis mellifera]
Unigene53118_SsASsL	680	gi|380013479|ref|XP_003690783.1|	2e-47	PREDICTED: cytochrome P450 6j1-like isoform 5 [Apis florea]
Unigene53119_SsASsL	893	gi|231885|sp|P29981.1|CP4C1_BLADI	1e-111	RecName: Full=Cytochrome P450 4C1; AltName: Full=CYPIVC1
Unigene53599_SsASsL	558	gi|57158231|dbj|BAD84176.1|	1e-45	cytochrome P450 [Hodotermopsis sjostedti]
Unigene5425_SsASsL	1468	gi|270016409|gb|EFA12855.1|	6e-54	cytochrome P450 345B1 [Tribolium castaneum]
Unigene54381_SsASsL	734	gi|189241885|ref|XP_969536.2|	1e-24	PREDICTED: similar to cytochrome P450 [Tribolium castaneum]
Unigene55482_SsASsL	639	gi|443419052|gb|AGC84398.1|	3e-57	fat body cytochrome p450, partial [Locusta migratoria]
Unigene5656_SsASsL	1326	gi|57158231|dbj|BAD84176.1|	7e-113	cytochrome P450 [Hodotermopsis sjostedti]
Unigene7554_SsASsL	2187	gi|291464091|gb|ADE05583.1|	0	cytochrome P450 4G49 [Manduca sexta]
Unigene8655_SsASsL	1656	gi|311213978|gb|ADP69289.1|	0	cytochrome P450 [Locusta migratoria manilensis]
Unigene916_SsASsL	983	gi|189238292|ref|XP_969554.2|	6e-73	PREDICTED: similar to cytochrome P450 CYP6BK17 [Tribolium castaneum]
Unigene9920_SsASsL	1273	gi|311213978|gb|ADP69289.1|	8e-146	cytochrome P450 [Locusta migratoria manilensis]

## Sheet: Table S6
Table S6 Predicted insecticide resistance-related CarEs-encoding genes in S.shirakii
Unigene	Length	Nr-ID	Nr-Evalue	Nr-annotation
CL1325_Contig1_SsASsL	1497	AHJ81337.1	0	carboxylesterase [Locusta migratoria]
CL1823.Contig1_SsASsL	2116	AGC24394.1	1e-165	carboxylesterase [Locusta migratoria]
CL2591.Contig1_SsASsL	1483	AGC24394.1	0	carboxylesterase [Locusta migratoria]
CL3083.Contig1_SsASsL	2038	EGI68854.1	1e-156	Carboxylesterase 3 [Acromyrmex echinatior]
CL325.Contig4_SsASsL	1593	AJP62564.1	0	carboxylesterase [Oxya chinensis]
CL3412_Contig2_SsASsL	1653	AJP62563.1	0	carboxylesterase [Oxya chinensis]
CL376.Contig2_SsASsL	1335	AHJ81325.1	0	carboxylesterase [Locusta migratoria]
CL4189.Contig2_SsASsL	1891	ABY53600.1	3e-122	carboxylesterase [Locusta migratoria manilensis]
CL419.Contig1_SsASsL	1938	AGC24393.1	2e-120	carboxylesterase [Locusta migratoria]
CL5586.Contig1_SsASsL	2851	XP_001599255.2	3e-111	PREDICTED: venom carboxylesterase-6 isoform 1 [Nasonia vitripennis]
CL5626_Contig1_SsASsL	1218	AJP62565.1	0	carboxylesterase [Oxya chinensis]
CL6459.Contig2_SsASsL	1295	AGC24394.1	8e-116	carboxylesterase [Locusta migratoria]
CL7515_Contig3_SsASsL	1578	AJP62564.1	0	carboxylesterase [Oxya chinensis]
CL814.Contig4_SsASsL	5614	ABY53601.1	0	carboxylesterase-like protein [Locusta migratoria manilensis]
Unigene13408_SsASsL	630	AHJ81320.1	3e-132	carboxylesterase [Locusta migratoria]
Unigene16706_SsASsL	1404	AGT95756.1	0	carboxylesterase A5 [Locusta migratoria]
Unigene17246_SsASsL	1513	ABY53601.1	0	carboxylesterase-like protein [Locusta migratoria manilensis]
Unigene19541_SsASsL	1512	ABY53601.1	2e-161	carboxylesterase-like protein [Locusta migratoria manilensis]
Unigene20105_SsASsL	1437	AJP62564.1	0	carboxylesterase [Oxya chinensis]
Unigene21090_SsASsL	1918	ABY53601.1	0	carboxylesterase-like protein [Locusta migratoria manilensis]
Unigene21094_SsASsL	1668	AJP62565.1	0	carboxylesterase [Oxya chinensis]
Unigene22309_SsASsL	1602	AJP62544.1	0	carboxylesterase [Oxya chinensis]
Unigene25186_SsASsL	763	AGC24394.1	1e-109	carboxylesterase [Locusta migratoria]
Unigene2619_SsASsL	1222	AGC24394.1	7e-98	carboxylesterase [Locusta migratoria]
Unigene5334_SsASsL	1442	AGC24394.1	3e-91	carboxylesterase [Locusta migratoria]
Unigene54329_SsASsL	966	AGC24393.1	1e-143	carboxylesterase [Locusta migratoria]
Unigene54821_SsASsL	754	AGC24393.1	2e-54	carboxylesterase [Locusta migratoria]
Unigene55864_SsASsL	606	AGC24394.1	1e-30	carboxylesterase [Locusta migratoria]
Unigene56054_SsASsL	766	AGC24394.1	3e-70	carboxylesterase [Locusta migratoria]
Unigene56084_SsASsL	1140	AHJ81338.1	1e-162	carboxylesterase [Locusta migratoria]
Unigene56178_SsASsL	2217	ABY53601.1	0	carboxylesterase-like protein [Locusta migratoria manilensis]
Unigene8405_SsASsL	1635	AHJ81344.1	0	carboxylesterase [Locusta migratoria]
Unigene8608_SsASsL	1014	AJP62549.1	3e-74	carboxylesterase [Oxya chinensis]
Unigene8908_SsASsL	525	AJP62544.1	2e-40	carboxylesterase [Oxya chinensis]
Unigene8932_SsASsL	1293	AHJ81334.1	0	carboxylesterase [Locusta migratoria]
Unigene8936_SsASsL	666	AJP62551.1	3e-107	carboxylesterase [Oxya chinensis]

## Sheet: Table S7
Table S7 Predicted insecticide resistance-related GST-encoding genes in S.shirakii
Unigene	Length	Nr-ID	Nr-Evalue	Nr-annotation
CL336.Contig1_SsASsL	1869	XP_002426106.1	8e-119	glutathione-S-transferase theta, GST, putative [Pediculus humanus corporis]
CL4024.Contig1_SsASsL	1093	AEB91979.1	5e-59	glutathione S-transferase sigma 7 [Locusta migratoria]
CL432.Contig1_SsASsL	886	AEV89756.1	1e-92	Glutathione S-transferase [Schistocerca gregaria]
CL44.Contig1_SsASsL	688	AFJ75813.1	7e-43	glutathione s-transferase M2 [Sogatella furcifera]
CL471.Contig1_SsASsL	417	AHC08054.1	6e-96	micorsomal glutathione S-transferase [Locusta migratoria]
CL488.Contig1_SsASsL	865	AEB91973.1	3e-94	glutathione S-transferase sigma 1 [Locusta migratoria]
CL5579.Contig1_SsASsL	761	AEB91972.1	1e-103	glutathione S-transferase [Locusta migratoria]
Unigene12749_SsASsL	821	AEB91980.1	4e-76	glutathione S-transferase theta 1 [Locusta migratoria]
Unigene13459_SsASsL	336	EGI57919.1	1e-22	Glutathione S-transferase 1-1 [Acromyrmex echinatior]
Unigene15725_SsASsL	909	AEB91973.1	3e-84	glutathione S-transferase sigma 1 [Locusta migratoria]
Unigene16102_SsASsL	360	AEB91972.1	8e-40	glutathione S-transferase [Locusta migratoria]
Unigene17440_SsASsL	296	AEB91972.1	4e-26	glutathione S-transferase [Locusta migratoria]
Unigene1766_SsASsL	296	XP_001654620.1	4e-17	AF384858_1 glutathione S-transferase [Aedes aegypti]
Unigene1809_SsASsL	712	ADR30117.1	5e-80	glutathione S-transferase delta [Locusta migratoria]
Unigene18269_SsASsL	714	AHC08062.1	2e-133	omega glutathione S-transferase [Locusta migratoria]
Unigene19933_SsASsL	1314	AAL78751.1	0	translation elongation factor-1 gamma [Locusta migratoria]
Unigene22839_SsASsL	729	AFK10494.1	3e-177	GSTO1 [Locusta migratoria]
Unigene23600_SsASsL	803	AEB91972.1	2e-72	glutathione S-transferase [Locusta migratoria]
Unigene23642_SsASsL	417	AHC08052.1	2e-84	micorsomal glutathione S-transferase [Locusta migratoria]
Unigene23948_SsASsL	828	NP_001165913.1	3e-38	glutathione S-transferase D1 [Nasonia vitripennis]
Unigene23962_SsASsL	726	AHC08060.1	1e-158	omega glutathione S-transferase [Locusta migratoria]
Unigene24933_SsASsL	642	AHC08046.1	8e-102	epsilon glutathione S-transferase [Locusta migratoria]
Unigene25616_SsASsL	668	AEB91975.1	8e-58	glutathione S-transferase sigma 3 [Locusta migratoria]
Unigene26978_SsASsL	743	AFJ75808.1	2e-42	glutathione s-transferase M2 [Nilaparvata lugens]
Unigene31360_SsASsL	941	XP_975048.1	2e-75	PREDICTED: similar to glutathione-s-transferase theta, gst [Tribolium castaneum]
Unigene41782_SsASsL	1819	ADR30117.1	4e-55	glutathione S-transferase delta [Locusta migratoria]
Unigene4179_SsASsL	363	AEB91972.1	6e-31	glutathione S-transferase [Locusta migratoria]
Unigene50181_SsASsL	228	XP_012276764.1	1e-35	PREDICTED: glutathione S-transferase-like [Orussus abietinus]
Unigene55350_SsASsL	351	AEB91972.1	2e-25	glutathione S-transferase [Locusta migratoria]
Unigene55472_SsASsL	271	AEB91972.1	1e-16	glutathione S-transferase [Locusta migratoria]
Unigene55679_SsASsL	284	AEB91972.1	7e-25	glutathione S-transferase [Locusta migratoria]
Unigene57893_SsASsL	219	pdb|1V2A|A	2e-08	Chain A, Glutathione S-transferase 1-6 From Anopheles Dirus Species B
Unigene7340_SsASsL	657	AHC08050.1	1e-131	epsilon glutathione S-transferase [Locusta migratoria]
Unigene7580_SsASsL	964	ADR30117.1	6e-110	glutathione S-transferase delta [Locusta migratoria]
Unigene7618_SsASsL	1495	AEB91980.1	4e-123	glutathione S-transferase theta 1 [Locusta migratoria]
Unigene816_SsASsL	690	AEB91972.1	3e-63	glutathione S-transferase [Locusta migratoria]

## Sheet: Table S8
Table S8 Unigenes TBLASTN similarity search with L.migratoria, S.gregaria and T.castaneum with E-value cutoff of 10-5
Gene	Uignene	E-value	Indentity	Species homologue	Accession
Ago-1	Unigene6375_SsASsL	0	1	Locusta migratoria	AGO85968
	Unigene24483_SsASsL	7.00 × 10−122	1	Locusta migratoria	AGO85968
	Unigene10467_SsASsL	3.00 × 10-82	1	Locusta migratoria	AGO85968
Ago-2	Unigene19329_SsASsL	0	0.88	Schistocerca gregaria	AFY13246
		0	0.72	Locusta migratoria	AGO85972
	Unigene24512_SsASsL	0	0.78	Locusta migratoria	AGO85972
		0	0.68	Schistocerca gregaria	AFY13246
Ago-3	Unigene11235_SsASsL	4.00 × 10−92	0.45	Tribolium castaneum	EFA02921
Dicer-1	Unigene21957_SsASsL	2.00× 10-79	0.37	Locusta migratoria	AFK29469
Dicer-2	Unigene11038_SsASsL	4,00× 10-88	0.87	Schistocerca gregaria	AFY13245
	Unigene24754_SsASsL	7.00× 10-65	0.78	Schistocerca gregaria	AFY13245
Sid-1	Unigene8511_SsASsL	4.00× 10-142	0.96	Locusta migratoria	AFQ00936
	Unigene18465_SsASsL	4.00× 10-99	0.92	Locusta migratoria	AFQ00936
	Unigene24347_SsASsL	2.00× 10-75	0.99	Locusta migratoria	AFQ00936
	Unigene10814_SsASsL	8.00× 10-47	0.94	Locusta migratoria	AFQ00936
	Unigene39691_SsASsL	7.00× 10-29	0.92	Locusta migratoria	AFQ00936
Drosha	Unigene22829_SsASsL	2.00× 10-47	0.78	Tribolium castaneum	XP_967454.2
	Unigene718_SsASsL	3.00× 10-67	0.74	Mayetiola destructor	XP_967454.2
	Unigene18278_SsASsL	3.00× 10-51	0.78	Mayetiola destructor	XP_967454.2
Pasha	Unigene1479_SsASsL	5.00× 10-27	0.59	Tribolium castaneum	XP_971282
Loqs	Unigene5566_SsASsL	3.00× 10-121	0.65	Tribolium castaneum	XP_966668
Eri-1	Unigene17265_SsASsL	4.00× 10-121	0.93	Schistocerca gregaria	JX516790
Piwi3	Unigene24609_SsASsL	0	0.49	Locusta migratoria	AGO85971
snp	N
R2D2	N
Exportin-5	Unigene24927_SsASsL	2.00× 10-105	0.6	Tribolium castaneum	XP_974696
Aubergine	Unigene24609_SsASsL	0	0.51	Tribolium castaneum	XP_001811159
Zucchini	Unigene5197_SsASsL	1.00× 10-20	0.32	Tribolium castaneum	EEZ99465

## Sheet: Table S9
Table S9 Details of the simple sequence repeats (SSRs) identified in S.shirakii transcriptome
Total number of sequences examined	74657
Total size of examined sequences (bp)	50778782
Total number of identified SSRs	7504
Number of SSR containing sequences	6655
Number of sequences containing more than 1 SSR	730
Number of SSRs present in compound formation	299

## Sheet: Table S10
Table S10 Primers of qRT-PCR
CL4024.Contig1_SsASsL-F	GTCGTTGATGGGATCTCTCT
CL4024.Contig1_SsASsL-R	AAGAGCAGTGCGGAGTGTAT
Unigene41782_SsASsL-F	TCCAGAGTGTTCCAGCATCG
Unigene41782_SsASsL-R	AATCCACAGCATCAGGTGCC
Unigene14619_SsASsL-F	TGAGTGTTGGATCTCTGCTG
Unigene14619_SsASsL-R	TATCAGGAGAGTCGTGGTCG
CL3282.Contig2_SsASsL-F	CGGCTCCAATATGGCTAATG
CL3282.Contig2_SsASsL-R	TCCTCCAAAGGTGGTGGTAT
Unigene24347_SsASsL-F	AACTTCCTCTACCAACAGCC
Unigene24347_SsASsL-R	TGTCTGCCGCAAGTATGTTC
Unigene8511_SsASsL-F	TAGCATTTATGTCTGGGTGG
Unigene8511_SsASsL-R	CTCAACATTATGGGCTCTTC
Unigene318_SsASsL-F	AGAGCGGGAGTTCGTAGGAAGA
Unigene318_SsASsL-R	GCAGCACCAGGCGTCCAATA
Unigene24512_SsASsL-F	GCCAGAGAATCGCCTCATGCT
Unigene24512_SsASsL-R	GGTGGTCTTCGCTGCTGTTGA
