# Supplementary material for: De Novo Assembly and Characterization of the Transcriptome of Grasshopper Shirakiacris shirakii
Source: Int J Mol Sci. 2016 Jul 22;17(7):1110. doi: 10.3390/ijms17071110 (PMC4964485; doi:10.3390/ijms17071110)
Supplement: Supplementary file 1 [file ijms-17-01110-s001.zip › ijms-127851-Supplementary Materials/S1.txt]

>Cyp6a2
MFVLIYLLIAISSLLAYLYHRNFNYWNRRGVPHDAPHPLYGNMVGFRKNRVMHDFFYDYYNKYRKSGFPFVGFYFLHKPAAFIVDTQLAKNILIKDFSNFADRGQFHNGRDDPLTQHLFNLDGKKWKDMRQRLTPTFTSGKMKFMFPTVIKVSEEFVKVITEQVPAAQNGAVLEIKELMARFTTDVIGTCAFGIECNTLRTPVSDFRTMGQKVFTDMRHGKLLTMFVFSFPKLASRLRMRMMPEDVHQFFMRLVNDTIALRERENFKRNDFMNLLIELKQKGRVTLDNGEVIEGMDIGELAAQVFVFYVAGFETSSSTMSYCLYELAQNQDIQDRLRNEIQTVLEEQEGQLTYESIKAMTYLNQVISETLRLYTLVPHLERKALNDYVVPGHEKLVIEKGTQVIIPACAYHRDEDLYPNPETFDPERFSPEKVAARESVEWLPFGDGPRNCIGMRFGQMQARIGLAQIISRFRVSVCDTTEIPLKYSPMSIVLGTVGGIYLRVERI
>Cyp6a8
MALTYILFQVAVALLAILTYYIHRKLTYFKRRGIPFVAPHLIRGNMEELQKTKNIHEIFQDHYNKFRESKAPFVGFFFFQSPAAFVIDLELAKQILIKDFSNFSNKGIFYNEKDDPISAHLFNLDGAQWRLLRNKLSSTFTSGKMKLMYPTVVSVANEFMTVMHEKVPKNSVLEIRDLVARFTVDVIGTCAFGIQCNSLRDEKAEFLYFGKRSLVDKRHGTLLNGFMRSYPKLARKLGMVRTAPHIQEFYSRIVTETVAVREKEHIKRNDFMDMLIELKNQKEMTLENGDVVRGLTMEEVLAQAFVFFIAGFETSSSTMGFALYELAKNPDIQDKVRAEVEEVIEQHDQNFTYECTKDLKYLNQVLDETLRLYTIVPNLDRMAAKRYVVPGHPNFVIEAGQSVIIPSSAIHHDPSIYPEPFEFRPERFSPEESAGRPSVAWLPFGDGPRNCIGLRFGQMQARIGLALLIRNFKFSTCSKTPNPLVYDPKSFVLGVKDGIYLKVETV
>Cyp18a1
MLADSYLIKFVLRQLQVQQDGDAQHLLMVFLGLLALVTLLQWLVRNYRELRKLPPGPWGLPVIGYLLFMGSEKHTRFMELAKQYGSLFSTRLGSQLTVVMSDYKMIRECFRREEFTGRPDTPFMQTLNGYGIINSTGKLWKDQRRFLHDKLRQFGMTYMGNGKQQMQKRIMTEVHEFIGHLHASDGQPVDMSPVISVAVSNVICSLMMSTRFSIDDPKFRRFNFLIEEGMRLFGEIHTVDYIPTMQCFPSISTAKNKIAQNRAEMQRFYQDVIDDHKRSFDPNNIRDLVDFYLCEIEKAKAEGTDAELFDGKNHEEQLVQVIIDLFSAGMETIKTTLLWINVFMLRNPKEMRRVQDELDQVVGRHRLPTIEDLQYLPITESTILESMRRSSIVPLATTHSPTRDVELNGYTIPAGSHVIPLINSVHMDPNLWEKPEEFRPSRFIDTEGKVRKPEYFIPFGVGRRMCLGDVLARMELFLFFASFMHCFDIALPEGQPLPSLKGNVGATITPESFKVCLKRRPLGPTAADPHHMRNVGAN
>Cyp4g1
MAVEVVQETLQQAASSSSTTVLGFSPMLTTLVGTLVAMALYEYWRRNSREYRMVANIPSPPELPILGQAHVAAGLSNAEILAVGLGYLNKYGETMKAWLGNVLLVFLTNPSDIELILSGHQHLTKAEEYRYFKPWFGDGLLISNGHHWRHHRKMIAPTFHQSILKSFVPTFVDHSKAVVARMGLEAGKSFDVHDYMSQTTVDILLSTAMGVKKLPEGNKSFEYAQAVVDMCDIIHKRQVKLLYRLDSIYKFTKLREKGDRMMNIILGMTSKVVKDRKENFQEESRAIVEEISTPVASTPASKKEGLRDDLDDIDENDVGAKRRLALLDAMVEMAKNPDIEWNEKDIMDEVNTIMFEGHDTTSAGSSFALCMMGIHKDIQAKVFAEQKAIFGDNMLRDCTFADTMEMKYLERVILETLRLYPPVPLIARRLDYDLKLASGPYTVPKGTTVIVLQYCVHRRPDIYPNPTKFDPDNFLPERMANRHYYSFIPFSAGPRSCVGRKYAMLKLKVLLSTIVRNYIVHSTDTEADFKLQADIILKLENGFNVSLEKRQYATVA
>Cyp4e2
MWFVLYIFLALPLLLVAYLELSTFRRRRVLNKFNGPRGLPLMGNAHQMGKNPSEILDTVFSWWHQYGKDNFVFWIGTYSNVLVTSSKYLEFILSSQTLITKSDIYQLTHPWLGLGLLTSTGSKWHKHRKMITPAFHFNILQDFHEVMNENSTKFIKHLKTVAAGDNIFDFQEQAHYLTLDVICDTAMGVSINAMENRSSSIVQAFKDMCYNINMRAFHPLKRNELLYRLAPDYPAYSRTLKTLQDFTNEIIAKRIEAHKSGAVSTNAGDEFTRKKMAFLDTLLSSTIDGRPLNSKELYEEVSTFMFEGHDTTTSGVSFAVYLLSRHQDEQRKLFKEQREVMGNSELGRDATFQEISQMKYLDLFIKEAQRVYPSVPFIGRFTEKDYVIDGDLVPKGTTLNLGLVMLGYNEKVFKDPHKFRPERFELEKPGPFEYVPFSAGPRNCIGQKFALLEIKTVVSKIIRNFEVLPALDELVSKDGYISTTIGLPDAERKKRDPYRHKYDPILSAVLTLKSENGLYIRLKERH
>Cpr
MASEQTIDGAAAIPSGGGDEPFLGLLDVALLAVLIGGAAFYFLRSRKKEEEPTRSYSIQPTTVCTTSASDNSFIKKLKASGRSLVVFYGSQTGTGEEFAGRLAKEGIRYRLKGMVADPEECDMEELLQLKDIDNSLAVFCLATYGEGDPTDNAMEFYEWITSGDVDLSGLNYAVFGLGNKTYEHYNKVAIYVDKRLEELGANRVFELGLGDDDANIEDDFITWKDRFWPAVCDHFGIEGGGEEVLIRQYRLLEQPDVQPDRIYTGEIARLHSIQNQRPPFDAKNPFLAPIKVNRELHKGGGRSCMHIELSIEGSKMRYDAGDHVAMFPVNDKSLVEKLGQLCNADLDTVFSLINTDTDSSKKHPFPCPTTYRTALTHYLEITAIPRTHILKELAEYCTDEKEKELLRSMASISPEGKEKYQSWIQDACRNIVHILEDIKSCRPPIDHVCELLPRLQPRYYSISSSAKLHPTDVHVTAVLVEYKTPTGRINKGVATTYLKNKQPQGSEEVKVPVFIRKSQFRLPTKPETPIIMVGPGTGLAPFRGFIQERQFLRDEGKTVGESILYFGCRKRSEDYIYESELEEWVKKGTLNLKAAFSRDQGKKVYVQHLLEQDADLIWNVIGENKGHFYICGDAKNMAVDVRNILVKILSTKGNMSEADAVQYIKKMEAQKRYSADVWS
>Cyp4d1
MWLLLSLVLLLAIIALEMRRFLRNMRTIPGPLPLPLLGNAHIFLGLTPAEACLKIGELAERHGDTFGLFLGPSYSVMLFNPRDVERVLGSSQLLTKSQEYSFLGRWLNEGLLVSNGRKWHRRRKIITPAFHFRILEPYVEIFDRQSLRLVEELALRISRGQERINLGEAIHLCALDAICETAMGVSINAQSNADSEYVQAVKTISMVLHKRMFNILYRFDLTYMLTPLARAEKKALNVLHQFTEKIIVQRREELIREGSSQESSNDDADVGAKRKMAFLDILLQSTVDERPLSNLDIREEVDTFMFEGHDTTSSALMFFFYNIATHPEAQKKCFEEIRSVVGNDKSTPVSYELLNQLHYVDLCVKETLRMYPSVPLLGRKVLEDCEINGKLIPAGTNIGISPLYLGRREELFSEPNIFKPERFDVVTTAEKLNPYAYIPFSAGPRNCIGQKFAMLEIKAIVANVLRHYEVDFVGDSSEPPVLIAELILRTKEPLMFKVRERVY
>Cyp4e3
MWLAVLALLVLPLITLVYFERKASQRRQLLKEFNGPTPVPILGNANRIGKNPAEILSTFFDWWYDYGKDNFLFWIGYSSHIVMTNPKQLEYILNSQQLIQKSTIYDLLHPWLGHGLLTSFGSKWHKHRKMITPSFHFNILQDFHEVMNENSAKFMTQLKKASAGDTIIDFQEHANYLTLDVICDTAMGVPINAMEQRDSSIVQAFRDMCYNINMRAFHPFKRSNRVFSLTPEFSAYQKTLKTLQDFTYDIIEKRVYALQNGGSKEDHDPSLPRKKMAFLDTLLSSTIDGRPLTRQEIYEEVSTFMFEGHDTTTSGVSFSVYLLSRHPDVQRKLYREQCEVMGHDMNRSVSFQEIAKMKYLDLFIKEAQRVYPSVPFIGRYCDKDYDINGSIVPKGTTLNLALILLGYNDRIFKDPHHFRPERFEEEKPAPFEYLPFSAGPRNCIGQKFALLELKTVISKVVRSFEVLPAVDELVSTDGRLNTYLGLAPDEKLKREAGRHKYDPILSAVLTLKSDNGLHLRLRERRS
>Cyp6a9
MGVYSVLLAIVVVLVGYLLLKWRRALHYWQNLDIPCEEPHILMGSLTGVQTSRSFSAIWMDYYNKFRGTGPFAGFYWFQRPGILVLDISLAKLILIKEFNKFTDRGFYHNTEDDPLSGQLFLLDGQKWKSMRSKLSYTFTSGKMKYMFPTVVKVGHEFIEVFGQAMEKSPIVEVRDILARFTTDVIGTCAFGIECSSLKDPEAEFRVMGRRAIFEQRHGPIGIAFINSFQNLARRLHMKITLEEAEHFFLRIVRETVAFREKNNIRRNDFMDQLIDLKNSPLTKSESGESVNLTIEEMAAQAFVFFGAGFETSSTTMGFALYELAQHQDIQDRVRKECQEVIGKYNGEITYESMKDMVYLDQVISETLRLYTVLPVLNRECLEDYEVPGHPKYVIKKGMPVLIPCGAMHRDEKLYANPNTFNPDNFSPERVKERDSVEWLPFGDGPRNCIGMRFGQMQARSGLALLINRFKFSVCEQTTIPIVYSKKTFLISSETGIFLKVERV
>Cyp4d2
MLGVVGVLLLVAFATLLLWDFLWRRRGNGILPGPRPLPFLGNLLMYRGLDPEQIMDFVKKNQRKYGRLYRVWILHQLAVFSTDPRDIEFVLSSQQHITKNNLYKLLNCWLGDGLLMSTGRKWHGRRKIITPTFHFKILEQFVEIFDQQSAVMVEQLQSRADGMTPINIFPVICLTALDIIAETAMGTKINAQKNPNLPYVQAVNDVTNILIKRFIHAWQRVDWIFRLTQPTEAKRQDKAIKVMHDFTENIIRERRETLVNNSKETTPEEEVNFLGQKRRMALLDVLLQSTIDGAPLSDEDIREEVDTFMFEGHDTTTSAISFCLYEISRHPEVQQRLQQEIRDVLGEDRKSPVTLRDLGELKFMENVIKESLRLHPPVPMIGRWFAEDVEIRGKHIPAGTNFTMGIFVLLRDPEYFESPDEFRPERFDADVPQIHPYAYIPFSAGPRNCIGQKFAMLEMKSTVSKLLRHFELLPLGPEPRHSMNIVLRSANGVHLGLKPRA
>Cyp9b2
MALIEICLALVVIGYLIYKWSTATFKTFEERKLYFEKPYPFVGNMAAAALQKSSFQRQLTEFYERTRQHKLVGFFNMRTPMITLNDPELIKKVCVKDFDHFPNHQPFITSNDRLFNDMLSVMRDQRWKHMRNTLTPVFTAAKMRNMFTLMNESFAECLQHLDSSSKTLPGRKGFEVDMKVMCNKLSNDIIATTAFGLKVNSYDNPKNEFYEIGQSLVFSRGLQFFKFMLSTLVPKLFSLLKLTIFDSAKVDYFARLVVEAMQYREKHNITRPDMIQLLMEAKNESEDKWTDDEIVAQCFIFFFAAFENNSNLICTTTYELLYNPDVQERLYEEIVETKKALNGAPLTYDAVQKMTYMDMVISESLRKWTLAAATDRLCSKDYTLTDDDGTKLFDFKVGDRINIPISGLHLDDRYFPEPRKFDPDRFSEERKGDMVPYTYLPFGVGPRNCIGNRYALMQVKGMLFNLLLHYKIEASPRTIKDLWGSASGFNFTPRSGFWMHLVPRK
>Cyp6a22
MLDVVALLLIALAVGFWFVRTRYSYWTRRGIGSEPARFPVGNMEGFRKNKHFIDIVTPIYEKFKGNGAPFAGFFMMLRPVVLVTDLELAKQILIQDFANFEDRGMYHNERDDPLTGHLFRIDGPKWRPLRQKMSPTFTSAKMKYMFPTVCEVGEELTQVCGELADNAMCGILEIGDLMARYTSDVIGRCAFGVECNGLRNPEAEFAIMGRRAFSERRHCKLVDGFIESFPEVARFLRMRQIHQDITDFYVGIVRETVKQREEQGIVRSDFMNLLIEMKQRGELTIEEMAAQAFIFFAAGFDTSASTLGFALYELAKQPALQAKLREEIDQALRLHNGEFTYDSMQELRYMELVIAETLRKYPILPQLTRISRHLYAAKGDRHFYIEPGQMLLIPVYGIHHDPALYPEPHKFIPERFLADQLAQRPTAAWLPFGDGPRNCIGMRFGKMQTTIGLVSLLRNFHFSVCPRTDPKIEFLKSNILLCPANGIYLKVQQLSQMSS
>Cyp12a4
MLKVRSALSLIQSQKATLSLATQKRWQTNVATAEAREDSEWLQAKPFEQIPRLNMWALSMKMSMPGGKYKNMELMEMFEAMRQDYGDIFFMPGIMGNPPFLSTHNPQDFEVVFRNEGVWPNRPGNYTLLYHREEYRKDFYQGVMGVIPTQGKPWGDFRTVVNPVLMQPKNVRLYYKKMSQVNQEFVQRILELRDPDTLEAPDDFIDTINRWTLESVSVVALDKQLGLLKNSNKESEALKLFHYLDEFFIVSIDLEMKPSPWRYIKTPKLKRLMRALDGIQEVTLAYVDEAIERLDKEAKEGVVRPENEQSVLEKLLKVDRKVATVMAMDMLMAGVDTTSSTFTALLLCLAKNPEKQARLREEVMKVLPNKNSEFTEASMKNVPYLRACIKESQRLHPLIVGNARVLARDAVLSGYRVPAGTYVNIVPLNALTRDEYFPQASEFLPERWLRSPKDSESKCPANELKSTNPFVFLPFGFGPRMCVGKRIVEMELELGTARLIRNFNVEFNYPTENAFRSALINLPNIPLKFKFIDLPN
>Cyp9c1
MVFVELSIFVAFIGLLLYKWSVYTFGYFSKRGVAHEKPIPLLGNIPWSVLMGKESYIKHSIDLHLRLKQHKVYGVFNLRDPLYYLSDPELIRQVGIKNFDTFTNHRKGITEGFNDTSVISKSLLSLRDRRWKQMRSTLTPTFTSLKIRQMFELIHFCNVEAVDFVQRQLDAGTSELELKDFFTRYTNDVIATAAFGIQVNSFKDPNNEFFSIGQRISEFTFWGGLKVMLYILMPKLMKALRVPVMDMNNVDYFKKLVFGAMKYRKEQSIVRPDMIHLLMEAQRQFKAEQEGSAESAAQQDKAEFNDDDLLAQCLLFFSAGFETVATCLSFTSYELMMNPEVQEKLLAEILAVKEQLGEKPLDYDTLMGMKYLNCVVSESLRKWPPAFIVDRMCGSDFQLKDEEGEVVVNLREDDLVHINVGALHHDPDNFPEPEQFRPERFDEEHKHEIRQFTYLPFGVGQRSCIGNRLALMEVKSLIFQLVLRYHLKPTDRTPADMMSSISGFRLLPRELFWCKLESRGPA
>Cyp4p1
MIILWLILALSALLYWLHRANKDYHILSFFTKRIRLKDGTPVEIIAPIAKGKTIFGNTLDLYGRDHAGVFNYSRERAKEMGTSYIEYVFGKAIYNIIDADSAENVLNHPNLITKGLVYNFLHPFLRTGLLTSTGKKWHARRKMLTPTFHFNILNQFQEIFKTESQKFLLQFEGQDEVTITLHDVIPRFTLNSICETAMGVKLDEMAEKGDRYRENFSQIEECFIRRLSNPLLWGDKLFEMFAAKDFASALDVVHRFSSEIIAKRRDLLKDELDKSSSTADDDGFVSKKRFAMLDTLIYAEKDGLIDHIGICEEVDTLMFEGYDTTSIGLIFGLMNMSLNPDKQELCYQEIQEHIDDDLSNLDVGQLNKLKYLEYFMKETTRLFPSVPIMGREAVQETELANGLILPKGAQITIHVFDIHRNAKYWDSPEEFRPERFLPENVQDRHTYAYVPFSAGQRNCIGKKYAMQEMKTLMVVLLKQFKVLKAIDPQKIVFHTGITLRTQDKIRVKLVRRT
>Cyp4e1
MWIVLCAFLALPLFLVTYFELGLLRRKRMLNKFQGPSMLPLVGNAHQMGNTPTEILNRFFGWWHEYGKDNFRYWIGYYSNIMVTNPKYMEFILSSQTLISKSDVYDLTHPWLGLGLLTSTGSKWHKHRKMITPAFHFNILQDFHEVMNENSTKFIDQLKKVADGGNIFDFQEEAHYLTLDVICDTAMGVSINAMENRSSSVVQAFKDITYTIKMRAFSPWKRNKYLFHFAPEYPEYSKTLKTLQDFTNEIIAKRIEVRKSGLEVGIKADEFSRKKMAFLDTLLSSKVDGRPLTSQELYEEVSTFMFEGHDTTTSGVGFAVYLLSRHPDEQEKLFNEQCDVMGASGLGRDATFQEISTMKHLDLFIKEAQRLYPSVPFIGRFTEKDYVIDGDIVPKGTTLNLGLLMLGYNDRVFKDPHKFQPERFDREKPGPFEYVPFSAGPRNCIGQKFALLEIKTVVSKIIRNFEVLPALDELVSKDGYISTTLGLQPAEKKSRDAHNHKYDPILSASMTLKSENGLHLRMKQRLVCDST
>Cyp4ae1
MLVVLLVALLVTRLVASLFRLALKELRHPLQGVVPSVSRVPLLGAAWQMRSFQPDNLHDKFAEYVKRFGRSFMGTVLGHVVMVTAEPRHIDALLQGQHQLKKGTMYFALRGWLGDGLLLSRGKEWHTMRKIITPTFHFSILEQFVEVFDRQSSILVERLRTLSYGNEVVNIYPLVGLAALDIITETAMGVNVDAQGADSEVVHAVKDLTNILATRFMRPHLLFPHLFRLCWPSGFRKQQAGVICLHEFTNGIIEQRRRLLAREANQDKPTKPHALLDTLLRATVDGQPLTDKQIRDEVNTFIFEGHDTTTSAVSFCLYLLSRHEAVQQKLFEELRMHYGQDLFRGVILSDFATLPYLSCVVKESLRLYPPIPAVARCLEKDLVIDEGYIPVGTNVVVLLWQLLRDEAIFTDPLVFQPERHLGEEAPRLSPYSYIPFSAGPRNCIGQKFALLEMKTMVTKVIRHYQLLPMGADVEPSIKIVLRSKSGVNVGLRPRLY
>Cyp4c3
MSSKVITSLMAESILLSKVGQVISGYSPITVFLLGSILIFLVVYNKRRSRLVKYIEKIPGPAAMPFLGNAIEMNVDHDELFNRVIGMQKLWGTRIGINRVWQGTAPRVLLFEPETVEPILNSQKFVNKSHDYDYLHPWLGEGLLTSTDRKWHSRRKILTPAFHFKILDDFIDVFNEQSAVLARKLAVEVGSEAFNLFPYVTLCTLDIVCETAMGRRIYAQSNSESEYVKAVYGIGSIVQSRQAKIWLQSDFIFSLTAEYKLHQSYINTLHGFSNMVIRERKAELAILQENNNNNNNNAPDAYDDVGKKKRLAFLDLLIDASKEGTVLSNEDIREEVDTFMFEGHDTTSAAISWTLFLLGCHPEYQERVVEELDSIFGDDKETPATMKNLMDMRYLECCIKDSLRLFPSVPMMARMVGEDVNIGGKIVPAGTQAIIMTYALHRNPRVFPKPEQFNPDNFLPENCAGRHPFAYIPFSAGPRNCIGQKFAILEEKAVISTVLRKYKIEAVDRREDLTLLGELILRPKDGLRVKITPRD
>Cyp4d8
MQLMLRLNPKTFIKVGREYVLKFGHLQRVWIFNRLLIMSGDAELNEQLLSSQEHLVKHPVYKVLGQWLGNGLLLSDGKVWHQRRKIITPTFHFSILEQFVEVFDQQSNICVQRLAQKANGNTFDVYRSICAAALDIIAETAMGTKIYAQANESTPYAEAVNECTALLSWRFMSVYLQVELLFTLTHPHLKWRQTQLIRTMQEFTIKVIEKRRQALEDQQSKLMDTADEDVGSKRRMALLDVLLMSTVDGRPLTNDEIREEVDTFMFEGHDTTTSALSFCLHELSRHPEVQAKMLEEIVQVLGTDRSRPVSIRDLGELKYMECVIKESLRMYPPVPIVGRKLQTDFKYTHSVHGDGVIPAGSEIIIGIFGVHRQPETFPNPDEFIPERHENGSRVAPFKMIPFSAGPRNCIGQKFAQLEMKMMLAKIVREYELLPMGQRVECIVNIVLRSETGFQLGMRKRKHN
>Cyp9b1
MSFVEICLVLATIGLLLFKWSTGTFKAFEGRNLYFEKPYPFLGNMAASALQKASFQKQISEFYNRTRHHKLVGLFNLRTPMIQINDPQLIKKICVKDFDHFPNHQTLNIPNERLVNDMLNVMRDQHWRNMRSVLTPVFTSAKMRNMFTLMNESFAQCLEHLKSSQPIAAGENAFELDMKVLCNKLSNDVIATTAFGLKVNSFDDPENEFHTIGKTLAFSRGLPFLKFMMCLLAPKVFNFFKLTIFDSTNVEYFVRLVVDAMQYREKHNITRPDMIQLLMEAKKESKDNWTDDEIVAQCFIFFFAAFENNSNLICTTAYELLRNLDIQERLYEEVKETQEALKGAPLTYDAAQEMTYMDMVISESLRKWTLSAAADRLCAKDYTLTDDEGTKLFEFKAGDNINIPICGLHWDERFFPQPQRFDPERFSERRKKDLIPYTYLPFGVGPRSCIGNRYAVMQAKGMLYNLMLNYKIEASPRTTRDMWESARGFNIIPTTGFWMQLVSRK
>Cyp6a20
MAVMIVLLIGVITFVAWYVHQHFNYWKRRGIPHDEPKIPYGNTSELMKTVHFADIFKRTYNKLRNKTDGPFVGFYMYFKRMVVVTDIDFAKTVLIREFDKFHDRGVFHNERDDPLSANLVNIDGQKWKTLRQKLTPTFTSGKMKTMFPTILTVGDELIRVFGETASADSDSMEITNVVARFTADVIGSCAFGLDCHSLSDPKAKFVQMGTTAITERRHGKSMDLLLFGAPELAAKLRMKATVQEVEDFYMNIIRDTVDYRVKNNVKRHDFVDMLIEMKLKFDNGDKENGLTFNEIAAQAFIFFLAGFETSSTTMGFALYELACHQDIQDKLRTEINTVLKQHNGKLDYDSMREMTYLEKVIDETMRKRPVVGHLIRVATQHYQHTNPKYNIEKGTGVIVPTLAIHHDPEFYPEPEKFIPERFDEDQVQQRPACTFLPFGDGPRNCIGLRFGRMQVIVGMALLIHNFKFEFHPTKTVVPLEYRTDDFLLSSKGGIHLKVTRV
>Cyp6g1
MAVMIVLLIGVITFVAWYVHQHFNYWKRRGIPHDEPKIPYGNTSELMKTVHFADIFKRTYNKLRNKTDGPFVGFYMYFKRMVVVTDIDFAKTVLIREFDKFHDRGVFHNERDDPLSANLVNIDGQKWKTLRQKLTPTFTSGKMKTMFPTILTVGDELIRVFGETASADSDSMEITNVVARFTADVIGSCAFGLDCHSLSDPKAKFVQMGTTAITERRHGKSMDLLLFGAPELAAKLRMKATVQEVEDFYMNIIRDTVDYRVKNNVKRHDFVDMLIEMKLKFDNGDKENGLTFNEIAAQAFIFFLAGFETSSTTMGFALYELACHQDIQDKLRTEINTVLKQHNGKLDYDSMREMTYLEKVIDETMRKRPVVGHLIRVATQHYQHTNPKYNIEKGTGVIVPTLAIHHDPEFYPEPEKFIPERFDEDQVQQRPACTFLPFGDGPRNCIGLRFGRMQVIVGMALLIHNFKFEFHPTKTVVPLEYRTDDFLLSSKGGIHLKVTRV
>phm
MSADIVDIGHTGWMPSVQSLSILLVPGALVLVILYLCERQCNDLMGAPPPGPWGLPFLGYLPFLDARAPHKSLQKLAKRYGGIFELKMGRVPTVVLSDAALVRDFFRRDVMTGRAPLYLTHGIMGGFGIICAQEDIWRHARRETIDWLKALGMTRRPGELRARLERRIARGVDECVRLFDTEAKKSCASEVNPLPALHHSLGNIINDLVFGITYKRDDPDWLYLQRLQEEGVKLIGVSGVVNFLPWLRHLPANVRNIRFLLEGKAKTHAIYDRIVEACGQRLKEKQKVFKELQEQKRLQRQLEKEQLRQSKEADPSQEQSEADEDDEESDEEDTYEPECILEHFLAVRDTDSQLYCDDQLRHLLADLFGAGVDTSLATLRWFLLYLAREQRCQRRLHELLLPLGPSPTLEELEPLAYLRACISETMRIRSVVPLGIPHGCKENFVVGDYFIKGGSMIVCSEWAIHMDPVAFPEPEEFRPERFLTADGAYQAPPQFIPFSSGYRMCPGEEMARMILTLFTGRILRRFHLELPSGTEVDMAGESGITLTPTPHMLRFTKLPAVEMRHAPDGAVVQD
>dib
MLTKLLKISCTSRQCTFAKPYQAIPGPRGPFGMGNLYNYLPGIGSYSWLRLHQAGQDKYEKYGAIVRETIVPGQDIVWLYDPKDIALLLNERDCPQRRSHLALAQYRKSRPDVYKTTGLLPTNGPEWWRIRAQVQKELSAPKSVRNFVRQVDGVTKEFIRFLQESRNGGAIDMLPKLTRLNLELTCLLTFGARLQSFTAQEQDPRSRSTRLMDAAETTNSCILPTDQGLQLWRFLETPSFRKLSQAQSYMESVALELVEENVRNGSVGSSLISAYVKNPELDRSDVVGTAADLLLAGIDTTSYASAFLLYHIARNPEVQQKLHEEARRVLPSAKDELSMDALRTDITYTRAVLKESLRLNPIAVGVGRILNQDAIFSGYFVPKGTTVVTQNMVACRLEQHFQDPLRFQPDRWLQHRSALNPYLVLPFGHGMRACIARRLAEQNMHILLLRLLREYELIWSGSDDEMGVKTLLINKPDAPVLIDLRLRRE
>shd
MAVILLLALALVLGCYCALHRHKLADIYLRPLLKNTLLEDFYHAELIQPEAPKRRRRGIWDIPGPKRIPFLGTKWIFLLFFRRYKMTKLHEVYADLNRQYGDIVLEVMPSNVPIVHLYNRDDLEKVLKYPSKYPFRPPTEIIVMYRQSRPDRYASVGIVNEQGPMWQRLRSSLTSSITSPRVLQNFLPALNAVCDDFIELLRARRDPDTLVVPNFEELANLMGLEAVCTLMLGRRMGFLAIDTKQPQKISQLAAAVKQLFISQRDSYYGLGLWKYFPTKTYRDFARAEDLIYDVISEIIDHELEELKKSAACEDDEAAGLRSIFLNILELKDLDIRDKKSAIIDFIAAGIETLANTLLFVLSSVTGDPGAMPRILSEFCEYRDTNILQDALTNATYTKACIQESYRLRPTAFCLARILEEDMELSGYSLNAGTVVLCQNMIACHKDSNFQGAKQFTPERWIDPATENFTVNVDNASIVVPFGVGRRSCPGKRFVEMEVVLLLAKMVLAFDVSFVKPLETEFEFLLAPKTPLSLRLSDRVF
>Cyp12d1-p
MNTLSSARSVAIYVGPVRSSRSASVLAHEQAKSSITEEHKTYDEIPRPNKFKFMRAFMPGGEFQNASITEYTSAMRKRYGDIYVMPGMFGRKDWVTTFNTKDIEMVFRNEGIWPRRDGLDSIVYFREHVRPDVYGEVQGLVASQNEAWGKLRSAINPIFMQPRGLRMYYEPLSNINNEFIERIKEIRDPKTLEVPEDFTDEISRLVFESLGLVAFDRQMGLIRKNRDNSDALTLFQTSRDIFRLTFKLDIQPSMWKIISTPTYRKMKRTLNDSLNVAQKMLKENQDALEKRRQAGEKINSNSMLERLMEIDPKVAVIMSLDILFAGVDATATLLSAVLLCLSKHPDKQAKLREELLSIMPTKDSLLNEENMKDMPYLRAVIKETLRYYPNGLGTMRTCQNDVILSGYRVPKGTTVLLGSNVLMKEATYYPRPDEFLPERWLRDPETGKKMQVSPFTFLPFGFGPRMCIGKRVVDLEMETTVAKLIRNFHVEFNRDASRPFKTMFVMEPAITFPFKFTDIEQ
>Cyp6a17
MLLLALIVVILSLLVFAARRRHGYWQRRGIPHDEVHPLFGNIKDWPNKRHIAEIFRDYYFKYKNSDYPFAGFFFFFTRTAVVTDMELLKRVLIKDFNHFENRGVFYNEIDDPLSATLFSIEGQKWRHLRHKLTPTFTSGKMKNMFPIVVKVGEEMDKVFRSKTAADRGQVLEVVDLVARYTADVIGNCAFGLNCNSLYDPKAEFVSIGKRAITEHRYGNMLDIFLFGFPKLSRRLRLKLNIQEAEDFYTKIVRETIDYRLRTKEKRNDFMDSLIEMYKNEQSGNSEDGLTFNELLAQAFIFFVAGFETSSTTMGFALYELARNQDVQDKLREEIGNVFGKHNKEFTYEGIKEMKYLEQVVMETLRKYPVLAHLTRMTDTDFSPEDPKYFIAKGTIVVIPALGIHYDPDIYPEPEIFKPERFTDEEIAARPSCTWLPFGEGPRNCIGLRFGMMQTCVGLAYLIRGYKFSVSPETQIPMKIVVKNILISAENGIHLKVEKLAK
>sad
MTEKRERPGPLRWLRHLLDQLLVRILSLSLFRSRCDPPPLQRFPATELPPAVAAKYVPIPRVKGLPVVGTLVDLIAAGGATHLHKYIDARHKQYGPIFRERLGGTQDAVFVSSANLMRGVFQHEGQYPQHPLPDAWTLYNQQHACQRGLFFMEGAEWLHNRRILNRLLLNGNLNWMDVHIESCTRRMVDQWKRRTAEAAAIPLAESGEIRSYELPLLEQQLYRWSIEVLCCIMFGTSVLTCPKIQSSLDYFTQIVHKVFEHSSRLMTFPPRLAQILRLPIWRDFEANVDEVLREGAAIIDHCIRVQEDQRRPHDEALYHRLQAADVPGDMIKRIFVDLVIAAGDTTAFSSQWALFALSKEPRLQQRLAKERATNDSRLMHGLIKESLRLYPVAPFIGRYLPQDAQLGGHFIEKDTMVLLSLYTAGRDPSHFEQPERVLPERWCIGETEQVHKSHGSLPFAIGQRSCIGRRVALKQLHSLLGRCAAQFEMSCLNEMPVDSVLRMVTVPDRTLRLALRPRTE
>Cyp12d1-d
MNTLSSARSVAIYVGPVRSSRSASVLAHEQAKSSITEEHKTYDEIPRPNKFKFMRAFMPGGEFQNASITEYTSAMRKRYGDIYVMPGMFGRKDWVTTFNTKDIEMVFRNEGIWPRRDGLDSIVYFREHVRPDVYGEVQGLVASQNEAWGKLRSAINPIFMQPRGLRMYYEPLSNINNEFIERIKEIRDPKTLEVPEDFTDEISRLVFESLGLVAFDRQMGLIRKNRDNSDALTLFQTSRDIFRLTFKLDIQPSMWKIISTPTYRKMKRTLNDSLNVSQKMLKENQDALEKRRQAGEKINSNSMLERLMEIDPKVAVIMSLDILFAGVDATATLLSAVLLCLSKHPDKQAKLREELLSIMPTKDSLLNEENMKDMPYLRAVIKETLRYYPNGFGTMRTCQNDVILSGYRVPKGTTVLLGSNVLMKEATYYPRPDEFLPERWLRDPETGKKMQVSPFTFLPFGFGPRMCIGKRVVDLEMETTVAKLIRNFHVEFNRDASRPFKTMFLMEPAITFPFKFTDIEQ
>Cyp6w1
MLLLLLLGSLTIVFYIWQRRTLSFWERHGVKYIRPFPVVGCTREFLTAKVPFFEQIQKFHEAPGFENEPFVGVYMTHRPALVIRDLELIKTVMIKKFQYFNNRVLQTDPHNDALGYKNLFFARSPGWRELRTKISPVFTSGKIKQMYPLMVKIGKNLQDSAERLGSGTEVQVKDLCSRFTTDLIATIAFGVEANALQDAKSEFFYHNRAIFSLTLSRGIDFAIIFMIPALASLARVKLFSRETTKFIRSSVNYVLKERERTGEKRNDLIDILLALKREAAANPGKMSKEVDLDYLVAQAAVFQTAGFETSASTMTMTLYELAKNEALQDRLRQEIVDFFGDEDHISYERIQEMPYLSQVVNETLRKYPIVGYIERECSQPAEGERFTLEPFHNMELPHGMSIYMSTVAVHRDPQYWPDPEKYDPERFNSSNRDNLNMDAYMPFGVGPRNCIGMRLGLLQSKLGLVHILRNHRFHTCDKTIKKIEWAPTSPVMASKRDIILRVEKVSGKKDFGQK
>spok
MLTSVFYVLFAIAITIILISYVFLLLKCKQKAFVVIGLLYQEKKYQCFDQAPGPHPWPIIGNINLLGRFQYNPFYGFGTLTKKYGDIYSLSLGHTRCIVVNNVDLIKEVLNKNGKYFGGRPDFFRYHKLFGGDRNNSLALCDWSQLQQKRRNLARRHCSPRESSSYFSKMSEIGGLEVNQLLDQLTNISSGYPCDVKPLILAASANMFCQYMCSVRFNYSDKGFQKIIEYFDEIFWEINQGYSFDYIPWLVPFYCNHISRIVHWSASIRKFILERIVNHRESNININEPDKDFTDALLKSLKEDKNVSRNTIIFMLEDFIGGHSAVGNLVMLALAYIAKNPTIALHIRNEVDTVSAKGIRRICLYDMNVMPYTMASISEVLRYSSSPIVPHVAMEDTVIKGFGVRKGTIVFINNYVLNMSESFWNHPEQFDPERFLENNFTNNKESGLKCDDNKRTEFIRKNDNDGSTKSKKYGKQNLNNKLLKKSIPQFLPFSVGKRTCIGQSLVRGFGFLLLANIIQNYNVNSADFSKIKLEKSSIALPKKCFKLSLRPRT
>Cyp49a1
MSGLRKTSIALMRRSTSSTTILPHSGGVGGAVSPPSSGVGVATEIEKSIAMQRLRTGESSNPKKLNVSQQPVTSVATTRTTASSLPAETTSSPAAAVRPYSEVPGPYPLPLIGNSWRFAPLIGTYKISDLDKVMNELHVNYGKMAKVGGLIGHPDLLFVFDGDEIRNIFKKEEAMPHRPSMPSLRHYKGDLRRDFFGDVAGLIGVHGPKWEAFRQEVQHILLQPQTAKKYIPPLNDIASEFMGRIELMRDEKDELPANFLHELYKWALESVGRVSLDTRLGCLSPEGSEEAQQIIEAINTFFWAVPELELRMPLWRIYPTKAYRSFVKALDQFTAICMKNIGKTMDKADADEARGLSKSEADISIVERIVRKTGNRKLAAILALDLFLVGVDTTSVAASSTIYQLAKNPDKQKKLFDELQKVFPHREADINQNVLEQMPYLRACVKETLRMRPVVIANGRSLQSDAVINGYHVPKGTHVIFPHLVVSNDPAYFPEPKRFLPERWLKQSTDAAGCPHANQKIHPFVSLPFGFGRRMCVGRRFAEIELHTLLAKIFRKYKVSYNSGEFVYRVNSTYIPQSPLNFKLTLRDE
>Cyp6a23
MSLLLTLIALLVSLLLFMARRRHGYWQRRGIPHDVPHPIYGNMKDWPKKRHIAMIFRDYYTKYKRSVYPFAGFYFFFTRSAVITDLELVKRVLIKDFNHFENRGIFYNEIDDPLSATLFSIEGQKWRHLRHKLTPTFTSGKMKNMFPIIVKVGEEMEKIFSAKTTTGEGQVLEIVDLVARYTADVIGNCAFGLNCNSLQNPNAEFVTIGKRAIIERRYGGLLDFLIFGFPKLSRRLRLKLNVQDVEDFYTSIVRNTIDYRLRTNEKRHDFMDSLIEMYEKEQAGNTEDGLSFNEILAQAFIFFVAGFETSSTTMGFALYELALDQDIQDQLRAEINNVLSKHNNEFTYEGIKEMKYLEQVVMETLRKYPVLAHLTRMTQTDFSPEDPKYFIAKGTTVVIPALGIHYDPEIYPEPEKFKPERFTDEAIAARPSCTWLPFGEGPRNCIGLRFGLMQACVGLAYLIRGYKFSVSTETQIPMKFVVKSILLSAENGIHLKVEKLSK
>Cyp309a1
MFTLVGLCLTIVHVAFAVVYFYLTWYHKYWDKRGVVTAEPLTILGSYPGILINKSRSLILDVQDVYNKYKDKYRTVGTFITRQPQLLVLDPALAHEILVDKFSHFRDTITSSFVGHNPDDKYVAGSPFFSAGDKWKRLRSENVGGLTPSRLKMAYSIWEQSGRKLVEYIERARREQGDIIETRDLAYRFTANAMADFIWGIDAGSLSGKVGEIGDFQKTSTDWSAHAFSSMIRFNKTLVAIFVRKLFSMRFFTKATDEFFLRLTQDAVNLRQGGSGEGRTDYLSHLIQLQQRGNSIHDSVGHALTVHLDGFETSGAVLYHMLYSLSEHHEEQEKLRSEILEALASEGQISYDQINNLPYLDQCFNESLRLTTPIGFFMRICTKPTQINLGDDKTLDLEPGVTVMVPAYQYHHDNDIYPEASEFRPDRFENGAASVLTKRGCFLPFGDGPRICLGMRVGQLSVKTAIVHILSNYQVEQMKKVPLGADSGMGIFLNGDVELKYTKLQK
>Cyp6v1
MVYSTNILLAIVTILTGVFIWSRRTYVYWQRRRVKFVQPTHLLGNLSRVLRLEESFALQLRRFYFDERFRNEPVVGIYLFHQPALLIRDLQLVRTVLVEDFVSFSNRFAKCDGRSDKMGALSLFLAKQPEWREIRTRLAPAFAGAKLKQMFSLMEEIGCDLEWYLKRLTRDLRRGDAERGAIVSIKDVCDLYNTDMIASIAFGLRSYSLRNTQSEIGSHCQDLFRPNVRRIIDLFVIFYLPKLVPLLRPKLFTEPHAEFLRRVIQLVIEERERGGDLRNDLIEMLLTLKKEADLQQDKSHFTHHRDFLAAQAASFEVAGIETCSASMSFALYELAKQPLMQSRLRREIREAFASNPNGRLTYEAVARMEFLDMVVEETLRKYPIVPLLERECTPINKKRFYSLRPHAECYTRRGMPVFISNLAIHHDPKYWPDPDRFDPERFSAANKALQAPMSYMPFGAGPRNCIGMQIGLLQIKLGLVYFLHQHRVEICDRTVERIQFDAKFALLASEQRIYLKVDCL
>Cyp6g2
MELVLLILVASLIGIAFLALQQHYSYWRRMGVREIRPKWIVGNLMGLLNMRMSPAEFISQLYNHPDAENEPFVGIHVFHKPALLLRDPEMVRNILVKDFAGFSNRYSSSDPKGDPLGSQNIFFLKNPAWKEVRLKLSPFFTGNRLKQMFPLIEEVGASLDAHLRQQPLHNERMRCFDLEAKELCALYTTDVIATVAYGVSANSFTDPKCEFRRHGRSVFEFNLLRAAEFTLVFFLPHLVPFVRFKVVPAEATRFLRKTINYVMSEREKSGQKRNDLIDILIEFRRSTQLAKASGIKDQFVFEGDILVAQAVLFFTAGFESSSSTMAFAMYELAKDTDVQQRLREEIKDALVESGGQVTLKMIESLEFMQMILLEVLRMYPPLPFLDRECTSGRDYSLAPFHKKFVVPKGMPVYIPCYALHMDPQYFPQPRKFLPERFSPENRKLHTPYTYMPFGLGPHGCIGERFGYLQAKVGLVNLLRNHMITTSERTPHRMQLDPKAIITQAKGGIHLRLVRDALGV
>Cyp4d21
MWILLGIAVLIMTLVWDNSRKQWRVNTFEKSRILGPFTIPIVGNGLQALTLRPENFIQRFGDYFNKYGKTFRLWILGECLIYTKDLKYFESILSSSTLLKKAHLYRFLRDFLGDGLLLSTGNKWTSRRKVLAPAFHFKCLENFVEIMDRNSGIMVEKLKNYADGKTCVDLFKFVSLEALDVTTETAMGVQVNAQNEPNFPYTKALKSVVYIESKRLASVSMRYNWLFPLAAPLVYRRLQKDIAIMQDFTDKVIRERRAILERARADGTYKPLIMGDDDIGGKAKMTLLDILLQATIDNKPLSDVDIREEVDVFIFAGDDTTTSGVSHALHAISRHPKVQECIYEELVSVLGPDPDASVTQTKLLELKYLDCVIKETMRLHPPVPILGRYIPEDLKIGEITIPGNTSILLMPYYVYRDPEYFPDPLVFKPERWMDMKTTSNTPPLAYIPFSSGPKNCIGQKFANLQMKALISKVIRHYELLPLGADLKATYTFILSSSTGNNVGLKPRTRVK
>Cyp9f2
MLWEFFALFAIAAALFYRWASANNDFFKDRGIAYEKPVLYFGNMAGMFLRKRAMFDIVCDLYTKGGSKKFFGIFEQRQPLLMVRDPDLIKQITIKDFDHFINHRNVFATSSDDDPHDMSNLFGSSLFSMRDARWKDMRSTLSPAFTGSKMRQMFQLMNQVAKEAVDCLKQDDSRVQENELDMKDYCTRFTNDVIASTAFGLQVNSFKDRENTFYQMGKKLTTFTFLQSMKFMLFFALKGLNKILKVELFDRKSTQYFVRLVLDAMKYRQEHNIVRPDMINMLMEARGIIQTEKTKASAVREWSDRDIVAQCFVFFFAGFETSAVLMCFTAHELMENQDVQQRLYEEVQQVDQDLEGKELTYEAIMGMKYLDQVVNEVLRKWPAAIAVDRECNKDITFDVDGQKVEVKKGDVIWLPTCGFHRDPKYFENPMKFDPERFSDENKESIQPFTYFPFGLGQRNCIGSRFALLEAKAVIYYLLKDYRFAPAKKSCIPLELITSGFQLSPKGGFWIKLVQRN
>Cyp305a1
MSALIFLCAILIGFVIYSLISSARRPKNFPPGPRFVPWLGNTLQFRKEASAVGGQHILFERWAKDFRSDLVGLKLGREYVVVALGHEMVKEVQLQEVFEGRPDNFFLRLRTMGTRKGITCTDGQLWYEHRHFAMKQMRNVGYGRSQMEHHIELEAEELLGQLERTEEQPIEPVTWLAQSVLNVLWCLIAGKRIARQEDGTLRRLLDLMNRRSKLFDICGGLLAQFPWLRHVAPDRTGYNLIQQLNTELYGFFMDTIEEHRRQLAKDPSPAESDLIYAYLQEMKDRSAGGESSTFNETQLVMTILDFFIAGSQTTSNTINLALMVLAMRPDVQEKLFSQVTASVAAASTDAFPHLSRREAFDYMDAFIMEVQRFFHITPITGPRRALWATKLGGYDIPKNATILISLRSVHLDKEHWKDPLEFRPERFIDSAGKCFKDEYFMPFGMGRRRCLGDALARACIFSFLVRIVQHFSVVLPAGESPSMVLLPGITLTPKPYKVQFVKRT
>Cyp4d14
MYLELFAILLATALAWDYMRKRRHNKMYAEAGIRGPKSYPLVGNAPLLINESPKTIFDMQFRLIAEFGKNIKTQMLGESGFMTADSKMIEAIMSSQQTIQKNNLYSLLVNWLGDGLLISQGKKWFRRRKIITPAFHFKILEDFVEVFDQQSATMVQKLYDRADGKTVINMFPVACLCAMDIIAETAMGVKINAQLQPQFTYVQSVTTASAMLAERFMNPLQRLDFTMKLFYPKLLDKLNDAVKNMHDFTNSVITERRELLQKAIADGGDADAALLNDVGQKRRMALLDVLLKSTIDGAPLSNDDIREEVDTFMFEGHDTTTSSIAFTCYLLARHPEVQARVFQEVRDVIGDDKSAPVTMKLLGELKYLECVIKESLRLFPSVPIIGRYISQDTVLDGKLIPADSNVIILIYHAQRDPDYFPDPEKFIPDRFSMERKGEISPFAYTPFSAGPRNCIGQKFAMLEMKSTISKMVRHFELLPLGEEVQPVLNVILRSTTGINCGLKPRVY
>Cyp28a5
MVLITLTLVSLVVGLLYAVLVWNYDYWRKRGVPGPKPKLLCGNYPNMFTMKRHAIYDLDDIYRQYKNKYDAVGIFGSRSPQLLVINPALARRVFVSNFKNFHDNEIAKNIDEKTDFIFANNPFSLTGEKWKTRRADVTPGLTMGRIKTVYPVTNKVCQKLTEWVEKQLRLGSKDGIDAKHMSLCFTTEMVTDCVLGLGAESFSDKPTPIMSKINDLFNQPWTFVLFFILTSSFPSLSHLIKLRFVPVDVERFFVDLMGSAVETRRAQLAAGKQFERSDFLDYILQLGEKRNLDNRQLLAYSMTFLLDGFETTATVLAHILLNLGRNKEAQNLLREEIRSHLQDGTIAFEKLSDLPYLDACVQETIRLFPPGFMSNKLCTESIEIPNKEGPNFVVEKGTTVVVPHYCFMLDEEFFPNPQSFQPERFLEPDAAKTFRERGVFMGFGDGPRVCIGMRFATVQIKAAIVELISKFNVKINDKTRKDNDYEPGQIITGLRGGIWLDLEKL
>Cyp6a21
MSVGTVLLTALLALVGYLLMKWRSTMRHWQDLGIPCEEPHILMGSMKGVRTARSFNEIWTSYYNKFRGSGPFAGFYWFRRPAVFVLETSLAKQILIKEFNKFTDRGFFHNPEDDPLSGQLFLLDGQKWRTMRNKLSSTFTSGKMKYMFPTVVKVANEFTDVFGQNVAKSPVVEVRELLARFTTDVIGTCAFGIECSSLKDPDAEFREMGRRSLTEQRLGPVGIGFVNSFPNLARRLHMKMTAEPIERFFMRIVRETVAFREQNNIRRNDFMDQLIDLKNKPLMVSQSGESVNLTIEEIAAQAFVFFAAGFETSSTTMGFALYELAQNQDIQNRVRKECQEVIEKCNGELNYESMKDLVYLDQVVSETLRLYTVLPVLNRECLEDYEVPGHPKYVIKKGMPVLIPCGAMHRDEKLYANPNTFNPDNFSPERVKERDSVEWLPFGDGPRNCIGMRFGQMQARIGLALLIKDFKFSVCEKTTIPMTYNKEMFLIASNSGIYLKAERV
>Cyp310a1
MWLLLPILLYSAVFLSVRHIYSHWRRRGFPSEKAGITWSFLQKAYRREFRHVEAICEAYQSGKDRLLGIYCFFRPVLLVRNVELAQTILQQSNGHFSELKWDYISGYRRFNLLEKLAPMFGTKRLSEMFGQVQKVGDHLIHHLLDRQGQGCPQEVDIQQKLRVYSVNIIANLIYGLDINNFEHEDHILTSYLSHSQASIQSFTLGRLPQKSSYTYRLRDLIKQSVELREDHGLIRKDILQLLVRFRNGNEVSGDKWQLEPINDADKLLSIKRLAKVAEDLLKVSLDAVASTVTFTLLEILQEPLIVEKLRAEIKELSNENGQLKFEELNGLRYMDMCLKETLRKYPPLPIIERVCRKSYSLPNSKFTIDEGKTLMVPLLAMHRDEKYFSEPMKYKPLRFLQTANDVGQCEDKTKSNVFIGFGIGGSQCVGQNFAKLVIKVALIKLLQNFHLELDANQVKTLKVSHRPAPFIHTKDGLKVKLKRREINTKFYS
>Cyp12a5
MLKGRIALNILQSQKPIVFSASQQRWQTNVPTAEIRNDPEWLQAKPFEEIPKANILSLFAKSALPGGKYKNLEMMEMIDALRQDYGNIIFLPGMMGRDGLVMTHNPKDFEVVFRNEGVWPFRPGSDILRYHRTVYRKDFFDGVQGIIPSQGKSWGDFRSIVNPVLMQPKNVRLYFKKMSQVNQEFVELIKEIRDASTQEVPGNFLETINRWTLESVSVVALDKQLGLLRESGKNSEATKLFKYLDEFFLHSADLEMKPSLWRYFKTPLLKKMLRTMDSVQEVTLKYVDEAIERLEKEAKEGVVRPEHEQSVLEKLLKVDKKVATVMAMDMLMAGVDTTSSTFTALLLCLAKNPEKQARLREEVMKVLPNKDSEFTEASMKNVPYLRACIKESQRVYPLVIGNARGLTRDSVISGYRVPAGTIVSMIPINSLYSEEYFPKPTEFLPERWLRNASDSAGKCPANDLKTKNPFVFLPFGFGPRMCVGKRIVEMELELGTARLIRNFNVEFNHSTKNAFRSALINLPNIPLKFKFTDVPN
>Cyp312a1
MFWLGFGLLLLALSLYLLYVFERQSRIDRLTHKWPAPPALPFIGHLHILAKLVGPHPLRRATEMINEHLHDHRAKLWMGTKLYLVDCNPKDIQALCSAQQLLQKTNDYRVFENWLCEGLFTSGFEKWSHRRKIVMPAFNYTMIKQFVAVFEKQSRILLTNVAKFAESGDQIDFLQLISCFTLDTICETALGVSVGSQSSAKSEYLDAVKSILVIIDKRLKNIFYRNSFIFKRTSHYKREQELIKTLHGFTEGIIQKRIDEINQDAENRNYQSSDAELDGVKRTLCFLDTLLLSKGPDGKPLTVKDIREEVDTIIFGGFDLTATTLNFFMYNMTLHPEHQQRCREEVWSVCGKDKSEPISIEQVRQLEFLEACIKETLRMYPSGPLTARKATANCTINDFFIPKGSDVIISPIYMGRCKDFFPDPMVFKPDRWAIGAEPKIEATTFIPFMAGARSCMGQRYAMVMLKMVLAHLLRNFLFEPLGERQVKLKLNFVITLHTVEPYLCRAKNLD
>Cyp6a13
MLTLLVLVFTVGLLLYVKLRWHYSYWSRRGVAGERPVYFRGNMSGLGRDLHWTDINLRIYRKFRGVERYCGYFTFMTKSLFIMDLELIRDIMIRDFSSFADRGLFHNVRDDPLTGNLLFLDGPEWRWLRQNLTQVFTSGKMKFMFPNMVEVGEKLTQACRLQVGEIEAKDLCARFTTDVIGSCAFGLECNSLQDPESQFRRMGRSVTQEPLHSVLVQAFMFAQPELARKLRFRLFRPEVSEFFLDTVRQTLDYRRRENIHRNDLIQLLMELGEEGVKDALSFEQIAAQALVFFLAGFDTSSTTMSFCLYELALNPDVQERLRVEVLAVLKRNNQKLTYDSVQEMPYLDQVVAETLRKYPILPHLLRRSTKEYQIPNSNLILEPGSKIIIPVHSIHHDPELYPDPEKFDPSRFEPEEIKARHPFAYLPFGEGPRNCIGERFGKLQVKVGLVYLLRDFKFSRSEKTQIPLKFSSRNFLISTQEGVHLRMEGLERP
>Cyp6d5
MIGIYLLIAAVTLLYVYLKWTFSYWDRKGFPSTGVSIPFGALESVTKGKRSFGMAIYDMYKSTKEPVIGLYLTLRPALLVRDAQLAHDVLVKDFASFHDRGVYVDEKNDPMSASLFQMEGASWRALRNKLTPSFTSGKLKAMFETSDSVGDKLVDSIRKQLPANGAKELELKKLMATYAIDIIATTIFGLDVDSFADPNNEFQIISKKVNRNNIEDIIRGTSSFLYPGLEKFFVKIGWKQEATERMRELSNRTVDLREQNNIVRKDLLQLLLQLRNQGKINTDDNIWSAESTKNGVKSMSKDLIAGQLFLFYVAGYETTASTTSFTLYELTQNPEVMEKAKEDVRSAIEKHGGKLTYDAISDMKYLEACILETARKYPALPLLNRICTKDYPVPDSKLVIQKGTPIIISLIGMHRDEEYFPDPLAYKPERYLENGKDYTQAAYLPFGEGPRMCIGARMGKVNVKIAIAKVLSNFDLEIRKEKCEIEFGVYGIPLMPKSGVPVRLSLKK
>Cyp6a14
MLFTIALVGVVLGLAYSLHIKIFSYWKRKGVPHETPLPIVGNMRGIVKKYHFRDINQRIYKKFKGQGPIAGMYMFFKRTALITDLDFIKQVMIKDFSYFQDRGAFTNPRDDPLTGHLFALEGEEWRAMRHKLTPVFTSGKIKQMSKVIVDVGLRLGDAMDKAVKEAKVEEGNVEIKDLCARFTTDVIGSCAFGLECNSLQDPSAEFRQKGREIFTRRRHSTLVQSFIFTNARLARKLRIKVLPDDLTQFFMSTVKNTVDYRLKNGIKRNDFIEQMIELRAEDQEAAKKGQGIDLSHGLTLEQMAAQAFVFFVAGFETSSSTMSLCLYELALQPDIQQRLREEIESVLANVDGGELNYDVLAQMTYLDQVLSETLRKHPLLPHLIRETTKDYQIPNSDIVLDKGILALIPVHNIHHDPEIYPEPEKFDPSRFDPEEVKNRHPMAYLPFGDGPRNCIGLRFGKIQAKIGLVSLLRRFKFSVSNRTDVPLIFSKKSFLLTTNDGIYLKVERV
>Cyp28d1
MCPISTALFVIAAILALIYVFLTWNFSYWKKRGIPTAKSWPFVGSFPSVFTQKRNVVYDIDEIYEQYKNTDSIVGVFQTRIPQLMVTTPEYAHKIYVSDFRSFHDNEMAKFTDSKTDPILANNPFVLTGEAWKERRAEVTPGLSANRVKAAYPVSLRVCKKFVEYIRRQSLMAPAQGLNAKDLCLCYTTEVISDCVLGISAQSFTDNPTPMVGMTKRVFEQSFGFIFYTVVANLWPPITKFYSVSLFAKDVAAFFYDLMQKCIQVRRESPAAQQRDDFLNYMLQLQEKKGLNAAELTSHTMTFLTDGFETTAQVLTHTLLFLARNPKEQMKLREEIGTAELTFEQISELPFTEACIHETLRIFSPVLAARKVVTEPCELTNKNGVSVKLRPGDVVIIPVNALHHDPQYYEEPQSFKPERFLNINGGAKKYRDQGLFFGFGDGPRICPGMRFSLTQIKAALVEIVRNFDIKVNPKTRKDNEIDDTYFMPALKGGVWLDFVERN
>Cyp309a2
MMPERFSFDFRPIDQYWTRAKGACSNTKRGNMYILASLALILLHLLVLPIYLYLTWHHKYWRKRGLVTARPLTLLGTYPGLLTRKSNLVFDVQKIYDKYKGKHRAVGVFVTRQPQILVLDPELAHEVLVSNFRCYKDSLQSSYLRHAKWDKYARLNPFWASGQSWRRLRTDAQAGISGSRLRQAYNIWEQGGQMLTEYMTQQVAEKNNILETRDLCFRYTAHVMADFIWGIDAGTLTRPMEQPNKVQEMASKWTSYAFYMLTLFMATIVAPCSRLLLRFRFYPKETDEFFSNLTKESIELRLKAGDSTRTDYLSHLLQLRDQKQATHDDLVGHALTVMLDGYDTSGTALLHALYYLAENPAVQQKLRVEILSCMASEKSLDFEKLSSLQYLEQVIYESLRLSSLIPQYTKVCTLPTVIRLSESKSLDVEVGMTIMIPNYQFHHDKQYFPEPEAFKPERFDNGAYQELMRKGIFLPFSDGPRICMGVPLAMLTLKSALVHILSNFQVVRGRDRLIPKGDSGFGVVLQGDVNLEYRRFFR
>Cyp6d2
MWTILLTILIAGLLYRYVKRHYTHWQRLGVDEEPAKIPFGVMDTVMKQERSLGMALADIYARHEGKIVGIYMLNKRSILIRDAQLARQIMTSDFASFHDRGVYVDEDKDPLSANLFNLRGASWRNLRQKLTPSFSSGKIKGMFGTIDDVGDKLVQHLEGALDQSDEVEIKDVMTTYAVDIIGSVIFGLEIDSFRNPKNEFREISSSTSRDESLLLKIHNMSMFICPPIAKLMNRLGYESRILTSLRDMMKRTIEFREEHNVVRKDMLQLLIRLRNTGKIGEDDDQVWDMETAQEQLKSMSIEKIAAQAFLFYVAGSESTAAASAFTLYELSMYPELLKEAQEEVDAVLMKHNLKPKDRFTYEAVQDLKFLDICIMETIRKYPGLPFLNRECTEDYPVPGTNHIIAKGTPILISLFGMQRDPVYFPNPNGYDPHRFDSNNMNYDQAAYMPFGEGPRHCIALRMGKVNSKVAVAKILANFDLVQSPRKEVEFRFDAAPVLVTKEPLKLRLTKRK
>Cyp301a1
MNNLSLKAWRSTVSCGPNLRQCVPRISGAGSRRAQCRESSTGVATCPHLADSEEASAPRIHSTSEWQNALPYNQIPGPKPIPILGNTWRLMPIIGQYTISDVAKISSLLHDRYGRIVRFGGLIGRPDLLFIYDADEIEKCYRSEGPTPFRPSMPSLVKYKSVVRKDFFGDLGGVVGVHGEPWREFRSRVQKPVLQLSTIRRYLQPLEVITEDFLVRCENLLDENQELPEDFDNEIHKWSLECIGRVALDTRLGCLESNLKPDSEPQQIIDAAKYALRNVATLELKAPYWRYFPTPLWTRYVKNMNFFVGVCMKYIQSATERLKTQDPSLRAGEPSLVEKVILSQKDEKIATIMALDLILVGIDTISMAVCSMLYQLATRPVDQQKVHEELKRLLPDPNTPLTIPLLDQMHHLKGFIKEVFRMYSTVIGNGRTLMEDSVICGYQVPKGVQAVFPTIVTGNMEEYVTDAATFRPERWLKPQHGGTPGKLHPFASLPYGYGARMCLGRRFADLEMQILLAKLLRNYKLEYNHKPLDYAVTFMYAPDGPLRFKMTRV
>Cyp6a18
MQLTYFLFQVAVALLAIVTYILHRKLTYFKRRGIPYDKPHPLRGNMEGYKKTRTVHEIHQEYYNKYRNSKAPFVGFYLFQKPAAFVIDLELAKQILIKNFSNFTDKGIYYNEKDDPMSAHLFNLDGPQWRLLRSKLSSTFTSGKMKFMYPTVVSVAEEFMAVMHEKVSENSILDVRDLVARFTVDVIGTCAFGIKCNSLRDEKAEFLHFGRRALLDSRHGNLVSGLMRSYPNLARRLGLCRNTAQIQEFYQRIVKETVTLREKENIKRNDFMDMLIGLKNQKNMTLENGEVVKGLTMDEIVAQAFVFFIAGFDTSSSTMGFALYELAKNPSIQDKVRAELGQVLEQHDQKFTYECIKDLKYLDQVINETLRHYTIVPNVDRVAAKRFVVPGNPKFVIEAGQSVIIPSSAIHHDPSIYPEPNEFRPERFSPEESAKRPSVAWLPFGEGPRNCIGLRFGQMQARIGLAMLIKNFTFSPCSATPDPLTFDPHSAILLGIKGGIQLKVEAI
>Cyp4g15
MEVLKKDAALGSPSSVFYFLLLPTLVLWYIYWRLSRAHLYRLAGRLPGPRGLPIVGHLFDVIGPASSVFRTVIRKSAPFEHIAKMWIGPKLVVFIYDPRDVELLLSSHVYIDKASEYKFFKPWLGDGLLISTGQKWRSHRKLIAPTFHLNVLKSFIELFNENSRNVVRKLRAEDGRTFDCHDYMSEATVEILLETAMGVSKKTQDKSGFEYAMAVMRMCDILHARHRSIFLRNEFVFTLTRYYKEQGRLLNIIHGLTTKVIRSKKAAFEQGTRGSLAQCELKAAALEREREQNGGVDQTPSTAGSDEKDREKDKEKASPVAGLSYGQSAGLKDDLDVEDNDIGEKKRLAFLDLMLESAQNGALITDTEIKEQVDTIMFEGHDTTAAGSSFFLSLMGIHQDIQDRVLAELDSIFGDSQRPATFQDTLEMKYLERCLMETLRMYPPVPLIARELQEDLKLNSGNYVIPRGATVTVATVLLHRNPKVYANPNVFDPDNFLPERQANRHYYAFVPFSAGPRSCVGRKYAMLKLKILLSTILRNYRVYSDLTESDFKLQADIILKREEGFRVRLQPRTS
>Cyp4p2
MMICLLWISVAILVVIHWIYKVNKDYNILAFFARRVQTKDGKPLDSLVPMIKGRTVFANCFDLLGKDTDQVFTHLRQLAKNSGDSYLQYSMGFSNFNVIDAHNAANILNHPNLITKGVIYNFLHPFLRTGVLTATEKKWHTRRSMLTRTFHLDILNQFQEIFIAESLKFVSQFQGQNEVVVSLKDRISRFTLNSICETAMGIKLDEMAEKGDRYRANFHIIDEGLTRRIVNPLYWDDCVYNMFTGHKYNAALKVVHEFSREIIAKRRVLLEEELENRRATQTADDDICVIRKKRFAMLDTLICAEKDGLIDDIGISEEVDTLMAEGYDTTSIGLVFGLMNMSLYAAEQELCYQEIQEHILDDLSNLNLSQLSKLNYLGYFIKETMRLYPSIPIMGRQTLQETELENGLILPKRSQINIHVFDIHRNPKYWESPEEFRPERFLPQNCLKRHPYAYIPFSAGQRNCIGQKYAMQEMKTLMVVILKHFKILPVIDPKSIVFQVGITLRFKNKIKVKLVRRNCV
>Cyp28c1
MFGSLLLGIATLLGAIYAFLVSNFGHWRRRGVTEPRALPLFGSFPNMIWPRQHFTMDMRDIYMHYRNTHSYVGCYLLRAPKLLVLEPRLVYEIYVSAFSHFENNDASKMVDIAKDRLVALNPFVLEGEEWRHQRAVFSTLLTNGRIRTTHAIMQRVCLDLCQFIAIKSAGGKDLDCIDLGLRFTGESLFDCVLGIQARTFTDNPLPVVRQNHEMSAENRGLAIAGAVHGLFPNLPRWLRPKVFPRSHDRFYGQMISEALRLRRSKHQERNDFINHLLEMQRELDLSEEDMASHAMTFMFDGLDTTSNSIAHCLLLLGRNPDCQRRLYEELQLVNPGGYLPDLDALIDLPYLSACFNESLRIYPAGGWASKTCTKEYELRGSHHSEPLKLRPGDHVMVPIYALHNDPDLYPEPDVFRPERFLDGGLKNCKQQGIFLGFGNGPRQCVGMRLGLAMAKAALAAIVQRFEVVVSPRTLNGTELDPLIFVGVHKGGIWLQFVPRKNVTTK
>Cyp6t1
MIAVFSLIAAALAVGSLVLLPVVLRGGCLLVVTIVWLWQILHFWHWRRLGVPFVPAAPFVGNVWNLLRGACCFGDQFRELYESKEAAGRAFVGIDVLHNHALLLRDPALIKRIMVEDFAQFSSRFETTDPTCDTMGSQNLFFSKYETWRETHKIFAPFFAAGKVRNMYGLLENIGQKLEEHMEQKLSGRDSMELEVKQLCALFTTDIIASLAFGIEAHSLQNPEAEFRRMCIEVNDPRPKRLLHLFTMFFFPRLSHRVGTHLYSEEYERFMRKSMDYVLSQRAESGENRHDLIDIFLQLKRTEPAESIIHRPDFFAAQAAFLLLAGFDTSSSTITFALYELAKNTTIQDRLRTELRAALQSSQDRQLSCDTVTGLVYLRQVVDEVLRLYPPTAFLDRCCNSRTGYDLSPWNGGSPFKLRAGTPVYISVLGIHRDAQYWPNPEVFDPERFSAEQRQQHHPMTYLPFGAGPRGCIGTLLGQLEIKVGLLHILNHFRVEVCERTLPEMRFDPKAFVLTAHNGTYLRFVKNSL
>Cyp304a1
MITETLLTICAAVFLCLSYRYAVGRPSGFPPGPPKIPLFGSYLFMLIINFKYLHKAALTLSRWYKSDIIGLHVGPFPVAVVHSADGVREILNNQVFDGRPQLFVAAMRDPGQDVRGIFFQDGPLWKEQRRFILRYLRDFGFGRRFDQLELVIQEQLNDMLDLIRNGPKYPHEHEMVKSGGYRVLLPLLFNPFSANAHFYIVYNECLSREEMGKLVKLCQMGIQFQRNADDYGKMLSIIPWIRHIWPEWSGYNKLNESNLFVRQFFADFVDKYLDSYEEGVERNFMDVYIAEMRRGPGYGFNRDQLIMGLVDFSFPAFTAIGVQLSLLVQYLMLYPAVLRRVQNEIDEVVGCGRLPNLEDRKNLPFTEATIREGLRIETLVPSDVPHKALEDTELLGYRIPKDTIVVPSLYAFHSDARIWSDPEQFRPERFLDADGKLCLKLDVSLPFGAGKRLCAGETFARNMLFLVTATMCQHFDFVLGPNDRLPDLSQNLNGLIISPPDFWLQLQDRH
>Cyp6d4
MFSLILLAVTLLTLAWFYLKRHYEYWERRGFPFEKHSGIPFGCLDSVWRQEKSMGLAIYDVYVKSKERVLGIYLLFRPAVLIRDADLARRVLAQDFASFHDRGVYVDEERDPLSANIFSLRGQSWRSMRHMLSPCFTSGKLKSMFSTSEDIGDKMVAHLQKELPEEGFKEVDIKKVMQNYAIDIIASTIFGLDVNSFENPDNKFRKLVSLARANNRFNAMFGMMIFLVPSIAQFLFRIGFKNPVGLAMLQIVKETVEYREKHGIVRKDLLQLLIQLRNTGKIDENDEKSFSIQKTPDGHIKTISLEAITAQAFIFYIAGQETTGSTAAFTIYELAQYPELLKRLQDEVDETLAKNDGKITYDSLNKMEFLDLCVQETIRKYPGLPILNRECTQDYTVPDTNHVIPKGTPVVISLYGIHHDAEYFPDPETYDPERFSEESRNYNPTAFMPFGEGPRICIAQRMGRINSKLAIIKILQNFNVEVMSRSEIEFENSGIALIPKHGVRVRLSKRVPKLS
>Cyp6u1
MDLMHRTLLTALGALSVVYALVKFSLGYWKRRGILHEKPKFLWGNIKGVVSGKRHAQDALQDIYTAYKGRAPFVGFYACLKPFILALDLKLVHQIIFTDAGHFTSRGLYSNPSGEPLSHNLLQLDGHKWRSLHAKSAEVFTPANMQKLLVRLSQISSRIQRDLGEKSLQTINISELVGAYNTDVMASMAFGLVGQDNVEFAKWTRNYWADFRMWQAYLALEFPLIARLLQYKSYAEPATAYFQKVALSQLQLHRRRDRQPLQTFLQLYSNAEKPLTDIEIAGQAFGFVLAGLGPLNATLAFCLYELARQPEVQDRTRLEINKALEEHGGQVTPECLRELRYTKQVLNETLRLHTPHPFLLRRATKEFEVPGSVFVIAKGNNVLIPTAAIHMDPGIYENPQRFYPERFEEQARRSRPAAAFLPFGDGLRGCIAARFAEQQLLVGLVALLRQHRYAPSAETSIPVEYDNRRLLLMPKSDIKLSVERVDKL
>Cyp28d2
MCPVTTFLVLVLTLLVLVYVFLTWNFNYWRKRGIKTAPTWPFVGSFPSIFTRKRNIAYDIDDIYEKYKDTDNMVGVFTTRVPQLLVMCPEYIHKIYATDFRSFHNNEWRNFVNKKTDMILGNNPFVLTGDEWKERRSEIMPALSPNRVKAVYPVSQSVCKKFVEYIRRQQQMATSEGLDAMDLSLCYTTEVVSDCGLGVSAQSFTDTPTPLLKMIKRVFNTSFEFIFYSVVTNLWQKVRKFYSVPFFNKETEVFFLDIIRRCITLRLEKPEQQRDDFLNYMLQLQEKKGLHTDNILINTMTFILDGFETTALVLAHIMLMLGRNPEEQDKVRKEIGSADLTFDQMSELPHLDACIYETLRLFSPQVAARKLVTEPFEFANKNGRTVHLKPGDVVTIPVKALHHDPQYYEDPLTFKPERFLESNGGGMKSYRDRGVYLAFGDGPRHCPGMRFALTQLKAALVEILRNFEIKVNPKTRSDNQIDDTFFMATLKGGIYLDFKDL
>Cyp4aa1
MFVEKVLERTTNLELCSILILLVISLSIYTFYATLNTYLRSVLLSLRLTGPPSLPFLGNCMLVTDKDLMRRCAGKAFDLYGSLVRIWVLLFPFFAVLEPEDLQVILSSKKHTNKVFFYRLMHNFLGDGLITSSGSKWSNHRRLIQPAFHHNLLEKFIDTFVDASQSLYENLDAEAVGTEINIAKYVNNCVLDILNEAVLGVPIKKRGQDVAMMEDSPFRQGKIMMPARFTQPWLLLDGIYHWTKMANDELNQKKRLNDFTRKMIQRRRQIQNNNNGNSERKCLLDHMIEISESNRDFTEEDIVNEACTFMLAGQDSVGAAVAFTLFLLTQNPECQDRCVLELATIFEDSNRAPTMTDLHEMRYMEMCIKEALRLYPSVPLIARKLGEEVRLAKHTLPAGSNVFICPYATHRLAHIYPDPEKFQPERFSPENSENRHPYAFLPFSAGPRYCIGNRFAIMEIKTIVSRLLRSYQLLPVTGKTTIAATFRITLRASGGLWVRLKERDHPLIAH
>Cyp9h1
MDQSMIALALFIILLVLLYKWSVAKYDVFSERGVSHEKPWPLIGNIPLKAMIGGMPVLKKMIELHTKHTGSPVYGIYALRDAVFFVRDPELIKLIGIKEFDHFVNHNSMHNNIQESILSKSLISLRDGRWKEMRNILTPAFTGSKMRIMYDLIQSCSEEGVIHIQEQLELSQDASIELEMKDYFTRFANDVIATVAFGISINSFRRKDNEFFRIGQAMSRISAWSVVKAMLYALFPRLMKVLRIQVLDTKNIDYFSSLVTAAMRYRQEHKVVRPDMIHLLMEAKQQRLADLSDKSKDELYYSEFTADDLLAQCLLFFFAGFEIISSSLCFLTHELCLNPTVQDRLYEEIISVHEELKGQPLTYDKLTKMKYLDMVVLEALRKWPPSISTDRECRQDIDLFDENGQKLFSARKGDVLQIPIFSLHHDPENFEDPEFFNPERFADGHALESRVYMPFGVGPRNCIGNRMALMELKSIVYQLLLNFKLLPAKRTSRDLLNDIRGHGLKPKNGFWLKFEARQ
>Cyp4p3
MLILWLVGAFIVLIQWIYRLNRDYCILGFFAKRIRTKNGQNPESIAPLVKGSTIFANSFDLYGKDHSGVFEHSRDCAKKLGKSYAEYAMGTAIYNVIDADSAERVLNDPNLINKGTIYDFLHPFLRTGLLTSTGKKWHARRKMLSPTFHFNILNQFQEIFITESLKFLEQFKGNDEAIISLNEVIPRFTLNSICETAMGVKLDEMAEKGDRYRENFRQIEECFIRRMSNPLLWSDTLFKMFAEKDYASALDVVHGFSSEIIAKRRDQLNDEIDSRGNTQTAEDELFTSKKRFAMLDTLILAEKDGLIDHIGICEEVDTLMFEGYDTTSIGLMFGLMNMSLYPEEQEKCYQEIQANIDDELNILNIGQLNKLKNLEYFIKETMRLFPSVPAMGRETTRETELSNGLILPKGSQIFVHVFDIHRNPEYWDSPEEFRPERFLPENSQNRHTYAYIPFSAGQRNCIGQKFAMQEMKTLMVALLKQFQILPEIDPKTIVFQTGLTLRTKNQIHVKLVRRK
>Cyp4ac3
MWIALLGSSLLIGALWLLLRQLNKTYFILSLCKRVRTADGSPLESKVFVVPGKTRFGNNLDLLNLTPANIFSYIRESTAKANGQNYIWNFLFAPEYNIVRAEDAEEIFQSTKITTKNMSYELIRPFLGDGLLISIDQKWHTRRKTLTPAFHFNILQSFLSIFKEESKKFIKILDKNVGFELELNQIIPQFTLNNICETALGVKLDDMSEGNEYRKAIHDFEIVFNQRMCNPLMFFNWYFFLFGDYKKYSRILRTIHGFSSGIIQRKRQQFKQKQLGQVDEFGKKQRYAMLDTLLAAEAEGKIDHQGICDEVNTFMFGGYDTTSTSLIFTLLLLALHADVQERCYEELQDLPEDIDEVSMFQFNELIHLECVIKESLRLFPSAPIIGRTCIEESVMNGLVLPKNAQISIHIYDIMRDARHFPKPNQFLPERFLPENSVNRHPFAFVPFSAGPRNCIGQKFGVLEIKVLLAAVIRNFKLLPATQLEDLTFENGIVLRTQQNIKVKFEARVK
>Cyp4s3
MSTLALVAFVLWAAFLRYLPKILNFLRLQRFAKTLPGPTIGELIANVKKGEILNWLKELREKHGPVFRIWFGKDLMVMFTDPEDIKQLLGNNQLLTKSRNYELLEPWLGKGLLTNGGESWHRRRKLLTPGFHFRILSEFKEPMEENCRILVRRLRTKANGESFDIYPYITLFALDAICETAMGIKKHAQLQSDSEYVQAVQSICRVMHKQSFSFWQRLNVFFKHTKPGKEREAALKVLHDETNRVIRLRREQLIQERNEWKPEAEQDDVGAKRRLAFLDMLLLTQMEGGAELSDTDIREEVDTFMFEGHDTTSSAIAFALSLLSKNPDVQQRAFEEASELEGREKESMPYLEAVIKETLRIYPSVPFFSRKVLEDLEVGKLTVPKGASISCLIYMLHRDPKNFPDPERFDPDRFLVNEKQMHPFAFAAFSAGPRNCIGQKFAMLELKTSLAMLLRSYRFLPDKDHQPKPLAELVTKSGNGIRLRILPRDENGTTA
>Cyp4ac2
MFLEVLFAAPLVIFIFRKLWAHLNRTYFILSLCKRIRTEDGSLLESKIYVAPSKTRFGNNFDLVNFTSESIFNFMRDASAKAKGRNYLWYFFHAPMYNIVRAEEAEEILQSSKLITKNMIYELLKPFLGEGLLISTDQKWHSRRKALTPAFHFKVLQSFLIIFKEECNKLVKVLHQSVNMELELNQVIPQFTLNNVCETALGVKLDDLSEGIRYRQSIHAIEEVMQQRLCNPFFYNIVYFFLFGDYRKQVNNLKIAHEFSSNIIEKRRSLFKSNQLGQEDEFGKKQRYAMLDTLLAAEADGQIDHQGICDEVNTFMFEGYDTTSTCLIFTLLMLALHEDVQKKCYEEIKYLPDDSDDISVFQFNELVYMECVIKESLRLFPSVPFIGRRCVEEGVVNGLIMPKNTQINIHLYEIMRDARHFSNPKMFQPDRFFPENTVNRHPFAFVPFSAGQRNCIGQKFAILEIKVLLAAVIRNFKILPVTLLDDLTFENGIVLRTKQNIKVKLVHRENK
>Cyp4ad1
MFLIAIAIILATILVFKGVRIFNYIDHMAGIMEMIPGPTPYPFVGNLFQFGLKPAEYPKKVLQYCRKYDFQGFRSLVFLQYHMMLSDPAEIQNILSSSSLLYKEHLYSFLRPWLGDGLLTSSGARWLKHQKLYAPAFERSAIEGYLRVVHRTGGQFVQKLDVLSDTQEVFDAQELVAKCTLDIVCENATGQDSSSLNGETSDLHGAIKDLCDVVQERTFSIVKRFDALFRLTSYYMKQRRALSLLRSELNRIISQRRHQLAAENTCQQGQPINKPFLDVLLTAKLDGKVLKEREIIEEVSTFIFTGHDPIAAAISFTLYTLSRHSEIQQKAAEEQRRIFGENFAGEADLARLDQMHYLELIIRETLRLYPSVPLIARTNRNPIDINGTKVAKCTTVIMCLIAMGYNEKYFDDPCTFRPERFENPTGNVGIEAFKSVPFSAGPRRCIAEKFAMYQMKALLSQLLRRFEILPAVDGLPPGINDHSREDCVPQSEYDPVLNIRVTLKSENGIQIRLRKR
>Cyp318a1
MHLNIALWACGALLAVLLAWQQRKCWRLIWQLNGWRGVIQQPVLWLLLCINLHPNSILEKVSQYRVHFQRPLAVLVGTRVLLYIDDPAGMECVLNAPECLDKTFLQDGFFVRRGLLHARGQKWKLRRKQLNPAFSHNIVASFFDVFNSVGNQMVEQFQTQTNLHGQAVKFTAAEDLLSRAVLEVSCLTIMGTPTNFTQLDDAHIAHSYKRLLEISAVRVVKPWLQIRLLHRLLAPELYEESKKCAKLLEDFVGGIVRTKHRNWRLRDAVGGEKSGEDASNGWQRRIFIEQIFQLAANGEMTLEEIMDEAQSMVLVSFETVSNSIMLALLCLATNKGDCQRRLLAEIRALVPDVGQVGLEQLQQLRYLDAFVSESLRLLATVPMNLRHVSRDFRLAGRQHETIVPQNSIVVLDTFNMQRDERWWGANARQFDPQRFLDQEEEQLSKGHNDSGSGEKRRQRDRRHSYSFLPFSNGLRSCIGRRYGLFIMKVFLVKLITNFDFQSDFELEKLQFVENISLKFKNADDILLTIQPKKEST
>Cyp311a1
MALWPLLLITLTIWILVRKWTLLRLGSSLPGPWAFPLLGNAQMVGKLRPEYIFLVFTELRDRFGATYRLRLGPQLWVFLHSAEETRQALHDPTLRKADTFMQLEPLIGNGLLISHGAHWTRQRRLLTPAFQPQLLRSFAPAIGGHVERLVGRLGATRGAFLEVTEPLFACLLDAIVDTSMGAQLDTQSVDHSPIIQAFHLSSKLLFKRMINPLLSSDWIFQRTQLWRDLDEQLQVIHSQMESVIEKRAKELLDMGEPAGRAHNLLDTLLLAKFEGQSLSRREIRDEINTFVFAGVDTTTAAMSFVLYALAKFPETQTRLRKELQDVALDETTDLDALNGLPYLEALIKEVLRLYTIVPTTGRQTTQSTEIGGRTYCAGVTLWINMYGLAHDKEYYPDPYAFKPERWLPEDGAVAPPAFSYIPFSGGPHVCIGRRYSLLLMKLLTARLVREFQMELSPEQAPLRLEAQMVLKAQQGINVSFLKQ
>spo
MLAALIYTILAILLSVLATSYICIIYGVKRRVLQPVKTKNSTEINHNAYQKYTQAPGPRPWPIIGNLHLLDRYRDSPFAGFTALAQQYGDIYSLTFGHTRCLVVNNLELIREVLNQNGKVMSGRPDFIRYHKLFGGERSNSLALCDWSQLQQKRRNLARRHCSPREFSCFYMKMSQIGCEEMEHWNRELGNQLVPGEPINIKPLILKACANMFSQYMCSLRFDYDDVDFQQIVQYFDEIFWEINQGHPLDFLPWLYPFYQRHLNKIINWSSTIRGFIMERIIRHRELSVDLDEPDRDFTDALLKSLLEDKDVSRNTIIFMLEDFIGGHSAVGNLVMLVLAYIAKNVDIGRRIQEEIDAIIEEENRSINLLDMNAMPYTMATIFEVLRYSSSPIVPHVATEDTVISGYGVTKGTIVFINNYVLNTSEKFWVNPKEFNPLRFLEPSKEQSPKNSKGSDSGIESDNEKLQLKRNIPHFLPFSIGKRTCIGQNLVRGFGFLVVVNVMQRYNISSHNPSTIKISPESLALPADCFPLVLTPREKIGPL
>Cyp303a1
MFYTVIWIFCATLLAILFGGVRKPKRFPPGPAWYPIVGSALQVSQLRCRLGMFCKVIDVFARQYVNPYGFYGLKIGKDKVVIAYTNDAISEMMTNEDIDGRPDGIFYRLRTFNSRLGVLLTDGEMWVEQRRFILRHLKNFGFARSGMMDIVHNEATCLLQDLKDKVLKSGGKQTRIEMHDLTSVYVLNTLWCMLSGRRYEPGSPEITQLLETFFELFKNIDMVGALFSHFPLLRFIAPNFSGYNGFVESHRSLYTFMSKEIELHRLTYKNYDEPRDLMDSYLRAQDEGNDEKGMFSDQSLLAICLDMFLAGSETTNKSLGFCFMHLVLQPEIQERAFQEIKEVVGLERIPEWSRDRTKLPYCEAITLEAVRMFMLHTFGIPHRAVCDTRLSGYEIPKDTMVIACFRGMLINPVDFPDPESFNPDRYLFDGHLKLPEAFNPFGFGRHRCMGDLLGRQNLFMFTTTVLQNFKMVAIPGQVPEEVPLEGATAAVKPYDIMLVAREQ
>Cyp12c1
MLRLTVKHGLRANSQLAATRNPDASSYVQQLESEWEGAKPFTELPGPTRWQLFRGFQKGGEYHQLGMDDVMRLYKKQFGDICLIPGLFGMPSTVFTFNVETFEKVYRTEGQWPVRGGAEPVIHYRNKRKDEFFKNCMGLFGNGAEWGKNRSAVNPVLMQHRNVAIYLKPMQRVNRQFVNRIREIRDKESQEVPGDFMNTINHLTFESVATVALDRELGLLREANPPPEASKLFKNIEVLMDSFFDLGVRPSLYRYIPTPTYKKFSRAMDEIFDTCSMYVNQAIERIDRKSSQGDSNDHKSVLEQLLQIDRKLAVVMAMDMLMGGVDTTSTAISGILLNLAKNPEKQQRLREEVLSKLTSLHSEFTVEDMKSLPYLRAVIKESLRLYPVTFGNARSAGADVVLDGYRIPKGTKLLMTNSFLLKDDRLYPRAKEFIPERWLRRKDDDKSDVLMNKDLNAFIYLPFGFGPRMCVGKRIVDLEMELTVANLVRNFHIEYNYSTEKPYKCRFLYKPNIPLKFKFTDLKY
>Cyp6a19
MAILLGLVVGVLTLVAWWVLQNYTYWKRRGIPHDPPNIPLGNTGELWRTMPLAGILKRTYLKFRKQTDGPFAGFYLYAMKYIVITDVDFVKTVLIRDFDKFHDRGVYHNEKDDPLTNNLATIEGQKWKNLRQKLTHTFTSAKMKSMFSTVLNVGDEMIRVVDEKISSSSQTLEVTDIVSRFTSDVIGICAFGLKCNSLRDPKAEFVQMGYSALRERRHGWLVDLLIFGMPKLAVKLGFQFLLPSVQKFYMKIVQDTIDYRMKRKVTRNDFMDTLIDMKQQYDKGDKENGLAFNEVAAQAFVFFLAGFEAGSTTMGFTLYELACNQDVQDKLRAEIDSVLERYNGKLEYDSMQDLFYMEKVINGNIQW
>Cyp12e1
MLSTQWNANKQISRQIYQLCRGLAQKATAVNLEEAKPYADIPGPSKLQLIRAFLPGGLYKNLPVHEMFLDMNRQYGSIFRMPSVAGTDLVLTMNPQDYEVIFRNEGQYPYRRSFEVMDYFKRVHRREVFDGYDGLTSGNGPAWGKMRTAVNPILLQPRNAKLYMTNLVQVSDEFLERIRIIRDPVTQEMPDDFAVDIRHLVIESICSVALNTHLGLLGEQRNNKDIQKLVLALQDVVELGFQLDIMPAFWKYLPMPNFKKLMRSLDTITDFCYFHIGNALKRIEEDAKAGTLNEIGLETSLLEKLARFDRQTAVIIAMDLLFAGADPTLVTLGGILFSLSKSPDKQARLLEEIRGILPNKDSSLTIENMRNLPYLRACIKEGIRMYPIGPGTLRRMPHDVVLSGYRVVAGTDVGIAANYQMANMEQFVPKVREFIPERWLRDESNSHLVGETATPFMYLPFGFGPRSCAGKRIVDMMLEIAISRLVRNFKIGFDYPIENAFKAQFFVQPNIPFKFKFIERNE
>Cyp4ac1
MWIALLGIPILLAVLTLLLKHINKTYFILSLTKRVRTEDGSPLESKVAIMPGKTRFGNNLDILNFTPASVFNFVRESTAKAKGQNYLWYFLYAPMYNVVRPEEAEEVFQSTKLITKNVVYELIRPFLGDGLLISTDHKWHSRRKALTPAFHFNVLQSFLGIFKEECKKFLNVLEKNLDAELELNQVIPPFTLNNICETALGVKLDDMSEGNEYRKAIHAIEEVLIQRVCNPLMYYNWYFFVYGDYRKHLQNLRIVHDFSSRIIERKRQQFQQKQLGEVDEFGRKQRYAMLDTLLAAEADGQIDHQGICDEVNTFMFEGYDTTSTCLIFTLLMLALHEDVQKKCYEEVENLPEDSDDISMFQFNKLVYLECVIKESLRMFPSVPFIGRQCVEETVVNGMVMPKDTQISIHIYDIMRDPRHFPKPDLFQPDRFLPENTVNRHPFAYVPFSAGQRNCIGQKFAILEMKVLLAAVIRNFKLLPATQLEDLTFENGIVLRTQENIKVKLSKRVK
>Cyp6t3
MLLIWLLLLTIVTLNFWLRHKYDYFRSRGIPHLPPSSWSPMGNLGQLLFLRISFGDLFRQLYADPRNGQAKIVGFFIFQTPALMVRDPELIRQVLIKNFNNFLNRFESADAGDPMGALTLPLAKYHHWKESRQCMSQLFTSGRMRDVMYSQMLDVASDLEQYLNRKLGDRLERVLPLGRMCQLYTTDVTGNLFYSLNVGGLRRGRSELITKTKELFNTNPRKVLDFMSVFFLPKWTGVLKPKVFTEDYARYMRHLVDDHHEPTKGDLINQLQHFQLSRSSNHYSQHPDFVASQAGIILLAGFETSSALMGFTLYELAKAPDIQERLRSELREAFISTATLSYDTLMTLPYLKMVCLEALRLYPAAAFVNRECTSSASEGFSLQPHVDFIVPPGMPAYISILGLHRDERFWPEPCVFDPERFGPERSRHIHPMTYIPFGAGPHGCIGSRLGVLQLKLGIVHILKQYWVETCERTVSEIRFNPKSFMLESENEIYLRFCRSSL
>Cyp313a1
MLTINLLLAVGALFWIYFLWSRRRLYFLMLKIPGPIGLPILGSSLENIITYKRKLSFRTKYLNKYGSTILTWMGPVPFIVTRDPKVVEDIFSSPDCHNKSQHIVNAITSCMGNGLLGKQDPHWLDRRKHFNPSFKQDLLLSFFHIFDAETKVLMNLLDTYVDKGEIDVVPEMLRWSFKIAAQTTMGSEVKHDEHFKNGSLVESFESLISHSTLNILMPLVQNRMISKICGYDKLRADNFSRIQKMLDNVVNKKVNPLPKTDSDPESNIVINRAMELYRKGDITYMDVKSECCIMIAAGYDTSALTVYHALFLLANHPEHQEAVFEELNGVFPDAGHFGITYPDMQKLDYLERVIKETLRLIPAIPITARETKNDVRLSNGVLIPKGVVIGIDMFHTHRNPEVWGPDADNFNPDNFLAENMEQKHPYAYIPFARGKRNCIGSKYAMMSSKFALCRILRNYKISTSTLYKDLVYVDNMTMKLAEYPRLKLQRRG
>Brca2
MDQNGASGSHPNRLSQGRGAHARERGATVSAAANRSNIIDEMAKICEADRQTFAIARRTRGHERLAVDNSDFVAVEDLILSYAEPTPEDQVEMIMSDFCSSPTYAEDEDEPSHESEPWFRFRNKRIRTYSRKRDPKSHKAVQNEKRRGSSGLSVQRDLNTSFTSMACDFDASSQKIHEVLLNLSQYFSATATASGPTPVPSQIDLPTEARQDSGDECFNAELENLRDDLLQSGFTFEASFYENEHEQEGPGTMADTIYGDSMQSVPTTRLRLESGKRNVWSDADSTLKKADVEIAENKKLLMGQTQAKNVDIEENTNFILEGIPLSEWLTPMELPEISKDVIKHIPDKKLKLEPSSQKEQKSSKDSNASKVRGASKQSCDINTKNEGTTILDQPNAAEQENLLNDGELLEEFLFNDWQPMQCSNGPSTSKNAIQGPKENINSINLDDKEQPEKQTPNKSQTISSHQLNGIRKKSFKFIEVSEEMKIKGEEFVDKVVSGLYHFSHKCNLRTEEYSDNHSQVMESTQCAEFKSAPSKPIEILDGKETYNAIAKVDVGEINGKFSPLNNDTIAEPEFCGFRTASNKAIPISEKMKIKTAEFMAEFQSKETIQQNDYLVHQPNDKPTSVGLDTALKRSIESSEEMRSKASKLVVVDTTMREPHQPTLDPVCRDLNESQFFGFRTASNKAIEITEAMEKRGAMFLAQSKATDQLNGWQPSDFPDVLPTSPNNEIHSINVENNKAVNTKTVSETEFFGFRTASNKGIVISENTKIKVAQFMSEFQAADASTDSNQPTVISEESRNIDAKFVDEAAAEDSANKPTFCNVQSLKNTSDIEHFKHDFFVEHSAKEEHPLCSQPLVRTPRRSQEIHSSLSQLAGKSPLDQATKKSVIARRNLLSLKRKRKIILSTETSTSCALPTMERFAPKPSSTSTPLADRDLNRSKDCTKNRQDAEDMSPICMQPKKSRRLGLSRSRY
>Cyp313b1
MLASIILSGWLLLAWLYFLWSRRRYYKVAWQLRGPIGWPLIGMGLQMMNPETFLQYMDGLSRQFKAPFISWMGTSCFLYINDPHSVEQILNSTHCTNKGDFYRFMSSAIGDGLFTSSSPRWHKHRRLINPAFGRQILSNFLPIFNAEAEVLLQKLELEGVQHGKRLEIYQILKKIVLEAACQTTMGKKMNFQHDGSLCIFKAYNGLTEVCVKRMLSPWLYPDLIYRRSGLFRLQQKVVGILFGFIEQLLEPIVSVVAANSNPDQQRSEMEMRGKSKAIFIEQVREHVERGQLSWQDVRDEANVTIAATFETTSTALYFTILCLAMHPCYQEKLHKELVTELPPSGDINLEQLQRLEYTEMVINEAMRLFAPVPMVLRSADQDIQLKRGDGEFLIPRGTQIGIDIYNMQRDERVWGPLSRTYNPDAHFGLDSPQRHAFAFVPFTKGLRMCIGYRYAQMLMKLLLARIFRSYRISTEARLEELLVKGNISLKLKDYPLCRVERR
>Cyp313a2
MIVIQLLIAASLILWIRFLWSRRKLYMLMMQLPGRMGLPLLGNSVRYLIISRGRMSSRTTYMDKHGSTYMAWIGTTPIVITRDPKIAEKVLTSPFCINRSSQTTNALALSMGYGLLTLQGSKWMARRKHMNPAFKHSVLLSFLPIFNAETDLLVSVFDSFVGQGEKDVLSDLIRWSFAIATQTTLGTDVTKDDNFENDAILKTYQSMLRLTIINIFVPFVQNKIVSKLFGLEWLRRRDASAINKMINNILDKKLNSNPENYCESELKTVIHRAIELFRNDEMSLMELGAECSSMVLAAFETSAHTVYYALVLLAMFPEHQEMVFNEIKEHFPLAKGIEVTHTDLQQLVYLDRVLNETLRLMPSVPFSSRETLEDLRLSNGVVIPKGMTISIDIFNTQRNTDYWGSEAAQFNPENFLPEKIHDRHPYAFIPFSKGKRNCIGWRYGLMSSKLALVKILRNYKLKTSFPYENLEFVDHMVIKLAQSPQLAFERRTL
>Cyp313a4
MLTWTLWCGLLFLLWIYFLWSRRRFYLLTLKIPGPLGYPILGMAHWLMRREDILNAFGCFLDKHGPTIFSWLGPIPFMIVSDPQVVQDIFTSPHCVNKGIIYKAVDDGAGVGLFSLKDPRWSIHRKLLNPAFGHKVLLSFLPIFNRETALLLDQLEPLQDDGEKDLIPLLQSFTLGIATQTTMGSDVKDEESFRSNSLLGRYQCILETMTDMCFSPWLNSRFCRQLAGKESHYYQAKTEIRQFIRKIIERKLAEDEMGALPSIQSNDKNLFLNLVTDLMRRGVFTLKNVEDESNIIVFGAFETTANAVYYTLMLLAMFPEYQERAFEEIKTIFPNTGDFDVSYADTQQMVYLDLILNESMRVIPPVPVVSRQTSQDLKLSNGIVVPKGVQIAIDIYHMHRSKKIWGPDAETFNPDHFLPHNIQDKHPYAYIPFTKGIRNCIGWRYALISAKVTLAKLLRNYRFKTSFPFENLYFVEDITMKLKSVPLLELQKRT
>Cyp317a1
MWIIFLIIGLLVLGLLVLLIIAARYQRDYWRYLDIPHERPKKLWPIIRQIMTQTLSTEAMKAEHYSAIYKKFKGSGPFCGFYALLQPRALILDRELIRQIMIKDFWNFNDRGLYCNQKSDPLSGDLYALRGESWKEMRQKLDPSLEGDRMSLLYDCLYEEAEQLLLTVNSTLMSQPHSTVHIQKIMRRYVLSSLAKCVFGLNAEQRKTYPLEDFEQMTELALNSHKHGYLMNLMMIRFPNFCRMLRMRRTPKQAEEYFIKLLTSIVEQRETSGKPQKDYLQLLIDVKALEFITHQYEADKELGAHLQNELAAHAVVFLKAGYEQTANTLSYVLYELALHPELQVRVREEVKKAIERHDGHITHEGIKSLSFMGQVINETLRMHPITPYILRRTLNDYAVPDHPKYILVKELFLIIPTHAIHHDPDIYPDPEEFKPDRWSGPRDSLQEQGTWFGFGVGARSCIGIQFAQLQLRLALALLLSEYEFSLNTRKPLINLEDGIALTLMPLGVIEPGNEERAV
>Cyp12b2
MWKYSNKIIYRNVSGNQLWFNRNSSVGGTLSQQTQLELADSRIDEKWQQARSFGEIPGPSLLRMLSFFMPGGALRNTNLIQMNRLMREMYGDIYCIPGMMGKPNAVFTYNPDDFEMTYRNEGVWPIRIGLESLNYYRKIHRPDVFKGVGGLASDQGQEWADIRNKVNPVLMKVQNVRQNLPQLDQISKEFIDKLETQRNPETHTLTTDFHNQLKMWAFESISFVALNTRMGLLSDNPDPNADRLAKHMRDFFNYSFQFDVQPSIWTFYKTAGFKKFLKTYDNITDITSNYIETAMRGFGKNDDGKTKCVLEQLLEHNKKVAVTMVMDMLMAGIDTTSSACLTILYHLARNPSKQEKLRRELLRILPTTKDSLTDQNTKNMPYLRACIKEGLRITSITPGNFRITPKDLVLSGYQVPRGTGVLMGVLELSNDDKYFAQSSEFIPERWLKSDLAPDIQACPAARTRNPFVYLPFGFGPRTCIGKRIAELEIETLLVRLLRSYKVSWLPETPIEYESTIILSPCGDIRFKLEPVGDLM
>Cyp313a3
MDTFQLLLAVGVCFWIYFLWSRRRLYMMHFKIPGPMGLPILGIAFEYLITYKRKMSIRTKYMDIYGSTCLVWVGPTPFVITRDPKIAEEIFLSPECLNRSSIFSKPVNSCTGDGLLSLEASKWVDRRKNLNPAFKQNVLLSFLPIFNSEAKTLVAFLDSLVGQGEKKVRDDIVRWSFRIATQTTVGTDVKKDASFKNDSVLKSYETFMKIIVMNVLLPFTHNKIFSTLGGFETQKALAKSNVNKMIGTIVDKKLMTKPESGSQPEITSVINKAIELHRNGEMSREEVQSECCSFVVAAFETTGDTVYHALILLAMFPEHQDTVYQELKELFPVAGDFEVTYDDLQRMVFLERVVNETLRLIPSVPFTPRETIRDFRLSSGVVIPKGVGIGIDIFATHRNRDHWGTDPSSFNPDHFLPDNVRDRHPYAYIPFSKGRRNCIGWKYGLMSSKLALSKILRNCKVSTSFRYEDLEFVDNIGMELAQSPGLEFHRRT
>Cyp308a1
MLPLVLFILLAATLLFWKWQGNHWRRLGLEAPFGWPLVGNMLDFALGRRSYGEIYQEIYTRNPGLKYVGFYRLFNEPAILVRDQELLRQILVGRNFADCADNAVYVDHQRDVLASHNPFIANGDRWRVLRADLVPLFTPSRVRQTLPHVARACQLLRDQVPLGRFEAKDLATRYTLQVVASAIFGLDAHCLGIHMRVAHEPSRWLEWLAPLFQPSVWSLLETMSLLHTPRLGRLIGHRYVPLPLQHWFRELVEARSGGDNLLQWLAESKRGLGKEELAGHATTLLLEGYETSAMLLAFALYELALNEDAQRRLHIELDEVAQRHAGNLIDPVALGELRYSEAALLEALRLHPAMQALQKRCTKTFTLPDQKSGASSELKVHLGTVLVLPVQAIHLDPALYPAPNQFRPERFLNQPPMGCRFLGFGAGPRMCPGMRLGLLQTKAALTTLLQDHCVQLADEDQCRVEVSPLTFLTASRNGIWLSFKRRTRRY
>Cyp313a5
MLTLQIFEAFAIILCVYFLWSRRRFYIMMLKLPGPMGFPFIGLAFEYIRLKRKIRLRTILFKIYGKTVLTWIGLTPVLVTCEPKILEDIFTSPNCSNRSSVVDKAISSCLGLGLLTLKNNHWNERRKLLLPSFKNNAVLSFVPVLNNEANFLVTLLAEFVDGGDINLLPELNKWSFKIAAQITMGDEVRNQANYQNGNLLESYKALNNLIPIGVVMPWLRNKYLGKLFSYEKRRLEAATQSNAFIKDIIDKKLSSTDNSSEPALIDRILNLVRIGELSYDDVMGEFSNIIFAASDTLSITVNNVLILMAMFPKYQDNVFEELAEVFPSGGEFEASHADLEKLVKLDRVLHETMRLIPAVPLLIRQTSHSIQLSNGFYIPEGVTLMIDIFHTHRNKDIWGPQANAFNPDNFLPENKRARPPYSYLPFSKGKKTCLGWKLSLISAKLALAKILRNYMLSTTFLYKDLRFIDNTTMKLAEQPLLAVKRRI
>Cyp4d20
MWLTLITGALILLLTWDFGRKRQRVLAFEKSAIPGPISIPILGCGLQALHLGAENIIGWVGEKFDKYGKTFRFWILGESLIYTKDLQYFETILSSTTLLEKGQLYEYLRPFLNDGLLVSTGRKWHARRKIFTHAFHFKVLEHYVEIMDRHSSVMVDNLRKVADGKTAVDMLKYVSLAALDVITEAAMGVQVNAQNDPDFPYIKALKSVVYIQPDRMFRFSRRYNWLFPLAAPLLHRQLLSDIRVMHDFTDKVISERRETVRRAKADGTYRPLSLGDAEIGSKSQMALLDILLQSSINNQPLSDADIREEVDTFMFEGDDTTSSGVSHALYAIARHPEVQQRIFEELQRVLGPDASAPVTQAQLQDLKYLDCVIKETMRLYPPVPAIGRHAQKELEIGDKTIPANTSIYLVLYYAHRDANYFPDPLSFRPERFLEDQEQGHNTFAYVPFSAGPKNCIGQKFAVLEMKVLISKVLRFYELLPLGEELKPMLNFILRSASGINVGLRPRKALR
>Cyp316a1
MILTATFICFCLASAFNYFRARRQRSLIKNLKGPFTWPLMGAMHKLLFLTPINFFQRSTEYLTKYGTFSRCWVFHRLFIPLADLELSRQLLENDTHLETGYELMKDWLVGGVLMCQSEQWQKRHSLISGLFDKGNLEQLIDLSRHQTEQLLQKLAKQADQKVFDIWYTVSPIVLDLMVMTTCGAKPSEEYSKNLKDLSEIYRKRFLSLQSANRFNYWLSSPFMRKRQNRLIKRLNDEHNNLMAMHQSQNQLKIENGLDIYQLRPIPLKDHKSLLEILLESKDPQLTGEEICGELNTCNYLGYQLCSPALCFCLVTIARNPSVQQKCLDELNLAQIKDQGWDLEKLNYLDAVLHETMRLYPPQVIVGRQLKKDFPYTHSIVGDAELPCGSEIYINLYELQRNEVRYPKANHFDAQRFLDSPPELLSYSLGPRCCPARKFSMQLLKTLLAPILANFEVLPYGDEVRLDLRLVLGSSNGFQLALKPR
>Cyp6a16
MDFTLLLLTSLLSFLLGYLRYRFTYWELRGIPQLRPHFLFGHFFRLQSVHYSELLQETYDAFRGSAKVAGTYVFLRPMAVVLDLDLVKAVLIRDFNNFVDRRSFHGDPLTANLFNLQGEEWRNLRTKLSPTFTSGKMKYMFGTVSTVAQQLGGTFDELVGSQGAVLELHDLMARYTTDVIGSCAFGTECSSLREPQAEFRQVGRRIFRNSNRSIRWRIFKMTYLSSLAKLGLPVRILHPDITKFFNRIVRETVELRERENIRRNDFMDLLLDLRRQENGKGLTMEQMAAQAFVFFVAGFETSSSNMSYALFELAKNQDVQQKLRMEINDSIGKHGKLTYEAMMEMPYLDQTITETLRKYPALSSLTRLASEDYEIPSPDGGDPVVLEKGTSVHIPVLAIHYDPEVYPEPHEFRPERFAPDACRERHPTAFLGFGDGPRNCIGLRFGRMQVKVGLITLLRRFRFSLPPGSPTQLKVTKRNLILLPSDGVRLQVDPVESRLM
>CL1125.Contig2_SsASsL
LWAGVAVAALAALALWWRRYSTRFARRGIPSIPPLPVVGNMLDLMLRRTSMADTLTQLYQKFEPHPYAGVYFTVPFVMVRDPELIRAITVKDFDHFTDHMEFFSIDKSNTLAQRMLVNLKGKEWYGMRTTLSPAFTTMKMKSMFTLMAEIGHQAADYLATKCADYEGTSGDDNLLTLEMKDFFTRVTNDVIATTAFGVKVDSLSEPDNTFYRMGRDLTNIGATVAAGFMIAPKLMQLLGISFFDQKAIEFFKSMVYETIRTREKHGIVRPDAIHLLMQARRGELVSEESKKEETDGSKDKCLSDEDVAAQALAFFFAGFESVATLLTFCSYLLATHEDVQERLQQEVDDVMQKSGGQPSYEQVTGCQYLDMVLSETLRIYVPGTALDRVCVRSYQLPATESGPGAWLHPGDIVWVPVHAIHRDPKHFPDPERFDPERFSPENKHNIKPFTYFPFGSGPRFCIGQRFALMEAKVVLLYLLSKFSFQVVKKTPVPLKILPSSITLAIEGGAWLGIRRR
>CL1159.Contig1_SsASsL
GEVAIPLLGNTYNLIFMAREDAVAHVDKLTRKYWPIFRSWLGPIPEVHISKPEHIEKIMTSSELITKADGYIFLHPWLGEGLLTSTGAKWHSHRKMITPAFHFSILENFVEVFAEKAEVLVNLLKAKADQQSFDVYPYITRCALDIICETAMGTSIDAQHNTDSDYVAAVYNIAELTIRRIVSPWLLSDFMFRLSPSGKKFYRQLDILHGFTRKVIQQKKQSRKASKTDEKVAQYDDLGRKRRVALLDMLLVESEDGKKLTDQELQEEVDTFMFEGHDTTTVGMSWTLILLGHHPDIQERVYAELKDIFQDDPKRVPTMQDLHNMKYLEMVIKESLRLYPSVPFIARRATQDIEIGGYNIPEGTTLTLHIYHAHRDPDHWPDPERFDPDRFLPDRVQGRHPFAYVPFSGGPRNCIGQKFAILEEKTVLSYILRNFRVETVEKLEDLKLIGELVLRPFKGVFLRLTARUK
>CL1182.Contig2_SsASsL
NKWRRLRVKLTPTFTSGKMRMMFQTMLDCGHEMAEILEEPASRGEVMEMREISARYATDIIASVAFGIEVNCQRNPEAAFRQWGRKIFQQNFLTTINTIVSSINPNLLTFLRLRSNASEVSQYFRKMVRDTVTYREENNITRNDFMHLMIQLKNKGCVDSDKPGAHKENNEDDAWRLSIDDVAAQAFVFFLAGFETSSTTMSF
>CL12.Contig1_SsASsL
WTLWTSLAVGVAVLVFFRWRRYSQHFARSGMPFLPPLPLVGNMLDLLLYRTSFTDIVKDLYDKLDPHPYGGVFSFTLPVVLIRDPELIRTVTVKDFDHFTDHMDFFTTESGNPMLRRMLFSLRGKEWHDMRTTLSPAFTSMKMKNMFVLISEIGQQMVQHLTKETAELRISSEKEKVLTLEMRDFFRRVTNDVIATTAFGVKVDSLSVPNNEFFKTGRDLSGVKPIVSFGYFISARMMEMLGIPFFSQESVNFFRSLVVETIRTREKQGIIRPDMIHLLMQARRGELESEGEQKNGTTGAKLKNLTDEDIAAQAMLFFFAGFETVSTALTFCSYLLATHQDAQRRLQQEVDEVMQKSGGQPSYEQVTGCQYLDMVVSETLRMYAPAPFLDRECIRAYRLPATDSSPSIELRPGDGIWIPVHGIHNDPKYFPEPDCFKPERFTPENKQLIEPFTYFPFGSGPRICIAQRFALMETKIVLLYLMSQFSLEVVSKTQVPIILDPSNSVSVSIKGGAWLGIRQR
>CL1275.Contig1_SsASsL
LEMKDFFTRMTNDVIATTAFGIKVDSLSDPDNQFYNMGRSLIKIRPLIGIGYMISPKLMELLGIPFFDSKTMGFFKTMVSDTIATREKQGIVRHDMIHLLMQARRGELSSQDGEKNGVGEAKGRQLTDDDIAAQAMLFFFGGFDTVATLLMFMSYLLATHEEIQRRLQQEIDALMESSKGQPSYEQVIGCQYLDMVISETLRMYTPGAALDRKCVRAYKLPATEDCPGFEMQPGEGIWVPVHGIHYDPRYYEDPERFDPERFSPENKHLIKPFTYYPFGSGPRVCIAQRFALMETKVVMTYFLSRFSFQVVDKTPVPLVIQPNSLSLGIKGGAWIGIRSR
>CL1959.Contig1_SsASsL
LQSKFLLRLTSKGRGLFKYTKMLQDWAMKCIAMRSAATEDGSAKKHLRLLEALVKPGGETAMPLNEVQDAIMNVMVAGSEASAVSVSFILAVLALHPEWQDAVHQELRDVFGEGDEYLRAASLADLNSLKVLESIIKETLRLFPVVPVLPREALEDLWLSNGQYLVPKGTLLAVVPFLTHRLPEFYPDPLKYDPTRFLEGHGGKEHPASYIPFGLGARNCVGSQYARLVLKVFLAHILRRFRFLPDSSWEDL
>CL2123.Contig2_SsASsL
YWHFTRTFTHWKKKGVFYIEPQIFFGNIKDRFTFRRSFHEVQLRLYKEFEGHPYAGYFEGRRPVLMVRDPDLIRNIMVRDFDCFVDRPVLRLKKRPHIDNMLINLKGAEWKKVRAMLTPTFSSGKLKSMEEIVVQCGNQMTRYLTEHVTDNNSEFEMKDLFGRFTMDVIASCAFGVQCDSLKDPNDEFVKTASEFNDISVLDRVIILAILFIFPPLLKYLPVSFFNEKSIAFLAKVVQDTKAYRENNESAKRNDFLQLVLDAAAKEREDVKEQRIQEPVMTDDKIVAQSVLFLLAGYETSSTLLSYASYELALSPDVQEKARNEVKNVMSKYGGVCTYEALNEMNYLENVLSEALRMHPPVARIDRMCTKSYTIPGTEVTIDVGDSVSIPVMGLHYDPQYYPDPYTFDPNRFLAEEKLKRPPHVYLPFGGGPRNCIGARFAIMSTKIGMAHLLKDFNLKRYEKTDVPCKNDTKSMLLKSKNGIWLRLEKI
>CL2400.Contig1_SsASsL
FPLGNGWNTALMRKSPGEDLRDVYFEAEGKDVVGIYSLNSPLLIVRDPELIKTIVVKDFNYFPDRGIPVDEENDHLMVHLFFLGGTKWKSLRQKLTPTFTSGKMRAMYSIVRDNARILADVTPAGSEVEVRELIARYATDVIASCAFGIDVDSQHNPDAEFRRWGRRFFKPSLRTYLTQALGFSNPKLRTLLPIPFTPKDITEYFTRVVSDTVRYREESGVIRKDFMQLMIQLKNKGYVDDTFSITGQKNTEEKSKTLTTKEVAAQAFVFFLAGFETSSTTVSFCLYELARHPDIQKKLQEEIDDVMKKTDGDVTYEIIMTQMPYMEKVVNETLRMYPPVPALNREVVQDYKLAGYD
>CL2670.Contig2_SsASsL
MSAVLQWWLGDAAALLLVGAACLYAWLSRSFAYWPSRGVPHRRPLFPFGNIKQSLLGQKRFEFVAQDIYNELKGEKCFGMYAFHRPLLVLRDPDLIRLVLVKDFDYFNDRGVPFNDREPLNHNLFFLTGAKWKRLRSKMTPTFTTGKLKMMCQTMQDCGREMVEVLEESAREGEVLEMREVSARYATDIIASVAFGVECNCQRNPEAEFRQWGRKVFEPTLKNRIAMFMHDFLPALAKLFRIGAGTEEVSQFFRNMVRETVEYREKNSVTRNDFMHLLIQLKNKGFVDEEKAHALTNQNKELDNWKLSLDDVAAQAFLFFVAGFETSSTTMSFALYELAINPDVQKRLQEELDATMEKNSGQLTYEAISEMPYLDKVVAETLRKYPPGAILIRKCMRQYQFPNGGPQLEEGIAVVIPTYALHHDPEYFPEPDRFDPERFSEEQKAKRHPYVYLPFGEGPRNCIGMRLGLLQTKIGLAYLMSKYEVQRCEHTKVPLEFNNVSFIPMPNGGVQLRLAKR
>CL2843.Contig1_SsASsL
VFVLSFLSPWLMDFLRMKAGASEISKYFQKMVADTVAYREKNNIRRKDFMDLLIQLKNKGYVDVDKGDISEHGEQNGNDTPEKLSMDDLAAQAFIFFAAGFETSSTTSSFTLHELALHPDVQKKLQDEIDAVLKENGGEISYDAIAKMTYLDKVIAETLRKYPPLAFLNRECNKDYTLPGTDVVIEK
>CL2863.Contig1_SsASsL
MSLVTGSWLLDAVLVLAPLLYWYMTRNFGFWRQLGVPYMRPTPFVGNMGGVMLGRQHMGDPVLECYHRAGGEPFMGMFAFDRPLLMVKDPQLVGRVMATDFSTFYATNAKIDPVADPVFAMSLFGQHGPGWKKLRTVLSPAFTSGKIKLMFHLVNEVGQHLTRHLERKASTGEAVELKDAMARYTTDVVCSIFMGVNAGSLEDPGSPLRVHLRDILRENLVGRITSTLNFFAPQLVSIFHIRVGSKAAEDYFVQNTGKLIEHRRETGVVRNDVIDLLLKIKEDQLPDEDSKQDLENEKDKAGDKSLKLTNELIAGQLMSFLTAGYDTSASTLSFCLFELARNAELQEEVRQHIRQVLQKHGGQPTYEALNEMTDLTNVVNETLRMYPPVNFHDREASRDYKILGTDVVLPKGTGVVVSVAGLHNDPQYWEEPHKFMPSRFREENSKDRPSYTFLPFGEGPRQCIGMRVAYLQMKLGLVHILNNFEVLPTPETPSSLRYEPSKFIGTPAGKVAVLFRKIPVSUG
>CL2935.Contig1_SsASsL
MPFGNREVFQLGLLFLCVPVQYLFSSYLSSATGRTQALFDVINDFKEVKDLLFSAAVWKQRWDGLVSTLVKVYFPELTGYARSYIYNEHNTSPAVEVMRYDRNAGYFGMGTEIRYERPSHLKYRIGQVVRHRKRGYRAVIVGWDLIAKAPQSWIKKIYGESMDTRDWPHYALLVDKRDVTLLYEEDYIRFANVPSTYVVQEDLELLKSSEVQNADVDNKFEYFDGAQYIPGPNLKAIYPKD
>CL2969.Contig1_SsASsL
LSVLERLLLQNDDPGVACVMALDMMFAGVDTTSNAAAACMYFLAKNPEAQQRLFEEVRDQLPESHSQPLTASKLEECRYLKACFREAMRLRPIAPGNARRVLVDDFVLGGYRIPKGVDLVMGHPQLSVSEQYFPQADQFRPERWLKGPDGRSEAQAAHPFASMPFGFGPRMCIGRRFAELEIYTLLARVVRRFQLQFDGEMRWRTTVLHAPVTPLTFKVTERE
>CL3282.Contig1_SsASsL
MVDLLTAACVLAALAAVALAAVYRYLTSTFDYFEKRGIVGPKPQPLFGNYYKLWNKVFGEEDVKNVHQYGKVFGTFDGRTPNLIVADADLAKAILDKERDHFRCRRAASVKNPVVQKSLSILAGEVKGSPDVVVALSREKLRKITPRILKSLEFLTQNLKKSLEASEPSIDITYAVRNFLAHSLALTLLDKDSQAEEPKVDQNALSGTLEQVLKIDNPTYPVASFPFVLPAFYSQDCFVLRNSAARYLVPLIHSTIKEKITADKSTDEKRVPDLVDILLETINEQKQTTKDEGKEVEGGAAVNEEALVAQSLAVLLNTAQATKSTIALSVATLASKPEIQDKLHSELNKQLQTSNEISFETVQNAQYLDMFLNEVLRMYPSEYRIEHECLENTEFENLKIEKGTIVSIPLYALHHLEDYYPEPHTFNPDRFSPAIAEKRHPYTYLPFGLAGSNMANVSVQYGVLVAKLAVATLIKNFKFVPAEETQIPPPLEEGITGVMKPKPVKISAELRK
>CL3495.Contig2_SsASsL
MALIGILLVALAIGLLLYLLLVAFTRPDNFPPGPPPMPIWGNYVQMLLLNYKYPYKVLDLMTRLYKSKVIGFYFGDSPAVAACDYESVKEALNNPHLQGRVVNIGLKHRMFGKELGIFFTEGPQWLEQKRFSLRYMRDFGFGRRSEKLEAEIGAELRDLVELIRGGREDQAVVRASSGARSVLLPEALTPGFVNGLLPVYCGARLPRAADEAARQLGRDALQFQKSSDTTGGFLTLHPWLAWLAPRLSGYHDHTQGSEKMRLFLEQYIEE
>CL3905.Contig3_SsASsL
DLLVVLSAATLALYLWFDRAFKHWKNKGVPYVEPSIPFGNVQKCLLGQQTFAVWAHDLYKQLPGGRFIGFYAFRYPHLLVRDPDLIRHILVKDSSTFVDRGFFLDDEEPLNYNLFLLQGHKWRQLRVKLSPTFTSGKLKGMFKTLQECGRRMAEVLGSLAAGGDAVEVRELAARYTTDIVASVGFGIEVDCQRNPDNEFRQWGRKVFEPSVPGYLNFVMSFFSPPIMSYLRVKGGAAAISQYFRRMVQETVSYREKNNVTRKDFMELLIQLKNKGYVDVDKGDAGELNGTADVSKLSMDEVAANAFIFFAAGFETSSSTISFTLFELAHNTSIQSKLQQEIDSVLKEEGDVTYESIAKMTYLDKVVSETLRKYPPLAFLNRECNKDYRVPGSDVVLERGSSVVVSTLALHRDPDYYPDPERFDPERFSEEQKAQRHPYVYLPFGEGPRICIGMRLGLLQTKVGLVYILSNYNLRTVQQTPAKLEFHPRSAILLSKSGINLRLE
>CL3962.Contig1_SsASsL
ALYVWMSRCHRHWEQKGAPYVQPEVPFGNFRPVALGHKSLGFFLWDVYNMLPGARYVGFYGFNRPMLLIRDPELVREVLIKDFGTFHDRGIYFNEDEPLNRHLFALSGGKWRQLRTRLSPAFTSGKLKAMFKTLVDCGHEMAEVLEGAAVRGEAVEVREVLARYSTDVIA
>CL4379.Contig2_SsASsL
GNGLLVTKGEVWKNHRKAIEPAFHMEELEKFMGTFNEVGNFLCEKLAESNGAERDVSVLLTMCTTRSIAATIFCTKPELVVPDQRKHAEMAAQLVDFVKAFSRMIYRPWKTMSIFKWMTAEGRALIRLNKLTKYIVERGLALANENLSNINTSGRSLLSYLRPETDLGFEFTEKDVFDEIVTLLSAGIETTSDTLGYLLTLLGLHPEWQERAHRELDDAFGKGGD
>CL4396.Contig1_SsASsL
YSTDVIASVGFGIEVHCQRDPDNEFRQWGRKIFEPSLISGLTIMLSIISPSLVKFIQNKDKKAAAVCKYFRDMVSQTVTYREKNNISRNDFMDLLIQLKNKGFLEGEKIENGDNTSKDVYQMEFTMDDVAAQAFIFFGAGFETSSSTMSFSLHELAFNPNIQTRLQQEIDSTLKENGGEISYEAVSKMSFLEKVVSETLRKYPAVPLLNR
>CL4555.Contig1_SsASsL
KPFDDMPGPKKLPIIGNLWNFIPKIGEMANQDLNELNDYLWKRYGDLVKLDGIPGRPTSVIMFNANDIEKAFRNEGPWPYRGGLQSMLYYRKQVRPDWFRDHCGVAVTQGEEWYNFRRKVNQALMQPRSAKLYVGPIDQVAQDFVNRMVVLRDDKLEMPENFLNELYKWALESVSLVALDARLGCLEADFPPDSEPQKLIDSVQVMFDAIYKLEFRLSPWKVISTPTWRRFIKALDYFYETSMKYINAAMERI
>CL4572.Contig1_SsASsL
VAWWLLNRWTITRPKNFPPGPPVFPLVGSALSVPQARPELKMEEWRGTYGPVVGLMMGSQTSVAVCGPEAVFEALKNDDLQGRPDNKSFRERTFNKRLGVFFTDGPFWVHQRRFTLRHLRDFGFGKISMEGRILEEVEDLVSNVANKTVQVTELFGIHMVNVLWAVTAGTRFERHDERLKTLLEGVNETFRSGNPTGSALRRLLPFLTKLAPGLTGHTKEVENRTMLQDFIREAVHQHRETLDPDNPRDFIDVYLREMDTGNDATFTEDGLVAIVFDLFGAGAESVSNTLAFAVLYLVLHPDVQEKAHQELDQVVGRARRVSLEDRPQLPYLEAVIAEVSRINTIAPLCPPHYAVKDTTLCGYNIPQGTWLFISLWCIMQDQGHWGDPDVFRPERFIDKESGKFIRDPFFINFGTGARVCLGMPLAKNNLFLFLGSLLQDFTVSLPPGDPQPSTMALPGFTTAPKSFRAHFARR
>CL4647.Contig1_SsASsL
ARFTTDVISSVAFGQEINCQRNPDHEFRRWGRKIFEPSVSACIGFLLSFISPTLMDHLRVKSGATAVSRYFQQMVADTVAYREKNNYRRKDFMDLLIQLKNRGYVDPDKGEKVENGEQNGVTTSDKLSMEDVAAQAFVFFAAGFETSSTATSFALHELALNPDVQSKLQEDIDSVLKENNGEITYDTVAKMSYLDKVVSESLRKYPPVPILNRECNQDYRIPDSDVVLEKGTPVALSVLGLHHDPAHFPDPDRFDPERFSEEAKQKRHPYVYLPFGEGPRICIGMRMGLLQTKLGLVNLLSKYSVQPTAKTVRNLHYHPRSFVLMSTSGIHLQFVKR
>CL6205.Contig1_SsASsL
VRKDFFGDLPGVVGVHGEPWRIFRTKVQKPILQLQTIKKYIQPIEEVTEMFIQRMCEMRDENDEMPEDFDNEIHKWSLECIGRVALDVRLGCLRADLPARSEPQQIIDAAKFALRNVAILELKMPFWRYVPSALWTRYVNNMDFFIEVCTKYINQALERLKTKSSMHESDLSLLERVLANEPDPKTACIMALDLILVGIDTISMAVCSILYQLATRPAEQEKIHQELVNLLPSAETHITTSHLDQMHYLRAFIKEVFRMYSTVIGNGRTLQQDTVIGGYHIPKGVQLVFPTIVTGSMEKYVKNAKQFLPERWLKGNDGASGLQVHPFASLPYGHGARMCLGRRFADLEMQILLAKLIRSYKLEYHHQPLEYKVTFMYAPDGPLKFKLSKR
>CL630.Contig1_SsASsL
TVARRQHDGVYRNDYLQMLVDLKTKGYLDGAGQELASKTFFTDLDIAAQVMTFVADGIHTSSTGMSYLLYELANHPDIQQRLRRELQEALHKHGGQLGYDVINDATYLDMVVSESLRLHTPFGPLEKVCTAPYILTTPSGRMVTITPGTTVVLPTTSIHTDPQYFPNPHVFDPERFSPDNKDRTAKLAYLAFGAGPRSCIGQRFALSQVKMGVATIVLNTEIRRSARTPKTIRLNPKGLLRLCKDGLWLSFQPL
>CL6806.Contig2_SsASsL
GYIALPFIGSTYVDVFTKREDRIRSFDEICKKFGPIFRFWIGPNPVVQISNPDHMEKIMSSSEIIEKSSFYAFMHPWLGQGLLTSTGSKWHSHRKMITPAFHFRILENFVEIFAENGEILAEQLKPKADGKTFDIYPFITRCALDIICETAMGTSVNAQSQTQSAYVNAINR
>CL699.Contig1_SsASsL
KEWRKHLHVMKSTTQRIIQNKKLQMNAEQMKNGKQNDKIDNDVGQRKRMAFLDLLLQSPDKLSDEDIQDEVDTFMFAGHDTTASCTSFALWALAKHADVQEKAYKEICELFGDSDRPATFRDLQEMKYLERVIKETLRLYSTVPLYARELDQELKIRNKPVPVGTTLVISTFHMNRNPEHFPNPDTFDPDRFLPENIQGRHPYCFVPFSAGLRNCVGQKFALLEMKCTLSKVLRNFKLSTPQDELVLSPEIVMKSANNIMVCVEAR
>CL7330.Contig1_SsASsL
RQLAVVLSRGRATVAAAAVKGTTAEPTEEWLKAKPFEEIPGPKYSALVGSVLGLLMSPVGFKMPDTLETLFQMHQQYGDIVKMTPFPGRPPMVFCFNANDVEKVYRTEGPRPVRDTIQSVTYYRSVTRRDWFGDVQGVATTQGEQWYEFRRRVNQPMMQPRSSKLYVPSIDQVAQDFTDRMLAIRDENMKMPTDFMNELNKWALESISLVALDTRLGCLDGNLPPDSEPQRMIEATHTLFDCMVKLDMRPSPWRYISTPAWRRLVKAQDFFYQVAMRHINEAMERMKKRGADDVSAGELSVLEKLLLSNDDPRIATVMALDMMGAGIDTTANSV
>CL7534.Contig5_SsASsL
PGPPTLPLIGNMLEFREIPLTINKLRDFHQKYGDLTRFYLGPVLVMMVAHPDDVQHIMLTTKLVDRDPFLTHAMGVFVGEGLLSLTGPRWKAHRKLINPTFHAELLEGFLEAFNEGALFLTERLERTKGAATEIHPPAFLAALRTICSTIIGIDPDVIIPDALAEEEMSASTRAFMNTVMKIVVRPWLINKFYLRMTSAGRDVFKCVDVLEEQTMQLIALRSSATEEGPAKKTRLCLLESLVKPGGKIVMPLDEVKGEIMNLAMAGTETTAVAIGFVMAMLALHPEWQDAAHQELREVFGDGDDYLRAASLPDLASLRVLDSVIKETLRLFPVVPLITRVATDDIWLSRGRVQVPKGALLVMVPTLTHRNPQFFPDPLRFDPSRFLEERITKEHAHSYLPFSLGARNCVGHQYARLQLKVFLATVLRRFRLLPHTRWEDL
>CL924.Contig2_SsASsL
LEKYMITFNEEAHILCDKLAEEGGVELSLHKTICLSVVRIVLFAILGVEIDTLEPDPCIQEQLVNEIIICMKTFSALMLQPWKAFDGFMWMSPEGRALKRTTWFVRDVTKRYIAALRASKHKVRTHLNSLLLEENLDNTKTDGNIRDEIMTLAMTATETTAGAMAYTLCLLGLHPEWQEAAQRQLDEVFGSGGDYLRPATTEDLTQLTVIDAVIKETLRLFPPTPELPRILGEDVSLAGGRYTAPRGCCVVASVFATHRHPGLYPDPDKFDPGRFLPGGSATCMKSTSYYPFGTGARRCLGAQFASVEMRVLLAMILRRFTVLPGTSREEMEDILLSLTSHPITGFQASFLPREK
>U11131_SsASsL
EVESVLRTLSDLKGAPTDLNPVLATSVSNVICELIMSVRFKHGDSRFQRFMDLVEEGFRLFGEMAWINFVPALKWLPLPGLWAAKRKLDLNRREMANFFQQTVDSHRETFDRSNIRDLVDTYLLEIEHAKEEERDKQLFEGKDHDRQMQQIIGDLFSAGMETIKTTLQWAVVFMLHHPEVARGVQEELDQVVGRRRLPRLEDLPYLPYTESTLLEVLRRSSIVPLGTTHAATRDVYLNGFMIPKNAQVVPLLHAVHMDPTLWEDPEKFEPTRFLNAEGKVTKPEFFLPFGVGRRMCLGDVLARMELFLFFSSLLHVFDLRLPEGQPLPSLKGNTGATVTPDSYQ
>U11297_SsASsL
PSPRGLPLVGTTLDLLAAGAAPRLHRYIDQRHQQLGPVFRESIGPTDAVFVADATEMRRVFSLEGRYPAHIVPESWLLYNEVYGYKRGLFFMEGEEWLRFRRVLSGELLRASSVSDLLVAPCHAVAANYAAELAPGQVVPDLERQMYFWAIDVLVAVLVGERQYGALRAQLRAPTEQLAAAVHRVFGESARLSLLPAKLARLLRLAAWRDFVAAVHEALDKGNAMVTGLIPHCEGGPGLLGRLLAAGVSHDDARRLVVDLLLAAGDTTAYSMLWLVYLLAKHPAVQEELRHELTRAPAPQAADVVRLPLVRGVIREALRLFPVAPFLSRYLPEDADIGGYHVSAGQLVVLSLYTSGRSECYFPQAGRFWPQRWLRDTSGSYRGVAASHASLPFAMGARSCVGQKLAEAQMALLIAEITKKFRLELADSEDPEMVLKLVSVPSRPISV
>U11452_SsASsL
LDSWTAELVVVLSAALLALYLWFSSAYKYWKNKGVPYAEPTVPFGNFRRTILGQESVGETLQKIHNLLPRERYIGFYGFRRPLLLIRDPELIRHVLVKDFGTFHDRGLFIDDEEPLNKHLFALGGKKWRQLRIKLSPTFTSGKLKGMFKTIQDCAREMSDVVGEMVDRGESVEVRELIARFTTDVISSVAFGQEINCQRNPEHEFRRWGRKIFEPSVSTAIGFILTFISPTLMDYLRVKGGTTAVSKYFQQMVADTVAFREKNNYTRKDFMDLLIQLKNKGYVDPDKGEKVENGQQNGVGTTDKLAMDDLAAQAFVFFIAGFETSSTATSFTLHELALNPDVQSKLQDEIDTILKENGGEISYDTVTKMTYLDKVVSESLRMYPPVPFLNRECNQDYKLPDSDVVLEKG
>U13040_SsASsL
MASDWWTYLVSLVLIAATLAFFWWQRYATKFARAGVPYEPPLPVIGNMLDVVLNRKAMPDIVIDMYRKFEPYPYAGFYTFAKSLVLVKDPDLIRSVTVKDFDHFTDHVDFMSTDKGHPVQQRMLFFMKGKEWHDMRTTLSPAFTSKKMRSMFVLITEIGQQMVDYITKECAKIEVPPGEEQVLILEMKDLFTRVTNDVIATTAFGLKVDSLAEPNNTFYSMGRELTTLKSATFIGYMLVPRLMRLLGAQFIDAKVVDFFRTMLTETMKTREEKGIVRHDMIHLMMQARRGELAPEEEEAGGATDGKKRHLTDDDI
>U13830_SsASsL
TSPEGKSLYNQWIIKDNRNIVHILEDLPSCKPALDHLCELLPRLQARYYSISSSSKVYPNSVHVTAVLVDYKTPTGRHNKGVATSWLKKKQPKEDFTPTAPIYIRRSQFRLPTRTQTPIIMIGPGTGLAPFRGFIQERHLSKKEGKPVGDTILYFGCRKKSEDFIYQDELEKYVNDGTLKLYVAFSRDQAEKVYVTHLLQKNKDEIWSIIGENNGHLYVCGDAKNMARDVHDIVVKVVMEKGNMSESEAMAYVKKMENQKRYSSDVWS
>U13839_SsASsL
VVGIYTINCPILILRDPDLIKTIMVKDFNYFPDRGVYIDEETDHLSAHLFFLGGTKWKSLRQKLTPTFTSGKIRAMFGIVQDCARILADVTPAGSVVEVRELVARYSTDVIASCAFGIDVDSQHNPEAEFRRWGRRFFKPSLRTYMTQAVGFFNPKLRKLIPVAFTPKDMAEYFTRVVQDTVKHREETGIVRKDFMQLLIQLKNKGYVDDTFSILVEKGDERGSKSLTIKELAAQAWVFFLAGFETSSTTVSFCLYELSKHPQIQKRLQEEIDAVLKKAGGEVTYEDITSNMPYLEKVIDETLRVYPPVAVLNREVVTDYKLPGYDCVLEKGTKVIIPVLGLHHDPKYFRNPDQFDPEHFSGEQKASRHPFSYLPFGEGPRICIGMRFGLVQVKLAMVYLLSKFNFLPVGDKPHKLRMAPNNLLLTPEGGIELRVERRQ
>U13882_SsASsL
LLVVSVAVVLLVAVAQHVSQNWRLWRTVGRIPGPLALPLVGTAWLFVVTKRECLLELLRKVKTLDGPVFRMWYANLPEVHIINAENIETILSSCDLITKAMPYRFLRPWLGEGLLTSAGNKWQRRRKMLTPAFHFKILDNFVGVFAEKAQVLVRKLRNKAEGQEFDIYPSIALCSLDIICETAMGTCVNAQEDAGSEYVAATCSLTELTLNRMVKPWLYPDFIFRRTSSGRRYYKCLETVHQFSKQVITERKQQRQQNLYGDRALIQDDTGVKTRVAFLDLLLDMSMNGENLDDADIQEEVDTFMFEGHDTTAAAMSWAVFLLGHHPDVQQKAYEELKEIFQDSDRLPTMQDLQNMKYLEMVIKEALRLYPSVPFIGRVNSKESESGGYKLPEGATLVLHLYETHRDPKHWRDPERFDPDNFLPERVQGRHPFAYVPFSGGPRNCIGQKFALLEEKAVLSSLLRNYEIKSMERRENIKVTAELILRPMNGIKVKLRTR
>U13985_SsASsL
WTVCSSLLAGLAALVALRWYRYHTYFARRGLPYHAPLPFVGNMLHTVLGRTSMTDSLVVWYKKFEKHRYAGFYFFGKPLIMVRDPEIVRTITVKDFDHFTDHVDLVKSDKEDPLLQKMLFTLKGKEWHDMRTTLSPAFTTTKIKNMFVLMTEIGQQMVSHLSEKTAEHKGSSENNVLTLEMKDFFTRITNDVIATTAFGVRVDSLSDPDNTFYKMGRTMTSVRALVALGYFCSPKLMKLLNIPFFDRSAEQYFRSVVADTIRTRDKEGIVRPDIIQLLMQARTGELKAEEEEKNGIAGGRRKNLTEEDVAAQAIFFFFAGFETVATALTFCSY
>U14123_SsASsL
WRYGHFWRAGLPFVTPLPVVGNMAAITFRQTPFHDLAASFYRRLAPHRCGGIFTFTTPVLLPRDPELIGLLFAKEFDHFTDRQELIPETADPLFGRSLFGLQGQRWREMRRILSPAFTPNKMRSMVPLIQEIGHQMRDYLADEMKEGERVKIEAKDFFSRISNDVIASTAFGVRINSLVDRNNDFYCMGKEVSDFGPRKSFIIFGYLLFPKLMEALGIKFMRDKCYKFFTSLIMDAIAQREKQHVVRNDMVHLLMQASKGELHDMPDDSNNKKSFTLQDIDLAAQAMIFIFGGFDTISTLMCFTSYLLAKHQEVQQKLQEEVDEFLRKKHGKSFTYEDVAACKYLDMVISESLRLYPPFAVMARMCVKAYKVPESETGEPAIEVKAGDILWFPIFGLHKDPELFANPEQFDPERFSDDRKKLIKPYSYIPFGVGPRFCIANRFALMEAKVLLIYLLSQFTIEPSERTPSPLQFTATGFSLTVDGGLWLTIKPR
>U14492_SsASsL
MLQLLAALVAACAAVALYAYHSRSYWRRRGIPHLPGAPFPLGHLWPVMLFRRYIGEALSDLYWMVPPSEPMAGIYVFNKPGLIVKDPELIKSILVKDFQHFHDRGLYINEDVDPLTGHLVFMPGERWRLLRNKLTPTFTSGKMKIMFPTLEKCTRELVEVLGAGSGETEFRDLLARYGTDVIASCAFGLEAHSLQNPDQEFREYGRRLFVPSPARSLIGTFCNMFPSIANTFRLHTISPDVDEYFTNLVKNTIEYRDTHGVSRADFLQLLMNLRDDQNNDKTPGSKNITLTIGQLTAQCAVFLLAGFETSSTTMSFALHELAFHQDIQKKLQQEIDETLQKSGGQLTYDNVMNMPYLDKVVSETLRKYPPLPMLNRVVTQEYPMPDKGWVLEKDTLVWIPVMALHYDPEHYPDPQRFDPERFSEEEKSKRHPFAYLPFGDGPRICIGMRFGLMQTKIGLASLLYHYNIEPCDRSVEKLEWTKRALILSPVSGIWLRYT
>U14619_SsASsL
RMGRTLFKSPIRNLFNFVLVSVGSLLRIKCVSPEHERFFMGIVRETVEYRKKNAVTRNDFVNLLLQLQEKGQVEPDHDSPDKDKKASHSTDIDFEFTDELFAAQCLIFFLAGFDTSSTTMSFCVYELAVNPDIQDRLREEVDRVLAKHGGHVTYEAVQEMSYLDMVVSETLRKYPPVTDLERICTVPYPIPGSNVTIETGTKVIIPVYAIHHDPKYYPDPEKFDPESFTEEAKASRHHFVYVPFGEGPRICIGMRFGLLQTKLGIASLVSKFVFSATSKTPAKLQMDPSGAVFSALGGINVRI
>U15478_SsASsL
LDGWLAELVVALSVVVLALYVRFHWGYQYWKKKGVPCVEPSFPFGNVGKGILGQECYGVLLRDLYKKAKGRRFIGLYSILRPILLIRDPELIRHILIKDFGSFHERGVFLDDEEPLNKQIFFLPTPVWRNRRIKLTPAFTSGKLKGMFQTIQGCGRELAEVAMGYASRGTSVEVREMIARFTTDVIVSVGFGVESDCQRNPDAVFRNWGKKVFAPGLKTSFGFRLLFLSPTMSEFLRVKCGFSDVSSFFRKMIADTVAYREENNVSRKDYMQLLIQLKNK
>U16474_SsASsL
GPTPLPLLGNLPHFWRKLPVVVDDFRELQRRYGDVFRFYIGPKLILVATQPDDARRVLVGCKMRERDDYVTRALRTFAGEGLITSKGDFWKAHRKLIEPTFHSEVLNGYTEAFNKGAQFLCSQLAEANGVEVDVSRMLLHASFHFLSLSIYGISFDELVPERRNQGKFVTIFISGLELIQKRFYRPWLQLDWLISLTPDGAALKLQMDTFNDVSRRGIALMRECRLKALPNRRKSFIDVMMDDRGNFLLPESEVYDEVRTFALAGSDTTATALSCVFALLGLYPEWQDAVQKEVDEIFGTGDDYLRLTTESDLPQLKVTEAVIKETLRLFPAVPMAPVLATEDIPLGGGRFVAPRGSVVFVFLSLLHRQPALFPDPDKFDPGRFLEGGSASAGALPPYSYLPFGAGSRVCIGARFAMHVMKTVLATVMRRFRV
>U16756_SsASsL
MELILYVGAVLALVLVALPAYRRWAFCRAVDKMPGPLALPLIGTTYIAFLVDRQDRLRAFDKVTKKYWPLFRGWMGPSASINISKPEHMEKIMGSSELISKSANYRFLFPWLGEGLLTSAGQKWFSHRKMITPAFHFKILDNFVEIFGENAQVLVKKLRSKSDGHTFDIYPYITRCALDIICETAMGTSVNAQNETGSEYVTAVYNISALTIKRIVTPWLHSDFIFRRTTAGREYYKHLDIIHSFTKKVIKQRQLSRKLKEDVSKEVPVDDIGRKRRLAFLDLLLDASESGHKLNDQEIQEEVDTFMFEGHDTTSVAMCWALLLLGHHQNVQDKVYSELYDIFGHDRDRPPTLQDLNSMKYLEMVIKETLRLYPSVPFIGRMVTKDVEIGGYVVPEGAMLNLHIYHAHRDPEHWPDPDSFNPDNFAPERVLGRHPYAYVPFSAGPRNCIGQRFAILEEKTVLSQILRSYRVQSVDSPQDTEVAVELILKPFKGIAVRLAPR
>U19049_SsASsL
PPGGRLVKAQDFFYQVAMRHINEAMERMKKRGPADVSAGELSVLEKLLLSNDDPRIATVMALDMMGAGIDTTANSVATALYFVSKDQRVQEKLYQEVRAQLPDSASQPLTADKLEACRYLKACVKEAMRLHPVAVGGGRKVVVDNLVLSNYRIPKGVDVMMGNMVLTNSEEHFARPSEFVPERWLKDGDSAQTAHPFAFMPFGFGPRMCIGRRFAELEIYTLLARVVRRFQLQFDGEMRWRTTVLHAPVTPLTFKVTER
>U19176_SsASsL
LTCSFLGDAVAITAFLAAVVILIFKWYYGYWKRRGVPSLETESVFGNFKDFLLTRKTFGEGALDVYRRLDPHPYGGIFVSLRPLLLIRDPELIKSCLVKDFAHFQHRGIKVDEKHDPLSAHLFSLYGPRWRALRTKLTPTFTTGKMRLMFPLMEACAREMVAALAPLAARGQEVDMSEWNARFTTDVIGSCAFGIQCNSLRDPESEFRRMGRSVFTSPIRTLFNFVLVRTGLLLHINVLNPESERFFRGVVRETVDYRKKNSVTRNDFVNLLLQLQEKGHVDPDHDSPDKGKKVAHSTDIDFEITDDLFAAQCFVFFIAGFETSSTTMSFCIHELAVNPDVQDRLREEVDSVVSRHGGKLTYEAVQEMAYLDLVVSETLRKYPPVGNLARICTEPYTIPGTNVKIERDVKVIIPVYAIHHDPQYYPDPEKFDPERFTEDGKASRHHFVYLPFGEGPRICIGMRFGLVQAKLGIASLVSKFVFSATSRTSAKLQMDPKSAVTSSIGGI
>U21129_SsASsL
AAPGPEAAAESALTASTVFYWLLLPAVVLYFIYYKLQRRRMYELADKIPGPPGLPVLGNALSFIGRNEEIFERVYSMSFDYGAVVKAWIGPKLLIFLTDPRDVELILSSNVYIDKSTEYRFFKPWLGEGLLISSGQKWRSHRKLIAPTFHLNVLKSFIELFNANSRDVVNKLRKEGNKTFDVHDYMSECTVEILLETAMGVTKSTQDKSGYEYAMAVMKMCDILHLRHTKLWLRPDWLFNLTRYGTEQVKLLDVIHGLTKKVLKKKKEEFQKGGAQRYITAEQTDAAAAAALSANKGLRDDLDEQDENDVGQKKRLAFLDLMIESAQNGVVLTDEEIKEEVDTIMFEGHDTTAAGSSFFLSLMGIHQNIQDKVIQELDEIFGDSDRPATFQDTLEMKYLERCILETLRMYPPVPVIARQLHEELKLASTDVTLPAGCTVVVGTYKIHHREDVYPNPDVFNPDNFIPEKTADRHYYAFIPFSAGPRSCVGRKYAMLKLKIILSTILRNFRVYSDLTEKDFKLTADIILKRAEGFKVRMEPRVR
>U21221_SsASsL
WLSRPRTTVPGPASLPLLGDVLFFRNLPVVFKHFKELHRLYGKVYRFYLGPTLMIHVTQPEDAQRVLAGSRIRDRGPYPMRPLRTFVGNGLITSTGDYWKSHRKIIEQCFQSEVLKQFMGAYNEGARYMCDRMEAVVGTKVELYEPLCLVAMRTLAASAFGVPFEQMEPDHSRQDEITFAFMTAMKLIQKRIFQPWLHFEWMVSMTADSKLLRRQIDVVNSLVKRAIAFKKATKDSAGARKKRALMDTLLEPDAQMTEEEVFDEIRTFLTAGTETTAGALGYALALLALYPEWQSAAQREVDVVFGTGGDYMRPCTFDDLARLQVIDSIIKETLRLYPSVPMPIALMSEDTPLDGGRYVAPRGSYVSVALFLLHRQPHLFPDPEKFNPGRFMGDEDCIKHPYSYLPFGAGSRRCVGARFAVLEMKTVLATVLRRFRVLPVTTREELDNVAVSITSQPASGCKVICVHRE
>U21638_SsASsL
SSTTMSFALHELAHHPDIQKRLQEEIDSVLKQTDGQINYEVINSMHYLDKVVSETLRKYPPVLILNRENNTEYKIPGTDIVLEKGTPILIPAYGLHHDPEYFPDPERFDPERFSEEQKAQRHPYVYLPFGEGPRICIGMRFGLLQTKVGLTHILSKYNIEPCKKTIRNLSFVPRSFILTPNGGIQL
>U22024_SsASsL
LLEDGCTEALLAAAVALLLVHRHVTAQFHYWARRGVPYLQPEPFFGNIRDFVLMRKSYAEVFGRLYNDSAPHPVVGFFYQARPALLVRDPEMVKLVLIKDFAYFPSRYQVSDERTTPMALNLFHVGSRTWRPLRTKLSPTFTSGRIKAMFPLLAECAAQLQAGTAAALDAAPGAAAVLEVRDALAKFSTDVIGTCAFGLQCNALQDPDSTFREIGRKMFKPRKSTAALRFLYGGVPFLQRFKGKFTGDAVSDFFLELVRQTVDERLEKDIKRNDFLDLLIQLKQKGHLEGDTNALVQTEESIEFTHELMTAQCFVFFAAGFETSSTTMSFCLHELAVHQDIQERVRAEVDAVVRKHGGTITYDAIQDMAYLDQVVAETLRMYPPLPFLDRVCEAPYKLPGTDTVIEPGTRVFIPVCGLHSDPQYFPQPDKFDPERFSEQNKASVNRHAYLPFGDGPRNCIGMRFGQLQTKMGLASMLHKFRFETCDETAVPPRLAPLSFVMAPVGGVYLRVTRRKE
>U22102_SsASsL
IQLKNKGCVDSDRPGAGEEQAQDDKWKLSMDDVAAQAFVFFIAGFETSSSTMSFALHELAHHPEVQERLQAEIDSVLQQHGGEVTYEAVHSMPYLEKVVAETLRKYPPVPILNRENNAEYRLPGSDVVLDKGTPVIIPVYGLHHDPDIFPEPERFDPERFSDEQKAQRHPYAYLPFGEGPRICIGMRFGLVQTKVGLINILSRYNIEPSEKTVRRLSIEPRSFLLMPKGGIQL
>U22127_SsASsL
REDARLRQLIDGVQRTFRSGNPTGATLGRIFPVLRRLAPKLVGYTNEVQSRKDLYAFIKEAIYEHMKTLDEDNPRDFIDVYLREMKNSGDPSFTEDGLAAIVFDLFAAGSDTVSNTLAFAIMYMILYPEVQEKVHKELDAVVGRSRRISLEDRARLPYFEAVITEISRINTTAPMCPPHIAVKDTTLQGYSIPK
>U23164_SsASsL
LETQASKGEAVELKDVMARYTTDVVSSIFMGVDAGSLEDPSSPLRVHLRDILRENLVGRILTTLVFFAPKLVSAFHIRIGSKTAEDYFVHNTGKLIEHRKETGIVRNDVIDLLLKIKEEQLSDDEDSKQDLANEKDKTGDKSLKLTNELIAGQLMSFLSAGFDTSSSTLSFCLFELARNPELQEEVRQHIRKVLDKHGGQPTYEALNEMTELTNVVNETLRMYPPVNFHDREAARDYKIPGTDIVLPKGTGVVVSVAGLHNDPQYWEEPHRFMPSRFREENSKDRPSYTFLPFGEGPRLCIGMRVAYLQVKLGLVHILNNFEVLPTPETPRSLRYEPSKFIGTPAG
>U23888_SsASsL
MEAEAGGNELGAQPVEEEPLLGAIDILLLAALLGLAVWYLRSRKAKKEAQLSAFSTKSYTIQPTAMTAPASDQSFIQKLKTSGRSLVVFYGSQTGTAEEFAGRLAKEGARYRLKGMVADPEECDMEELTSLKDIPNSLAVFCMATYGEGDPTDNAMEFYEWLQNGDPDLTGLNYAVFGLGNKTYEHYNEVAKYIDKRLEDLGATRVYEMGLGDDDANIEDDFITWKDQFWPAVCEFFGIESTGEDVSVRQYRLTEHDSISSDKIYTGEVARLHSLANQRPPYDAKNPFLAPIKVNRELHTAGDRSCMHIEFDIEGSKMRYDSGDHVAVYPINDEALVNRIGELLNIDLDTVITLTNTDEESTKKHPFPCPCSYRTALKHYLDITSNPRTHILKELIEYTKDPEEQEKLKSMSSTSPEGKSL
>U24467_SsASsL
DVLTLEMKDFFTRIANDVIATSAFGVKVDSLSDPENQFYSMGKELTNVNMTVAVGYMLFPRLMQLLGIPFISTKAIEYFKSMVSETIETREKQGIVRPDMLQLLMQARRGELASDEEEKNGTSEGNSRRLTDQDVAAQAIIFFFAGFDTVSTVLTFCSYLLAAHEDVQQRLQQEVDE
>U24538_SsASsL
MRERYGDIARVEGVPGKPPVVYIFNPDDIQKMYRTEGPWPKRGAAVPSIGHYRSVLRADRFQGAIGVIFSDGEEWLQARRQVNKPMMQPRFAKHYVEPIDRVALEFVDRMLELRDENGKMPPDFKNELNKWSLESISLVALDARLGCLERNLPADSEPQRMIDAALVVFDSMLELDMRPSPWRYVSTPTWRRLVKGLDCLYEISMRHIVKAMERIKARRGAPESSGELSVLEKLLVSSDDPRIAIVMALDMMFAGIDSTASALSTTLYFLAKHPEAQQKLYVELCARHPDPGTPLTAEILEDCKFLKACVKEALRLRPVSVFNLRSVMVDDLVLSNFRIPRGVDVIASHFVVTNSEQHFPQASQFLPERWVKDAMGNCPAREVHPFAYLPFGFGPRMCVGKRFAEFEIHALLARIIRRFHVDFEGEASWKTTMMHMIASPLTFKITER
>U24804_SsASsL
MATEWWSVGVALFVGAIVLICLWWYRHSRHFAHSGVPYIPPWPIVGNTLDLAFNTPLADVITGLYKKLAPQPYAGIFLFTLPVIMVRDPELIRTITIKDFDHFTDHMDIGVPRDKENPLLERMLFGLKGKEWHNMRITLSPAFTSMKIKNMFKLTSAIGDQMLKYLVKKANELSPGTDSTVVMEMKEFFTRIANDVIATTAFGVEVDSLTEPDNEFYRMAYHLDNTDPLVNVGYLLCPKLMQLLSIPPFNRKAMNYFKSTVLDTVQTREKEGIVRHDMIHLLMQARHGQLAADEAGSENAKGKSSAHLSDDDLVGQAFMFFFAGLDTVSTLMTFCSYMLATNEDVQQRLHEEIDGIMESTGGNPSYEDVMGCQYLDMVISETLRMYASASITDRQCVRTYQLPATDSCPGVELKPGDSILIPIQSIQSDPKYFPEPDQFDPERFSPENKHLITPFTYIPFGTGPRICIGQRFALMESKVILMYLLSQFNLKVVPKTPVPLKLVPRNTISVSVKGGAWIGLQHR
>U26644_SsASsL
RQSFGEECSSLYQKVPASTPLAGAYFFTNPAVVVRDPDLIKKMLVKDFQHFHDRGLYMNEDVDPLSGHLFLMPGERWRLLRNKLSPTFTSGKMKMMFPILEKCARELSEVLDGGSGEAEFRDLSARFTTDVIASCAFGFEVHSLQHPDDEFRYWGKRLLSPTILEALKGSFCNMFPKIANIFRVHSVPLDVDRYFTNLVKDTMNYRDTHKISRGDFLQLLMNLRDNQKTAEEDQQKRAGSKDIKLNTGQLAAQCVVFFLAGFETSSTTMSFALHELALNPSIQKKLQREVDETIQKSNGQLTYDDVMNMPYLDKVVSETLRKYPPVPVLNREVTQTYHVPDTPWLLEKGTSVIIPVLALQYDPQYFPEPQRFDPERFSDEQKNDRHDFAYLPFGDGPRVCIGMRFGLMQTKIGLASLLSRYNIETCSRTVKELKMDPRSFILNPISGIWLRY
>U2809_SsASsL
NYFTSLVKNTMHYRDTQGISRADFIHLLMKLRENESADEKCSQKEADTKDVKLGLGQLAAQCVVFFVAGFETSATTMGFALHELAWNQDIQRKLQQEVDETLKEYGGQLTYDGVMSMTYLDKVISETLRKYPPVPLLNREVTRPYRVPGTEWRLEKGVAVFFPVMAMQYDPHYFPHPQRFDPERFSEEEKSKRPSCVYLPFGDGPRACIGMRFGIMQTKIGLVSLLSQLNIEPRSGAVQELVMNPRS
>U28102_SsASsL
MWVAGLIFVAILLILAYLDTRKPRNFPPGPSWWPVVGSALAVNKLRKQTGYLYKATAELGRRYGPVVGVRVGKDRQVVLCNYRAIREMLTREEFDGRPQGPFYETRTWGVRRGVLLTDEEFWQEQRRFVLRHLREFGFGRRTMAELVEAEAAEMVAAMCSRIGTQEAGTVIAMHDVFGVYVLNTLWSMLAGIRYSADDLELKRLQGLLTELFANIDMVGCLFSQFPMLRFIAPELSGYKQFIYIHQKVWEFLKAELDKHKATFKPDQDRDFMDVYLKKLLSDKSKASFSESQLLAICMDMFMAGSETTSKSLGFGFMYLLLYPEVQRKAQKEIDAVVGRDRLPLLSDRPNMPYMEACMLESVRMFMGRTFSIPHRALKDTELLGYSIPKDTMVICNFHCTLMDKEIWGDPEVFRPERFIDSEGKVVIPEEYTPFGFGKHRCMGETLAKSNVFIFMSSLLQNFNFEVPPNQLPPSTDAIDGVTPSPRPYSALVKLR
>U28735_SsASsL
TDVVSSIFMGVNAGSLEDPNAPLRLQLHALIRDNFIGRILTALLFFAPKLMSMFHIRVGSKKVEDYFVQNTGKLMEHRKENGIVRNDLIDMLMKIKEGQVSDDELADEKPKEGNQTLKLTNELIAGQLMSFLIAGYETSSSTLCFCLYELARNADLQEETRQHLRLVLKRHGGQPTYEALNEMTDLTNVVNEALRMYPPVNFHDREATRAYRFPGSDYFLPRGTGVVISVAGLHSDTRYWQEP
>U34110_SsASsL
LLPDVLLPGFVNALLSVYTGARLPRSADAKVRQLGHAAMQFQRSSDATGGFLTLHPWLAWLAPHFSGYSDNVQGSKKMRLFLEQHINEHKKTYSDDYMRDFIDSYLREIWEREKTGEPTAFTWEQLSLILLDFFFPTASTLPAALTWALIFVAHHPDVLKRVQDELDTVVGRGRLPTLDDRPNLPYTEATLREALRIRTLTPLSVFHKAMEDTTLQGYSVPRGTIVITCLYSMHMDRDLWGDPKSFRPERFLDSNGKLSKKDFTLPFGAGKR
>U347_SsASsL
WTLVTSVVVGATALLVWWWRRYVGIFAQRGVPYVTPWPLVGNMMNVVLNKISMPDILTELYHKLEPHPYAGVFSFMIPIMMVRDPDLIRAITVKDFDHFTDHMEFISADRRNPLSRKMLFALKGKDWHSMRTTLSPAFTSMRMKNMFTLITEIGQQVVAYLDSQTAEYKGKEDLLTLDMKNFFTRITNDVIATTAFGIRVDSLSEPDNTFYLKGRDLTTINQSAVFGYQLFPKLMQLLGIPLLNRNATDFFRSIVRETIETREKQGIIRHDLIHLLMQARRGELKSEEGDKEGSTQEKGRNLTIDDMAGQAIHFFFGGFDT
>U41369_SsASsL
RHVQRALRRLQQLDSSGVNDPPLLLRILRTADERTACLLALDMFLVGIDTTSTAVASILYQLSQHPEEQERLHDEVVSVLPSAEQPVSAQHLDRLLYLKACIKETLRLYPVVIGNGRCLTRDTVIAGYQIPKGTQVVFQHYVMGRSERYFPDAGRFQPERWLQSRTHHPFASLPFGYGRRMCLGRRFADLEIQMVIAKMVQAFRIEYHHEPLQYAVHPMFTPDGPLRLRLVDR
>U41370_SsASsL
EWSRARPYHQVPGPTPLPIVGNTWRFLPLVGDFSIPGMAGVCERLRAQFGPVVRLSGLLGRPDMLFLFDADLVELVFRTEDALPHRPSMPSLDYYKHVLRKDFFGSAPGVIAVHGEDWQAFRSRVQQPMLQPRTARLYVGPIQQAAEDLVRRCRLLKARDTRQELPADFLNELHKWSLESIGRVALDERLGCLDEDAPADTQALIDAVSTFFHYVGILELKAPFWRFFSTPAWRRYVAALDTISSITWRH
>U42435_SsASsL
RPAAAPRPAGPRPLPVLGSLHLLGQHATPFEAFTALAKEYGDIYQLTLGATPCVIVNSYPLIKEVLITKGAHFGGRPDFIRFHKLFGGDRNNSLALCDWSELQKTRRSIARIYCSPRAASAHYDRLEQACALEASTLLARLSAALQQPQQQPQPVHVKPLLQAACANIFTSYMCSASFDYDDPGFKKMVRTFDEIFWEINQGYAVDFMPWLEPVYRGHMRRISDWASEIRQFILSRIIESHRRSLDRAQGPRDFTDALLLYLEEDPLLNWEHIIFELEDFLGGHSAIGNLLMLALKAITQHPEVGERIRQEADAATGGSRLVSLFDKPSMPFTEATILETLRTASSPIVPHVATQDTSIAGYAVDKGTVVFLNNYELNSGETYWAEPTAFRPERFLSADGASVVKPEHFIPFSTGKRTCIGQRLVQGCAFVLLAAIVQTHTVSAPPSGEMQTFPACVAVPPDTFALVFAPRQ
>U47721_SsASsL
LSHLFMELVGLVAFDVNLGSLTEEGLKNESRPSKLIKAAETTNSCVVELDNGLQLWKWLETPLYKKFKTAYHFMESVALELVSQKATAMEKGWQRNDGHQPSLLEQYLLSPDLSHKDIVGMAVDMILAGMDTTSYSSSFALYHLAMNPESQKLMHEEALKLLPEKSSPVTSQVL
>U52124_SsASsL
DIICETAMGTSVDAQKGANSEYVSAVYRSGELFIKRTQSPWAQSDFIYKITSEGRQFFKDLEIMHGFTKKVISERKLSRKSNKPKSATGNLDEFGRKQRVAFLDMLLDASEGSQKLTDEGIQEEVDTFMFEGHDTTSVGMAWTIFLLGNHPDVQDKVYAELNDIFRGDSRRSPTMQELSEMKYLEMVIKESLRLYPSAPFIGRRITQDVEIGGYTLPKGTMALLHIRKVHRDPDHWKEPNRFDPDRFLPENVQGRHPYAYVPFSAGLRNCIGQRFALLEEKTVLSYLLRNFRVQSVESVEDVKAVAELVLRPMDGHYVRLTPRUSELP
>U52244_SsASsL
LLMESWIAELVVVLSAAALAFYLWFSRAYNYWKNKGVPYVEPSIPFGNFRRTLLGHESIHETLKNIYNHQPRAKYVGMYGFNRPLLLIRDPDLVQTILVKDFGTFHDRGLFVDDEEPLNKHLLLLSGKKWRQLRVKLSPTFTSGKLKGMFSTIQECGQVMADVVAEMVERGDNTELRELAARYTTDIISSVAFGNVCNSLRNPDHEFRQWGRRIFEP
>U53118_SsASsL
VQKRLQEEVDATMQKNNGQLTYEAISEMPYLDKVVSETLRMYPPGAILARKCTRRYKFPDGGPELEEGTAVFVPVYGLHNDPQYFPEPQRFNPERFSEEEKAGRHPYVYLPFGEGPRNCIGMRLGLLQTKIGLAYLMSKYEVQRCGKTLVPMEFNSFSFVMMPITGIDLRL
>U53119_SsASsL
MGTPVNAQEESDSAYVSAVYVMSEITLQRIIRPWLHSDFIYKKTKYGKKYYECLNVLHGFTEKVIKERKASRLNSNIDLKPKNEDDEVFGKKKRVAFLDLLLEASDGGKNLTDLEIREEVDTFMFEGHDTTAASMSWILYLLGLHQDVQEKVVEELSDIFQGSDRPTTMQDVQAMKYLERVIKEGLRLYPSVPFIGRVLRKETKIDGYTIPPDTLVNIHIYHTHRDPEQWPNPERFDPDNFLPERIQGRHPFAYVPFSGGPRNCIGQKFALLEEKVVLSNIIRNFKIESVEKRESI
>U53599_SsASsL
NIIAFLIGGLDTSVSSMTYALYELAVNQQIQDGVRLNIHEAVARHGGHFSYEALAAMNELDNVIDETMRLHPPVNFLDRKTTQPFQIPGTDIVLPKDTGIVVSVLGLHHDRRYWKHPERFLPERFSAEGDKTRPSYTFLPFGDGPRQCLGLRVAQMQIKIALAKVLMNFRVCVTEKTPVPPV
>U5425_SsASsL
DETGRPFKFDLEDVVSQVLTFLSAGFETSTSTMVFTLYELALNQELQQRIRQQVKEVASKHGGIKYEAIAEMTELNNTVNETLRMYPVVNFLDRRSTREYQIPGTSVVLPKDTAVVVSVLGLHYDPKYWQQPHRFMPERFNEENAKDRPNYTYMPFGDGPRQCIGMRMGLMQVRLGLAHILNNFVVGPSAHTRAPLPLDMKNFIRRPEGPVLLSFQRL
>U54381_SsASsL
PFMGMFAFGNPLLVVKDPALLGRVLVTDFPAFNSRNFAADTGSDSLLAKSILGVNGDTWKTMRANLATAFTPDKIKAMFPLMENVGQDLAQQLEAKVEKGKAIDVWQMSAWYTAHVLCTLVLGTDAGSLSEDKPPLREHVMCLKRRDVLAQLSFAISLLAPQLFKLFPLKFTAEKEETFLYWTTIQMMNERGQKGIVRQDMVDMLMRLRGGQSSA
>U55482_SsASsL
LVLVTFVVAACVALVLKNWRLIRAMQKMPGPAFLPFVGTTYLMAFQTRDAFMNVFDSLAKQYWPIFRTWQGHTPEVHLMKAEYVEKIMTSSELITKSHIYGFIQPWLGDGLLLSTGAKWHSRRKMITPAFHFKILENFIDVFAENSEIMVDLLKTKSDGAPFDIYPYITRCALDIICET
>U5656_SsASsL
LTELLVALSLAIVAVYVWFSHTYKHWHKKGVPYLEPSFPFGNVYNSFVGKQSMPMVITDAYRQFKGKRFGGMYVVIQPTLVTVDPDFIRDILVKDFATFHDRGIKVDENEPLGKHLFLLGGNKWRRLRVKLTPTFTSGKMKMMFQTMAACGGEMAEVLQGAADAGAVVEMREVAARFATDVIASVAFGIEVDCQRNPDDPFRQWGRRVFQANVQATLSFLISAIHPKLLTYLRVPNNVTAVSEYFRGMVRDTVKHREDNNITRNDFMHLLIQLKNKGCVDSDKSANHKENEEEDNWRLSIDDVAAQAFVFFIAGFETSSSTVSFALHELAFNPDIQSRVQEESDAVLKENKGEVTYEAVNSMHYLDKVVAETLRKYPPAPILSRESNADYQIPGTDIILDKGTQVFVPVYGLHHDPEYFPDPERFDP
>U7554_SsASsL
YPLLIVTAVLTIIHYWTQNSRYAKLGNKLPGPPTLPFIGNLHYLLGVSTPHDAMTKALEISKDYPPVVRAWIGSWLLVVFLMDPRDVEIILSSHVHIDKSTEYRMFKPWLGDGLLISTGDKWRSHRKLIAPTFHLNVLKSFVGLFNKNGQTLVQRLKKEMGKPSFDAHDYLSETTVDTLLETAMGVKRTTSQSGEGYDYAMAVMKMCEIIHLRTYKVWLRLEPIFRFVGMAKEQVQHLNTIHGLSSKVIKKKKEEFIKRKESPVIDTYDTTEHLETEKEAQKGTYFDQSSHGLKDDLDDDVGEKKRMAFLDLMIESAQNGSVISDSEIKEEVDTIMFEGHDTTAAASSFTLCLLGIHQEIQQKVMDELYQIFGDSDRPATFADTLEMKYLERVILETLRLYPPVPIIARQLKEDVKLASGDYLLPAGCTVVIGTYKVHRNPEIYPNPEEFNPDNFLPEKMQNRHYYGYIPFSAGPRSCVGRKYAMLKLKILLSTVLRNYKIMSDIKESEFKLQGDIILKRADGFRIKIAPRR
>U8655_SsASsL
LSWNYGYWQRLGVPCPKPSVPFGNMRDSLIGKKHVSESIRDVYCEMEGEPFCGFYRFREPLLLVRDPDLLRTMLVRDFPSFHDNNIQANEEVDPIFARNPFVLKGEKWRKLRSQLSPSFTASRLKPMFVLMKEVCDDLVRILQKEGPTSGRDGMEAREVCLRYMTDVVASCALGIKGDALEDPNAQMLQLFRKLFQPNFTTFVKFLIITTFPSLSVKLRIRLMPDDLEKFLQAVVTETVARRQHEGVYRNDYLQMLVELKTKGYLDGAGQVLADRSFFTDVDIAAQVMTFMTDGIHTSATAMSFVLYQLALHPGIQQRLRHELRRAVARHGGQLGYDAIHECTYLDMVVSETLRLHPPGGALEKTCTAPYPLVTGSGRSFTLQTGSLVVVSILGLHLDPRYFPHPEHFDPERFSPDNKDRTSLKAYMPFGVGPRSCIGQRFALSQVKMGVASVVLNLEVSRTPRTSVPIQMDPKFIINSSKDGLWLSFKPL
>U916_SsASsL
RRVFTTGLKASFGFRLNFITPKLADLLRIKGGFTEVSGFFRKMIADNVEYREKNNITKKDFIDLMMQLKNKGYVDGDKMENGNNAEKTSFQLEDLAAESFGFFIAGFETSSTTISSTLYELALHEDIQSQLLEEIDSVLSRHGGNITYDAISEMTYLDKVVSETLRKYPPLPFLNRDCMETYNIPDSDVVVDKGTGIVISLLGLHYDPEHFPDPERYDPERFSEEEKAKRHPYVYLPFGDGLHSCIGMRLGLLQSKVGLVNILSKCSVQTTENTTRNITFNTRSILLLPTKEIELKFVKRC
>U9920_SsASsL
LVRVVKQEAPKAGSDGLDAWRLCMKYTIDAVSSCALGVRGCALEEDNSQLEKMFYKIFQTDFLTNLSLVLISVSPALAKLLRIRIMPLEVYEFVYKLVTETVAQRERGNVQRKDYLQLLVDLKNKGSLDNEGQVLAEKPTFTDVDLVAQVMTFMTDGTHTSATAMSFALYELALHPDIQQRLREEVREAVDKHGGQLGYDAISECTYLDMVLSEALRLHPPLGHLEKTCTAPYPLSTPSGRSFTLPRGTTVMVSVTGLHSDPRYFPQPDVFDPERFSPDAKDRTSMQAYLPFGMGARTCLGQRFALSQAKMCVASLVLNFRISATPRTPVPLQLDPNGFFRTAKGGMWLAFQPL
