# Supplementary material for: De Novo Assembly and Characterization of the Transcriptome of Grasshopper Shirakiacris shirakii
Source: Int J Mol Sci. 2016 Jul 22;17(7):1110. doi: 10.3390/ijms17071110 (PMC4964485; doi:10.3390/ijms17071110)
Supplement: Supplementary file 1 [file ijms-17-01110-s001.zip › ijms-127851-Supplementary Materials/S2.txt]

>CL325_Contig4_SsASsL
AEAAAVVRTRQGAVRGATRTSSEGRQFHAFYRIPYAKPPVGPLRFRSPQPPDAWPHIRDATTPGPRCTQHSLIMPGPRLSGAEDCLFLNVFTPQLKHEEPLPVMFWIHGGGWVDGGSNGYDPDFLLNHDIVLVTINYRLGPLGFLSTEDDASPGNFGLKDQVAALRWVRDSIAAFGGDPGSVTIFGESAGGASVHYHMLSPLSRGLFHRAISQSGTSTTPWAVPQSGGLQKAQKLAALVGCPTEPSAALVDCLRSVDDYKIVDATSQFTEWFFSPLIPFRPAIEGNGEDAFLPKHPLDQEPHTAVPWLIGVTHDEGLVFSAASEAHKQILEDLKHDGERLFPLSLSYEDLPQANFVTKKIKDFYFSNGEISTNKLTELYSDGLFIWNADECVRRYKDTAPVYFYLFSYRGKHRMSKAFGGVDLDLGVCHADDLIYLFSNTPYIQTSGDMPEKDYEVVKTVTKLWTNFAKTGNPTPDDDPVHWPRVTSDGELEYVDIGEQLQVKRGLFQERVDFWTSLPLREKRISTAKEEL
>CL376_Contig2_SsASsL
DCLYLNVFVPGVPQEGAGLPVLFWVHGGGFVFGSGSDEEHGPDFLISYGVILVTINYRLGPLGFLSTGDEAVPGNAGLKDQQLALSWVQRNIASFGGDPRVVALQGQSAGGCAVSLHLVAPGSAGLFSRLIDESGTFVASISVVRHPSDYAFRLGSLLGYETEDSQQLVEFLRSVNASSLLVDTSLLLTDEEKLYFSSSVWAPNIEPDLEGAFITESPIVSLNEGRFHRVPIMIGVTSGEGGSFVLSQQDVIDNLNEQFENVIGPCLHLPTKEQQTEAALKLKDFYFGNETISAENPEPLFHLSIDVTFFEATDSLIRRVTELTNLSVYYYEFDYRGENVPANEWGVYHSAELPFLFLRKDTVYNLDPESEEDQVRRNVLRLWTNFTKYGNPTPEADPVVWEPYDLTNRSYLLMQANFTLAHDKDGERMDFWNENVPLLPYPGTY
>CL419_Contig1_SsASsL
YVTVRVSEGLVRGRRATTVQGGSYVSFQGLPYARPPLGELRFQPPQPAESWSGVRDALSEGPVCIQFNLIVRQLIGSEDCLYLNVYTPQVPSGDGDSTSKLPVMVWLHGGGFVEGSGTAAAHGPDFLVDSGVILVTVNYRLGVLGFLSTGDSVVPGNMGLKDQVAALHWVKNNIACFGGDPGNVILSGVSAGASSAFMHMMSPLSKGLFHRVIAMGGSPLNPWSFSETAKERSLQLAENFGLKTTDSKELVAFLRNIPAEKFPQAMKNALNDEDKERLFMFVFVPSVEPNIEGAFLTEHPVDILRTGKYINVPVLTGVASREGKFLMKWTGLADDPEKVKHLNDNFVEVIGPDLRFSSKDDRETAAKKIREFYFAEKPVTNETFEQLVDLLSDLYFLEGMNSTVTSMATKAEFPIYLYRFSYEGTLSPISVFTFNGVAGASHGEDGGYLFSMGETPLNLDPQSNEHKVRKIIVKMWTNFMKSGVPTENADDNLNITWPKYTLKEHEFLDINVKLTIQRELEPRRLGFWRQILP
>CL814_Contig4_SsASsL
LRGSLLRSLDGRTIYSFRGVRYALPPVGDLRFKPPVALPTPLIPSREIVDATKDGAFCPSIRELNTNATSEDCLFLNVYTTKLPDRRRGQHPRRPVMVFFHPGAFYLFRGSSDLFGPQYLMDENIVLVTLNYRLGALGFLTTGDSVLPGNNGLKDQVMALRWVQQNIELFGGDPNSVTIAGYSAGSISVYLHMLSPMSRGLFHRGIAMSGADLTKGIIDPLGQARLQARLVNCPETTSEEIVNCLKGKDAFEIAESGEIFTQTSSFGYVVEKDLGDGAERFITADVTEQLLKGNFAQIPLITGSTKDELTWLPIQTLQGNFSQAAIDNYVTALLTGIFQDRNATDVAEVISQVKEFYFGDRPISNETGIALGQLYSDIIVIFPVDRAAKLVSRRNTAPVYYYQFIYQGRYSWAYLPGTQTPYGVSHHDDLIYLFYISALFPEFNNTDPEYTTVKRMTKMWANFVKTGNPTSEKTDVVNVSWQPLTQSAPQYLDIGSQLVMKQGFYQQDRMRLLERLFPL
>CL1325_Contig1_SsASsL
GIRYAKAPVADLRFKPPSPVEAWDGILNATVDGSWCPQAERPNGSEDCLFLNVYTSQLPDRRGSPKKPVLIFFHPGGFYSQRGTSDLYGPEYLMDEDIVLLTANYRLGALGFLSTGDSIMRGNYGFKDQVEVLRWVKKNIAAFGGDPDNVTICGYSAGAISVLLHMLSTMSKGLFHRAIAMSGGVQSIVLEDPLQQAKKQAQLLNCPNNSSEEIYNCLKEKDAQEIADSITGFYEFVYDPILIYKATIEKDYGDGAERFLTEDPTKQFLSGKFSHVPLMTGTTKDEFSWKALQVLANDSAAEEMTDHYKKIYPISFLYEKNTERSHNISSNLRSFYLHDQPITNKTRNELGKLYADSITIFPVYRAAQIISTISTFPVYYYQFVYQGRYSWIDAPGTTTPYGVVHHDDLIYLFYISTLFPFFNKNDPEYTTVKRMTKMWSNFAKTGNPTSEKDDTVNVDWKPLTSSQKQYMEIGSQLSMKKGLYYYDRMSEWSKLFPLP
>CL1823_Contig1_SsASsL
PRPPRCWSGVRDATRYGSDCVQQNGAGSEDCLYLNVYVPGVPQECEGLPVFFWVFGGGFIFGGGSDQQYGPDFLVSYGVIVVTINYRLGALGFLSTRDAAAPGNAALKDQQAALRWVQRNIARFGGDPSRVTLAGQSAGGGSVSLHLVSPRSAGLFSRAIIESGNFISRQVIADEARQHAFRLGAALGLQTNDSQELVDFLQTVNATDLLVDNSLITSDEEKTILVPVVWGPSIEADLEGAFISEAPIKALNEGRFCRVPIITGVTSGETGFSILNQAAVVNRLDTAFQNVVAPCLHLSTTQQQADAASKLREFYFGNGTISVDDPVPLVKFNNDIQNFEPTDAFVRKVVEVSNVPVYYYEFDYRGENVNKTQWGVTHNGELPFLFLRNGVNYNLDPNSEEGRVRSHFLHLWTNFVKHGIPSPWTDPVVWHPYNATSRNYLLMQANFTVAHDRLGQRMGFWHQNVPLMPFPGTF
>CL2591_Contig1_SsASsL
DCLYLNVFVPGLPEEGAGLPVLFWVHGGGYTVGSGSDQEHGPDFLVSYGVILVTINYRLGPLGFLSTGDEVVPGNAGIKDQHLALTWVKQNIASFGGDPDLVTLQGQSAGGSAVSLHLVSPLSSGLFSRLIIQSGNFIGSAAPLEAARRNAFRLGAALGFETDDSQQLVDFLRSVDATDLLVDRSLILTDEEKLLYSYALWSPHIEAAGDGAFISEPPIQPLIDGRFLQVPIMTGVTSAEIGFGILNQPDKINTLNSQFVESVGPCLHLSTVEQQKEAAAKVRAFYFGNDTISADNPDALVHFNLDKGSFEPADALVRKVSEITDLPVFYYEFDYRGENVNATEWGVTHSGELPFLFLRKDTEYNLDPNSEEDKVRRNILRYWTNFAKYGNPTPEADPVVWEPYNNTNRSYLLMQANFTLAYDMNAERMEFWNENIPPLPYA
>CL3083_Contig1_SsASsL
SGLVVVLLLAQRGDGEPLVRRKRIVGGDPAPQPPADDPAVVIYRGDEQATLRGVREGPYYAFRGIRFAEPPVGRFRLQRPRRAFLSGTYNATKPPPPCPQPDPRGTGGVVGSEDCLFLNVFTPKLPDGSSGLPVLFWIHGGGYRRGSASQYGVTPLLNKNLVVVTIQYRLGSLGFLSGASKELPGNVGLFDMSLALDWVRDYIKFFGGNPNLIKACGQGTGASSAILLSLSKITQGFLGGIIALSGTALSTFAVDNDPLGTSRDLATKNGCPVSPMLAMVRCLQELPVESLIKADSNLQDARLLAKGLIAGLKGLLGPAPVVDGAHDNRFIPSFLQEEPLNILKSGKFPKIPLLTGITKEETSTAILGDYQNDILGKLSTIPNYANQIVDGLGASIATVTNATQQLASISSIYFNSGVLSNPEKIINKLIEATGDALFSLPAFETSQLWSDKFSTYLYSFEHKGKQKGGPEFLTGLPLVQQTLTQAPNEGIGHGDDLPFLFDALPLDGNKAPGTSFKLTDPDDLKVQDLMTSYIAEFAKTGAPANDSTGGRSTWLPFSRANNNFLQITKNPTPAKDFRFCQLAAWAGIAERLQTTSCQAFNVAKDLAGSITDVKIVPVAVPLNT
>CL3412_Contig2_SsASsL
CFAVAAASSGGRQDDDLVVQTRLGKLRGSIITSRKGRPIYSFRGVRFAKPPVGSLRFEAPQALDPWTGVVNATEDGNACMQPYESTSITPASEDCLFLNVYTTKLPCSDCEHPNRSVLFFIHPGGWYEFSAISKVLGPQYFLDQDIVLVTANYRLGAFGLLSTGDGVLKGNYAMKDQVAALRWVNENIYAFGGNPSSVTIGGYSVGGASVFLHTLSPMTRGLFHRVISMSASIDTMWDIDRDPIVRARKHAELVGCPTGSSQQIADCMRGKTAEEIAYSFEGLAEWGYDPILVYYPVIEPDLNDGSERYLDQEPYPQLQNGNFTKVPYMTGFTKDEFSWKALAVVENSTWATDMYENFETVAPISFMYERGTERSRNISRELKAFYLNNQPITNQSLDGLGKLYADSIICFGEDRAAKIISGISDFPVYFYRFSYQGRYSFVYYPNTTTPYGVVHHDELIYLFYLSALEFPFFQDSDPEIQTLERLTTMWANFVKTGNPTPERSELLNNVQWPPMKPDSLTYLDIGSELEVKQGLYQDRLQLWDTLFPYST
>CL4189_Contig2_SsASsL
WIHGGGYTLGSGNTDMYGPDYLLEHDVVVVTLNYRLGVLGFMSTGDSVVTGNMGLKDQVMALRWVKDNISAFGGDAGNITIFGESAGSRACHLHVLSPMAKGLFHRAICQSSVAFRGSLNTPVAERTFRLAHHLGLKQGASSEELLAFMREVPARTLVEQMLHCRSQKDKILMESFPFRPTLEPADAEGTLVSEDPADIIASGKFSPVPIIFGVTSAEGYLYAGVMGKKDAWRELDTNLHLLV
>CL5586_Contig1_SsASsL
LLLGVELGAEEAAVVRTRQGAVRGRRQASSSGRPLLAFYSLPYAKPPVGPLRFTDPQPPDEWENIRDATVRGPDCIQNDDFFFGSGVSGSEDCLYLNVYTPELSPSNPLPVMFWIHGGGFFFGGGSDYGPDYLLNHDVVLVTINYRLGPFGFLSTEDEAAPGNFGLKDQVAALRWVQENIAAFGGDPKRVTIFGESAGAGCVHFLSLSPLARGLFQRVIMESGSGLSPWALSRKGESVAKTRQVADQLGCPTQPNHAMVDCLRAVDDKLLVATKLTKKWGPHPIGTFYPVVEAATPSSFLPGHPSLLEPADVDWIVGVNENEGGILSAGLYLNSTIWKAFENNFNTLLPIMIFYDTAQNADLVAKKIREFYFPSGNLSLKGMTELFTDAMFTWGSDEVVRRYRSKASVFYYYFTYRGKYSTADPFRNNDYDFGPVHTDELFYLFPKNPFYAENYSLPDEDMKIVDTMTKLWTNFAKTGNPTPDGEPAAWPKVSSDDEPEYLEIGQELNASRGFAKERMKFWRSITP
>CL5626_Contig1_SsASsL?
GFLSTEDEQLPGNNGLKDQSMAFRWIQANIAAFGGNPASVTIAGSSAGAASVHLHYLSSWSRGLFQRGMSFSGSALAPWVIAEGQREKADKLASLVGCKTHSSKEILECLRTRPARKLVEMTQHFQVWRYNPFTPFGPTVETAGSTPFLAKEPAELMSEGSIQNLPWVTSVTTEEGVYPAGDFVTNEELMKELDKHFIELSPFLLDYNYTAPQKLHQNIGREVLQFYVGEQPLSTGTADEIIQMFSDRMFVVEVERAARMQAAVNTAPVYLYVFNYRGKHSFSEVMSGTDVDLGVSHVDDMGYIMRMEEKHGLKVLESEEDRKVVELMVDITINFVNSGDPAPKKWNFTWPAVRGNAKEIDYLQISGDSVIAAATSNDLGNRQFWDSLGILESQMMIKKEHKIDEL
>CL6459_Contig2_SsASsL
NAGLKDQRLALSWVQRNIARFGGDPQRVTIFGQSAGALSVSLHFASPTSTGLFSRAIFQSCNIVAANPLSTANARIHAFKLGAALGYETNDSQQLLDLLQSVNATDLLVNDSLIKTDVENKQMIFNLWEPNIEPDVEGAFLTESPNQIFIDGRFNKVPVMIGTTSAETGYILLGNPVLIANLNEDFEAVVGPSLHLPTVEQQTEASYKVKDFYFGNNTISADDPDTLVQFFDEFAWSDPNDALIKKVVEVSNLTLYFYILDYRGDNILTNPWGVSHGGELRILFLRKDTVYNLDPESEEDKARRNMLRLWTNFAKYGNPTPEADPVVWQPYDQTSRSYLLMQANFSLAHDPYGEHMAFWRQNVPLLPFPDT
>CL7515_Contig3_SsASsL
LLLLLLLGSCGGGGASVVRTRQGAVRGTTVYASSGRKTLAFYNIPYAKPPVGPLRFKSPQPPETWVHIRDASTPGPACPQFEAGRLTGTEDCLYLNVFTPELRCRDLFPVMVWIHGGGFMEGSATSYDYGYFMDHDVVLVAINYRIGPLGFLSTGDEASPGNYGLKDQVAALRWVKENIEAFGGDPGSVTIFGESAGSGSTHYLMLSPLAKGLFHRAISQSGVALSPWALAETGGEQNSRKLATLVGCPTEPSAALVDCLRNVDDYKLAKAQSHFVEWGSFAPLIAFRPAVEAAGEDAFLPRHPAHLQPHTALPWLVGITREEGCMFTASVLVNNTLLQELQQDKKRLLPLALSYDWSPKADLITEKINNFYFPSGEITPGKLSELYSDALFVWNTDEAIRKYKDTAPVYYYVFSYQGKHGTESVFGIKEELGVCHAEDLLYLFPNMPYVPITGERPQNDIKMVKVMTKLWTDFARTGNPTPTDELVSWPRVTSDEELEYLDIDQTLQVKKGLFQERVDFWRSLPL
>LmCesA1
MICNLQDCFLIFLLIPYCVAQNYVTVETPLGSLRGQAEWAVTGQVMYTFKGVPYAEPPVGTQRFQPPVAKQPWNGVRDALSAGSMCVQQNNGVFSGQEDCLFLNVYTPELPSGSTTLRPVMVFIHGGGFINGQGMGFGPDYFLEAGVVYVSINYRLSVLGFLSTEDLVVPGNMGLKDQVQALRWVQQNIAAFGGDPNSVTIFGQSAGGASVHYLVLSPLAKGLFHRAIAESGAALNPWAFARNTRDRAYRLAQSLGYYGSNNTSEIVQFLLNVDAYQLISNTYAALPTEDVMGIFQMVFVPSVEPQHDGALLTGEPAVLLSQGAYNDVPYMTGGTSAECLFYVAPSGGLSTAEQIAQLDQNFERMIGPDLRLSTAEQRTQGAREVRSFYYGDATITLQQNSTTVACTSALLFGEGIDVVVQRMAQHSTQPIYYYYFSYVGPLTSYPNLEGAGHGNEANYMFYFGGGENLQPGSEGAITRSRLIQMWTNFARYGNPTPNVDSVITQYWTPYTTGGKAYLHFDVNLSIESSLKNDEFSFWHNLLP
>LmCesA2
MELRGTKLVPVLLLQLLVYAKDPLPADGWEGVRDATEYGSDCIQPDGSGSEDCLYLNVYVPDVPEEGAKLPVLFWVHGGGFYYNSGSDTEHGPDFLISYGVILVTINYRLSQLGFLTTGDEVVPGNAGLKDQHLALVWAKQNIASFGGDPDQITLWGQSAGGMSVSLHLVSPLSTDLFSRIIIQSGNFIGQPASLEMARQNAFKLGAVLGLETDDSQQLVDFLRSVDVADLLVDNTLVMTDEQKEMYSYNPWWPSIEPDLEGALMPESPIQRLIDGRFLQIPIFTGVTSGEMGSGMLSSTAQIDTLNNRFVEAVGPNLHLPTVEQQQEAAAKLRQFYFGDDVISADNPKPLVDFGNDMSMFASTDALVRKVTEITDLPVFYYEFDYHVESVNVSEWGAPHSSDLPFLFLRKDTVYNLDPNSDEDKVRRNLLRCYTNFAKYGNPTPKADPVVWEAYNNETRSYMLMQATFTLSQDKDAERMDFWEENVPLLPYANTYSKHNV
>LmCesA3
MSSATVTVRQGALRGRVATTHCGKTYYSFQGIPYAKPPVGPLRFKPPQPAEPWTGVRDATKEGNVAPQISETTRQYLGDEDCLFLNVYTPQMPSESGGGLVPVMVWIHGGGYTIGSGNTDMYGPDYLLQHGVLVVTLNYRLGVLGFMSTGDSVVTGNMGLKDQVLALRWVKDNISAFGGDTDNITIFGESAGSRACHLHVLSPMAKGLFHRAICQSSVAFPGSLNTPVAERTFRLARHLGLKEGASSEELLAFMRDVPARTLVEQMLHCRSDKDKIVQESFPFRPTLEPADDEETLVSQDPADIIASGNFTKVPIIFGVTSAEGYLYAGMLGKQEAWRSLDGNLELLVPPAAAASQEEKRAAAEEVRRFYLGGRRLGDDTFQQFAQLRGDATFVYPALDVARRHASVPAAPPVYFYVFDVDTKLNLFKMMFGASKYKGASHADDLPYLFRFGLLKPSASDTVEGKVIARMTKLWTNYAKTGKPTPGGDDVVSVSWPAISSDRCQYLEITNDGLAIKENLFKERMDFWKALHTKKDGLFSSS
>LmCesA4
MASSESEYVTVCVAEGALRGRVCRTATGCHYYSFQGVPYAQPPVGQLRFKPPQPPQPWTGTRDATKEGSVAPQLHLITGQYVGDEDCLFLNVYTPKLPETSGGERLPVMVWIHGGNFTSGSGSADRFGPEHLVRHGVALVTLNYRLGALGFLSTRDAELPGNLGLKDQAAALRWLQRNIAVFAGDPHNVTIFGESAGSGCCHLHLFSPMSRGLFQRAILQSGAFTPLSLDIPCRERSFRLARHLGLVADTSQQLLESLMSVPVRTLVENLPEAQPHEEKLRMDFSPFRPVLEPADAEGGAFISEDFEELLSRGDYNMVPVIMGVNSMEGMYQVADLRRSKEALDAFNENLEIVVPTNAKIDPQDRRSVAKSIRSFYFGEKKLSEETMQQFAELKGDLWFVYPTIRAARKLSASPASQPVYLYLFDVDRRLNMYKTLLRLQKFKGACHGDELMYLFTSAKRQIEIEAESMEAKTINQITRLWTNFAKTGNPTPDEVADVAWPAFTEAAPNYLHIANSGLTVKQNLFKSRMDFLEGIYK
>LmCesA5
MNLISGSCIGNEDCLFLNVYTPMTEHSSGDLKPVMVWIHGGGYIMGSGNADFYGPDYLLEHDVVLVTLNYRLGVLGFLSTGDSVVPGNMGLKDQVMALQWVKDNISLFGGNPDNVTVFGGSAGGMSSEYLMLSPKGRGLLHRAVSQSGAAIADTVCCPDVPERVFRLAKYLGLSTNKSTELLDFMLKVPAKTLIEKQYKGLSEKDKARLSYFPFLPTVEHSIPESDAFIKRHPLEILKSNDYSPIPYLAGVNEKEGALYLRGILAKPEVFSFLDKNFEYLLPTDIADKIKDSTPISETVRHFYFKKERVTESTLDILLNLLGDKQFTYPVIRAATLHSSQKSSPVYLYHFAADTGLNYAKKLFGIPDEKGAVHSDETAYLLKTNIMPAEVKPHSAEEKAIARMTKLWTNFAKTGNPTPEDDTLLNVKWPLFTSKNSDYLNISHTGLEVGTNLLQERMFFWENLYNKLNL
>LmCesA6
MRPLQILRASVVISEISISSFSSRCSFSVTTHKKVRRLYNTRMSDVETVTVQTAQGILKGKVIEAKYGGKYCSFQGIPYAKPPVGPLRFQPPQPPEPWTGIRDALEEGAVAPHADWVRQKYRGEEDCLFINVYTPKIPSENEPLKAVMVWFHGGGFGFGSGNTDLYGPDYLVAADVIVVTLNYRLGALGFLSLEDATIPGNNGLKDQVAALRWIQQNIVKFGGDPNNVTIFGESAGGASVQYHLISPMSKGLFHKAIAQSGSILNPWASTKSLRERSFALGAVLGCKTNDPKVLIDFLRTCTPKQIVEGTAKIVTHDDKRRGNSIPFLPIPEKDSGSLQEVFLPDNPKNIVKSGKFCDVPYLTGVTSHEGLMEIRNILKKPELLKEIDTDFERFVPEDMELGQKTERLKKASDKIRQFYFDGKALTKDNIMDYVNMQTDIMFAHGVHQTVNYHVKYNHSPLYYYNFAFDSVLGVFKRFVGASHLPGTCHIDDIGYLFHMSVVDITVEKDSIEMSTIRRMVKLWTNFAKTGDPTPHLDADVSIKWTPYSLTNPCYLNIDKELNIRHNLNKERMEFWDDLYKWSIEASKL
>LmCesA7
MPLPSGAALASAVTFAANFLIYSAIYYTPVEKGYVTVQTEAGTLRGAVRDTLAGTRYYSFRGIPYAEPPLGELRFQAPVPKSPWKGVRKALFFGNICPQRKGSIPIGNEDCLYLNVFSPQLPTEETPQPRLAGLGLGEAAAEARAVMVFIHGGCFSVGASNFYGPPNFVEHGVILVTINYRLGLLGFLSTGDEVVPGNAGLKDMVAALRWVRNNIAAFGGDPDNVTVFGQSAGGIAANLLMLSPLAAGLFRRVIAQSGTATIATGSARNMADRSRRLAAALGYRERGGGSEQMARFLRALSAKALTTNETAALSPEDAGRVFTCAFTPAIEPDVEGAFLTEAPAVLHERGTFSHVPVLIGSTSVECLFITRVMSRVMSLPWTLLGATSGQLSSERALADLSAHFAARVGPDIPLGSAAQRAAAARRVRRFYYGSANRDITADDADATADMFSDLLFNSGIDKTVRMMSQKSAEPVFYYQFSFSNILNTVRGFSGASHADDLPYLFFSWALPRGSNGAVTGARLTKMWTNFAKTGHPTPEDDPLLSVNWTSYTPEMPTYLDIGRELQLKTGLKERAMDFWHDLIP
>LmCesA8
MSSTGTVHLVATLYFCLVSAAVLAQEYVTVETAVGSLRGSVRATYTNKPMYSFEGIPYAEPPVDDLRFQPPVSKEPWSGVRDALQPGSSCPQYVNNVVSGDEDCLFLNVYSPSLPGPNDGPDSLKAVMVWIHGGCFREGRSDTATPHYFVDNDVVFVSINYRLGLLGFLSTGDDVVPGNLGLKDQTAALRWVQRNIPAFGGHPRKVTIFGESAGGASIHYHILSPLSNYLYKNAIAMSGTALSPWAFSRNATDRAIRFAEYLGHTAKDSNDLVEFFKTVDAKTLVTNIDNALSDEDRLSLFTCVWAPSVEPKHESAFLTEEPWKLVARGPYSLVPFLAGSTDLEQLAQTQPGGVLSTEEQVSNLKENFDEIVACDVRLPTREEQLDAARRVRQFYFNESDVSPQNNYTTALFDSHLFFVEGVDAVVRSTARYSTHPVYYYQFAYNGPISQFPGAPGAAHADDVTYLFLSSSLEPDADGAVLRDQMTAMFANFAKTGDPTPEVNSLLTEKWLPYNETSPFYLRLSAPLSTGMDMFEPYMSFWHDLLP
>LmCesA9
MARVGAAVTVTIPQGTLRGRKAKTPAGRPYCAFQGVPYAQPPIGPLRFKSPEPPEKWSGIRNATIEPNVAPQIDIFLTNKYKGDEDCLYLNIYTPKLPTGAGAKLIPVMVWIHGGAFVAGSGNTDLYGPEHLLEHDVVLVTINYRLGVLGFLSTGDEVVPGNAGLKDQVMALKWVKNNIANFGGDPQNVTIFGESAGSMSCHLLQLSPAARGYFHKVICQSGVASKEIVSAHIKDRTFRLAKSLGFTGTSSEELLAFLRDQPAQTLVENMANSLTKEEKQKMQSLIPFGPTIEPDSVKDAIITQDPMEILKSGKLNKVPTILGVCSREGILFIRELMENKGIMRELNTNFQRLLPASIPVTREERITIARDIKRFYFENQPLEDTTVEMYGDLRADLLFVYPALLAARVQSSVAAAQPVYFYHFDAVTNLNVFKKMFAKEDVQGASHGDDIAYLFSGEMFKDIPKGPETAEGKAIARMTRMWTNFATKGNPTPDPDDALLTVTWTPFKKDNRCYLNITKDGLSVEKDLNKERMDFWDRLYRVKA
>LmCesA10
MRCATLLLVAALSVGAAESASRPQLRQGVDVFVRIETGTLRGSMETSLNGTLYSRFVGIPFAEPPIGDLRFKAPQSPASWTGTRDALQYGSECPQGGGGSEDCLYANVYVPTSGSGSDLPVMVNIYGGAYTGGSSSYRTPDYFMDKGVVLVTFNYRVGAIGFLSLQNDDIPGNAGLKDQVFALQWVQRNIGYFGGDPDQVTIFGESAGGSSTSHLFLSPAANGLFKGVIIESGEANAVWSVEMNPREKAYRLAAALGFEAQGDNLTDDEQDRQLAAFLRAADHQDLTRDDSRANSDFENRRLSRLGFAPVIEPESDTAVVTEPPGDILREGRYNQVAVMTGVTSADGGVVIYSSGVLWNEDYAEDVRENFTELVGSQLQLPEELQADAALELENFYFAGEGFSINDTQAVYDMVSDMYFIQPAEFLARTVANTSSDVPVYLYYFDYDGYGADEHGMGHAAEASYLFLQDGPNKDPNSNDGKMIELLTTLWTNFAKYGSPAPNGNPTTWERFTAETANYLDLKLEPATRQDLLKERMDFWKELLDQ
>LmCesA11
MESRRGRRFFAYLGMPYAEPPLWDLRFQVAQKPDKWDDVLNATKEGSPCPQLNAEGKYIGNEDCLYINVFTHEVPDESDVDDIIRVMKDVIVVIHDGGFTTGSGSMSKFSPEHIMDHNVVLITFNYRLGPLGFLAAGDASLPGNXGLKDQRQALQWVQRNIAGFGGDPQQVTLFGQSAGGVAVSYHLVANSSAGLFSRVIDESGTLVASISGTTKARYHAFRLGAALGLETEDSQELVDYLRTVDAPDLLVNNALLTTDEEKLYISNLVWTPNIEPESEGAFLTESPISILNEGRFVKVPFMIGVTSAELGFNILGQSSVISNMNENFEQVVGPCLHLTATDEQTEAAQKIRNFYFGNETISAENPEPLVQLNLDIIFFEPTDSIVRKLAQLTDVPVYYYEFDYAGPNVGANEWGVIHSGELPSLFVRKDTEYNLDPESEEDRVRRNVLRLWTNFAKYGNPTPEADPVVWEPYDLTNRSYLLMQSTFTLAHNKDGDRMDFWNQNVPLQPYPGTE
>LmCesA12
MEHRATSLVAVLLLQLLVLSKAQQVEVTVQQGTLRGVVEQSAYNTSYTAFRGIPYAQPPVGELRFADPQPADGWEGVRDASEYGSDCVQPDGSGSEDCLYLNVYVPGVPEEGAKLPVLFWVHGGGFYYNSGSDTEHGPDFLISYGVILVTINYRLAQFGFLSTGDEVVPGNAGFKDQHLALTWAKENIASFGGDPDQITLWGQSAGGWSVSSHLVSPLSTGLFSKIIIQSGNFIPLLPSMELARQNAFRLGAALGFETDDSQQLVDFLRSVNATDLQVDSSLVMSDQEKQLFSYSLWYPTTEPDLEGAFMTEQAIQRLIDGEFVHVPIMTGVTSAELGARILTQPDTISAMNDRFIETVGPNLHLPTVEQQQEAAAKLREFYFGDGTISADDPEPLVNLYNDFLMFEPTDALVRKVTETTDLPVFYYEWDYQIENATVTPWGALHSSDLPFLFVRKDTVYNLDPDSDEDKARRNLIRLYTNFAKYRNPTPEADPVVWEPYNNATRSYMLMQATFTLLQGKDAERMDFWNENVPLLPYANDF
>LmCesA13
MEHRATSLVAVLLLQLLVLSKAQQVEVTVQQGTLRGVVEQSAYNTSYTAFRGIPYAQPPVGELRFADPQPADGWEGVRDASEYGSDCVQPDGSGSEDCLYLNVYVPGVPEEGAKLPVLFWVHGGGFYYNSGSDTEHGPDFLISYGVILVTINYRLAQFGFLSTGDEVVPGNAGFKDQHLALTWAKENIASFGGDPDQITLWGQSAGGWSVSSHLVSPLSTGLFSKIIIQSGNFIPLLPSMELARQNAFRLGAALGFETDDSQQLVDFLRSVNATDLQVDSSLVMSDQEKQLFSYSLWYPTTEPDLEGAFMTEQAIQRLIDGEFVHVPIMTGVTSAELGARILTQPDTISAMNDRFIETVGPNLHLPTVEQQQEAAAKLREFYFGDGTISADDPEPLVNLYNDFLMFEPTDALVRKVTETTDLPVFYYEFDYHVESVNVSEWGAPHSSDLPFLFLRKDTVYNLDPNSDEDKVRRNLLRCYTNFAKYGNPTPEADPVVWEAYNNETRSYMLMQATFTLSQDKDAERMDFWEENVPLLPYANTYSKHNV
>LmCesA14
MDARSVSLVSLLLLHLIVYAQAQQVEVTVQQGTLRGVVEQSAYNTSYTAFRGIPYAQPPVGELRFADPQPADGWEGVRDASEYGSDCVQPDGSGSEDCLYLNVYVPGVPEEGAKLPVLFWVHGGGFYYNSGSDTEHGPDFLISYGVILVTINYRLAQFGFLSTGDEVVPGNAGFKDQHLALTWAKENIASFGGDPDQITLWGQSAGGWSVSSHLVSPLSTGLFSKIIIQSGNFIPLLPSMELARQNAFRLGAALGFETDDSQQLVDFLRSVNATDLQVDSSLVMSDQEKQLFSYSLWYPTTEPDLEGAFMTEQAIQRLIDGEFVHVPIMTGVTSAELGARILTQPDTISAMNDRFIETVGPNLHLPTVEQQQEAAAKLREFYFGDGTISADDPEPLVNLYNDFLMFEPTDALVRKVTETTDLPVFYYEWDYQIENATVTPWGALHSSDLPFLFVRKDTVYNLDPDSDEDKARRNLIRLYTNFAKYRNPTPEADPVVWEPYNNATRSYMLMQATFTLLQGKDAERMDFWNENVPLLPYANDF
>LmCesA15
MDARSVSLVSLLLLHLIVYAQAQQVEVTVQQGTLRGVVEQSAYNTSYTAFRGIPYAQPPVGELRFADPQPADGWEGVRDASEYGSDCVQPDGSGSEDCLYLNVYVPGVPEEGAKLPVLFWVHGGGFYYNSGSDTEHGPDFLISYGVILVTINYRLAQFGFLSTGDEVVPGNAGFKDQHLALTWAKENIASFGGDPDQITLWGQSAGGWSVSSHLVSPLSTGLFSKIIIQSGNFIPLLPSMELARQNAFRLGAALGFETDDSQQLVDFLRSVNATDLQVDSSLVMSDQEKQLFSYSLWYPTTEPDLEGAFMTEQAIQRLIDGEFVHVPIMTGVTSAELGARILTQPDTISAMNDRFIETVGPNLHLPTVEQQQEAAAKLREFYFGDGTISADDPEPLVNLYNDFLMFEPTDALVRKVTETTDLPVFYYEFDYHVESVNVSEWGAPHSSDLPFLFLRKDTVYNLDPNSDEDKVRRNLLRCYTNFAKYGNPTPEADPVVWEAYNNETRSYMLMQATFTLSQDKDAERMDFWEENVPLLPYANTYSKHNV
>LmCesA16
MEHRATSLVAVLLLQLLVLSKAQQVEVTVQQGTLRGVVEQSAYNTSYTAFRGIPYAQPPVGELRFADPQPADGWEGVRDASEYGSDCVQPDGSGSEDCLYLNVYVPGVPEEGAKLPVLFWVHGGGFYYNSGSDTEHGPDFLISYGVILVTINYRLAQLGFLTTGDDVVPGNAGLKDQHLALVWAKENIASFGGDPDQITLWGQSAGGMSVSLHLVSPLSTDLFSGIIIQSGNFIGLPASLELARQNAFNLGAALGLETDDSQQLVDFLRSVDVTDLLVDSSLVMTDEQKEMFSYGVWWPHIEPDLEGAMMPESPIQRLIDGKFLQVPIFTGVTSGEMGYSILYNPNQVDALNTRFVEAVGPNLHLPTVEQQQEAAAKLKEFYFSDGDISLDNPDPLVDFNNDMGMFATTDALVRKVTEITDLPVFYYEWDYQIENATVTPWGALHSSDLPFLFVRKDTVYNLDPDSDEDKARRNLIRLYTNFAKYRNPTPEADPVVWEPYNNATRSYMLMQATFTLLQGKDAERMDFWNENVPLLPYANDF
>LmCesA17
MDARSVSLVSLLLLHLIVYAQAQQVEVTVQQGTLRGVVEQSAYNTSYTAFRGIPYAQPPVGELRFADPQPADGWEGVRDASEYGSDCVQPDGSGSEDCLYLNVYVPGVPEEGAKLPVLFWVHGGGFYYNSGSDTEHGPDFLISYGVILVTINYRLAQLGFLTTGDDVVPGNAGLKDQHLALVWAKENIASFGGDPDQITLWGQSAGGMSVSLHLVSPLSTDLFSGIIIQSGNFIGLPASLELARQNAFNLGAALGLETDDSQQLVDFLRSVDVTDLLVDSSLVMTDEQKEMFSYGVWWPHIEPDLEGAMMPESPIQRLIDGKFLQVPIFTGVTSGEMGYSILYNPNQVDALNTRFVEAVGPNLHLPTVEQQQEAAAKLKEFYFSDGDISLDNPDPLVDFNNDMGMFATTDALVRKVTEITDLPVFYYEWDYQIENATVTPWGALHSSDLPFLFVRKDTVYNLDPDSDEDKARRNLIRLYTNFAKYRNPTPEADPVVWEAYNNETRSYMLMQATFTLSQDKDAERMDFWEENVPLLPYANTYSKHNV
>LmCesA18
MDARSVSLVSLLLLHLIVYAQAQQVEVTVQQGTLRGVVEQSAYNTSYTAFRGIPYAQPPVGELRFADPQPADGWEGVRDASEYGSDCVQPDGSGSEDCLYLNVYVPGVPEEGAKLPVLFWVHGGGFYYNSGSDTEHGPDFLISYGVILVTINYRLAQLGFLTTGDDVVPGNAGLKDQHLALVWAKENIASFGGDPDQITLWGQSAGGMSVSLHLVSPLSTDLFSGIIIQSGNFIGLPASLELARQNAFNLGAALGLETDDSQQLVDFLRSVDVTDLLVDSSLVMTDEQKEMFSYGVWWPHIEPDLEGAMMPESPIQRLIDGKFLQVPIFTGVTSGEMGYSILYNPNQVDALNTRFVEAVGPNLHLPTVEQQQEAAAKLKEFYFSDGDISLDNPDPLVDFNNDMGMFATTDALVRKVTEITDLPVFYYEWDYQIENATVTPWGALHSSDLPFLFVRKDTVYNLDPDSDEDKARRNLIRLYTNFAKYRNPTPEADPVVWEPYNNATRSYMLMQATFTLLQGKDAERMDFWNENVPLLPYANDF
>LmCesA19
MEHRATSLVAVLLLQLLVLSKAQQVEVTVQQGTLRGVVEQSAYNTSYTAFRGIPYAQPPVGELRFADPQPADGWEGVRDASEYGSDCVQPDGSGSEDCLYLNVYVPGVPEEGAKLPVLFWVHGGGFYYNSGSDTEHGPDFLISYGVILVTINYRLAQLGFLTTGDDVVPGNAGLKDQHLALVWAKENIASFGGDPDQITLWGQSAGGMSVSLHLVSPLSTDLFSGIIIQSGNFIGLPASLELARQNAFNLGAALGLETDDSQQLVDFLRSVDVTDLLVDSSLVMTDEQKEMFSYGVWWPHIEPDLEGAMMPESPIQRLIDGKFLQVPIFTGVTSGEMGYSILYNPNQVDALNTRFVEAVGPNLHLPTVEQQQEAAAKLKEFYFSDGDISLDNPDPLVDFNNDMGMFATTDALVRKVTEITDLPVFYYEWDYQIENATVTPWGALHSSDLPFLFVRKDTVYNLDPDSDEDKARRNLIRLYTNFAKYRNPTPEADPVVWEAYNNETRSYMLMQATFTLSQDKDAERMDFWEENVPLLPYANTYSKHNV
>LmCesA20
MNPCLLQQLVVHLQEGVVRGHPKQTVYGYPYVRFSGIPYAEPPVGPLRYKSPVPKAPWLGVHDAKTEGPPCPQLTDSGAYIGRENCLYLNVYAPRQQGPLHKVMVWIHGGGFVQGEGGRTQFGPDFLVERGVILVTLNYRLGVLGFLSMESEAAPGNYGLKDQNLALRWVRRNIRAFGGDPDDVTVFGESAGAASVHYHLLSKSSWGLFSRAIASSASALSPWALSRTPRQRARSLAVSLGLPANASDQQALQLLATVPPWLMLVHSRNALSNRDNASLFTSVFVPSVEPIHEGAFLTEDPTSLMRKGSFRHVPLIAGVNSKEGNFFVSDGVLSTNESLENFNYNFVNIIGPDIRDKSQMNQDTIAEMAATFYYGNDEITREKDLNTSNLLTDLFFEEPVDSAVRIIAMASHEPVRYYRFSFKGPNSAVQDEPGTISYKILNIVNDFFLFVVCVHCLKTNFARVAHGEDLKYIFLTSISKQNLDRNSDEGITRDRMVDMWTNFAKYGDPTPVPTPLLNTTWKPYSQHAEYFLDIGRDLTLDSSLDEERMAFWHEHLPPLRDIKSVR
>LmCesD1
MAGGVPALRAAAHRTPALQATRPPVPLKPWGGVADATKDGARCPEAEYSNQTSEDCLFLNVYTTKLPGSTGNPKRPVMIFLHPGAFYLLRGTSDVFGPQYLLDEDIVLVTLNYRLGALGFLSTGDSILPGNNGFKDQVLALRWVQQNIASFGGDPHNVTLSGYSAGSTSVYLHMLSPMSKGLFHKGIAMSAGFQSSAVKDPLQQAKKQARILNCPDTTSEEIVECLKGKSAKEIAETQPKFFEFGWDPMIIFGVVIEEDFGDGAERFMTADPTEQLLSGDFAQVPLIAGTTKDEFTWKGLEITYNNLAENMSENYEKVFPIAFVYERDTPHSLEVSRELKKFYLQDKPITNDSEKALGQAYSDALIIFPTDRAAKIVAQLSSAPVYYYHFTYAGRYSWLYSPGTQTPYGVSHHDDLIYLFYISVLFPEFVKTDPEYSTVKKMTKMWSNFIKTGNPTPEKTGLLNVEWTPLDLSKPAYLEIGSDLSMRQGLYYQERMQLWDKLFPLPARTSRPSSTRVGPLWKHQSHHAHHH
>LmCesD2
MIVDRGLLLVLCVAAAAGGRQEDLVVETRLGKLRGSVITSRKGRPIYSFRGVRFAKPPVGNLRFEAPQPLDPWTGVVNATQDGNACVQPYESTSITPASEDCLFLNVYTTKLPCSDCEHPNRSVLFFIHPGGWYEFSAISKVLGPHYLLDQDIVLVTANYRLGALGLLSTGDGVLRGNYALKDQVAALRWVNENIAAFGGNPSSVTAAGYSVGGASVFFHMLSPMARGLFQRAISMSASIDTMWDIDRDPIVKARKHAELLGCPTATSQQIADCMREKTAEEIAYSFEGLAEWGYDPILVYYPVIEPDTNDGSERYLDQEPYPQLQSGNFTKVPWMTGYTKDEFSWKALSVVQNSTWATDMYENFETVAPISFMYERGTERSRNISQQLKTFYLHDQPITSESLDGLGKLYADSIICFGEDRAAKIISGISDFPVYFYRFSYQGRYSFIYYPNTTTPYGVVHHDELIYLFYLSALDFPFFQESDPEIQTLERLTTMWANFVKTGNPTPESSALLDNVQWPPMKPDSLAFLDIGSELQVKHGLYQERMRLWDSLFPFSTTKKHRSKGVKC
>LmCesD3
MAHQGGAMSDPRQPFVLLLVLLLAPLSCLASCDCTSRPVVSTPLGLVRGSIMTTIDGKNFSAFRGIPYAKPPVAERRFKPPSPVEPWNGILDATVDGPWCPQAEKSGGSEDCLFLNVYTSQLSGGRGNPKTPVLVVFHPGAFYSMGGTSDQFGPQYLMNEDIVMVIPNYRLGALGYLSTGDSIMRGNYGFKDQAEVLRWVNKNIAVFGGDPENVTICGYGAGSSSVLLHMLSTMSKGLFHRAIAMSGGVQSIVLKNPLEQAKKTARLLNCSDDSSQEIYNCLKNKDAQEIADSTTGFFEFGSNPILISKATVENDHGDGGERFLTQDPTKQFLSGNFTHVPLMIGTTKDEFSWKALEILANNSAAEEMSKNFREIFPICFLYEDEETSHSHKISTSLRSFYLHDQSITNNTRNQLGNLFADSITNFPVFRPALILSKISKFPVYYYQFTYQGRYSWIHAPGTTTPYGVVHRDDLIYLFYISTRFPFFNKDDPEYMTVKRMTKMWSNFVKTGNPTSEKDDTINCDWKPLTSSHKQYMEIGSQLTMRKGLYYHDRMSEWSKLFPLSCDSVHQ
>LmCesE1
MLGPSKRRAQCDRRPTSAVSGLVCAASAVLLAVAAAAAASSDSGAPDGETVCTSHGVLRGTTRVSSEGRTFHAFYRIPYAKPPTGPRRFKSPQPTDSCTFIGDTTTPGPKCTQHSLLIPGPLLSGTEDCLFLNVFTPQVNPREPLPVMFWIHGGGWIDGGANGYDPDFLLNHDIVLVTINYRLGPLGFLSTEDAVSPGNFGLKDQVAALKWVRDNIASFGGDPGCVTIFGESAGGASVHYHMLSPLSKGLFHRAISQSGVALASWAVPLPGGLQKAQKVAALVGCPAEPSAALVDCLRSVDDYQIVNTTDQFTEWFFTPPIPFRPAVEGEGRESFLPRHPLELKPHTAVPWLVGVNHDEGLVLGAASISNKQLVEDLKHDAERLLPLSLSYSGTPKADMITKKIKEFYFPNGEISTNKISELYTDALFVWNTDEAIRKYKNTAPVYYYVLSYRGKYRMSKVFGGGDLDLGVAHADDLFYLFSNNSYYPTSGKMPKEDYEVVKTITKLWTNFAKTGNPTPDNNPVHWPRVTSDDELEYVDMGKQLQVKKGLFQERVNFWRSLPLRERKRSAKEDL
>LmCesE2
MIRLQSVPPAAAVAAVFLLLLMTATGVDAEADRRMVRTRQGAVRGTAKQSYHGRHFLAFYNIPFAQPPVGPLRFRSPQPPDAWPHIRDATTLGPVCTQYATFVPGRSLMGAEDCLYLNVFTPELRPEEPFPVMFWIHGGGWIDGGSNSYEPDFLLNHDIVLVTINYRLGPLGFLSTEDAAAPGNFGLKDQTAALRWVRENIAAFGGDPASVTIFGESAGGASVHYHMLSPLSRGLFHRAISQSGVSLNAWAVPRPGGLQKAQKVAALVGCPTEPSAALVDCLRSVDDYKIVNTTTQFTEWFFSPLLPFRPAVEGEGEESFLPRHTLELKPHTAVPWLTGVTSDEGLIFAAACVDNKQLLEDLKHDGERLFPLSLSYDGIPNADFVTKKIKDFYFPDGDISVKKLSDLYSDAFFTWSADEAIRKYKDTAPVYYYLLSYKGKYRMSKAFGGGDLDLGVCHADDIFYLFSNNSYLPTSGNMPKNDYEVVKTMTKLWTDFAKTGNPTPDNKPVHWPRVISDEELEYVDIGEKLQVKRGLFQERVNFWKSLPLREATRSSQPREDL
>LmCesE3
MIRLQSVPPAAAVAAVFLLLLMTATGVDAEADRRMVRTRQGAVRGTAKQSYHGRHFLAFYNIPFAQPPVGPLRFRSPQPPDAWPHIRDATTLGPVCTQYATFVPGRSLMGAEDCLYLNVFTPELRPEEPFPVMFWIHGGGWIDGGSNSYEPDFLLNHDIVLVTINYRLGPLGFLSTEDAAAPGNFGLKDQTAALRWVRENIAAFGGDPASVTIFGESAGGASVHYHMLSPLSRGLFHRAISQSGVSLNAWAVPRPGGLQKAQKVAALVGCPTEPSAALVDCLRSVDDYKIVNTTTQFTEWFFSPLLPFRPAVEGEGEESFLPRHTLELKPHTAVPWLTGVTSDEGLIFAAACVDNKQLLEDLKHDGERLFPLSLSYDGIPNADFVTKKIKDFYFPDGDISVKKLSDLYSDAFFTWSADEAIRKYKDTAPVYYYLLSYKGKYRMSKAFGGGDLDLGVCHADDIFYLFSNNSYLPTSGNMPKNDYEVVKTMTKLWTDFAKTGNPTPDNKPVHWPRVISDEELEYVDIGQQLQVKRGVFQDRVNFWTTLPLRETKRSRPAKEDL
>LmCesE4
MPRLLLLLLLVAASVLCDVAASGAVVRTRQGALRGTSRAASEGRRFLAFYRIPYARPPVGPLRFRSPQPPETWTHIRDATTPGPVCTQYASLMKGPLLTGAEDCLYLNVFTPELKPAEPLPVMFWIHGGGWIDGSGIGYGPDFLLNHDVVLVTINYRLGPLGFLSTEDAATPGNFGLKDQTAALRWVRENIAAFGGDPASVTIFGESAGGASVHYHMLSPLSRGLFHRAISQSGVSLNAWAVPRPGGLQKAQKVAALVGCPTEPSAALVDCLRSVDDYKIVNTTTQFTEWFFSPLLPFRPAVEGEGEESFLPRHTLELKPHTAVPWLTGVTSDEGLIFAAACVDNKQLLEDLKHDGERLFPLSLSYDGIPNADFVTKKIKDFYFPDGDISVKKLSDLYSDAFFTWSADEAIRKYKDTAPVYYYLLSYKGKYRMSKAFGGGDLDLGVCHADDIFYLFSNNSYLPTSGNMPKNDYEVVKTMTKLWTDFAKTGNPTPDNKPVHWPRVISDEELEYVDIGQQLQVKRGVFQDRVNFWTTLPLRETKRSRPAKEDL
>LmCesE5
MPRLLLLLLLVAASVLCDVAASGAVVRTRQGALRGTSRAASEGRRFLAFYRIPYARPPVGPLRFRSPQPPETWTHIRDATTPGPVCTQYASLMKGPLLTGAEDCLYLNVFTPELKPAEPLPVMFWIHGGGWIDGSGIGYGPDFLLNHDVVLVTINYRLGPLGFLSTEDAATPGNFGLKDQTAALRWVRENIAAFGGDPASVTIFGESAGGASVHYHMLSPLSRGLFHRAISQSGVSLNAWAVPRPGGLQKAQKVAALVGCPTEPSAALVDCLRSVDDYKIVNTTTQFTEWFFSPLLPFRPAVEGEGEESFLPRHTLELKPHTAVPWLTGVTSDEGLIFAAACVDNKQLLEDLKHDGERLFPLSLSYDGIPNADFVTKKIKDFYFPDGDISVKKLSDLYSDAFFTWSADEAIRKYKDTAPVYYYLLSYKGKYRMSKAFGGGDLDLGVCHADDIFYLFSNNSYLPTSGNMPKNDYEVVKTMTKLWTDFAKTGNPTPDNKPVHWPRVISDEELEYVDIGEKLQVKRGLFQERVNFWKSLPLREATRSSQPREDL
>LmCesE6
MPRLLLLLLLVAASVLCDVAASGAVVRTRQGALRGTSRAASEGRRFLAFYRIPYARPPVGPLRFRSPQPPDAWPHIRDATTLGPVCTQYATFVPGRSLMGAEDCLYLNVFTPELRPEEPFPVMFWIHGGGWIDGGSNSYEPDFLLNHDIVLVTINYRLGPLGFLSTEDAAAPGNFGLKDQTAALRWVRENIAAFGGDPASVTIFGESAGGASVHYHMLSPLSRGLFHRAISQSGVSLNAWAVPRPGGLQKAQKVAALVGCPTEPSAALVDCLRTVDDYKIANTTSHFSEWLFFPFIPFRPAVEGETEDSFMPKHPLDLKPHTAVPWLTGVTHDEGILLAAACVANKQILEDLKQDGDRLFPMTLSYDGAPQADLVTKKIKDFYFSNGEITIDKVKELYSDGLFVWNTDEAVRKYKDIAPVYYYRLSYKGKYGMSKISGAGDVDLGVAHADDLFYLFSNNPYYPPADGMPEKDYEIVKTMTKLWTDFAKTGNPTPNNDPLHWPRVSSDGELEFVEIGEQLQLKKGLFQERMDFWVSLPLRQNKRSSP
>LmCesE7
MIRLQSVPPAAAVAAVFLLLLMTATGVDAEADRRMVRTRQGAVRGTAKQSYHGRHFLAFYNIPFAQPPVGPLRFRSPQPPDAWPHIRDATTLGPVCTQYATFVPGRSLMGAEDCLYLNVFTPELRPEEPFPVMFWIHGGGWIDGGSNSYEPDFLLNHDIVLVTINYRLGPLGFLSTEDAAAPGNFGLKDQTAALRWVRENIAAFGGDPASVTIFGESAGGASVHYHMLSPLSRGLFHRAISQSGVSLNAWAVPRPGGLQKAQKVAALVGCPTEPSAALVDCLRSVDDYKIVNTTLQFNEWFFSPLIPFRPAVEGEGEESFLPKHPLELKPHTAVPWLIGVTHDEGCLFAAATIENKQILEDLKQDGRRLFPLSLSYEGAPQADFITNKLKDFYFSDGEISTSKLSEMYTDGLFIWNADEAIRKYKDTAPVYYYLLSYKGKYRMSKVFGGGDLDLGVAHADDLFYLFPSNPYYPTSGDMPEKDYEVVKTMTKLWTDFARTGNPTPDNEPLHWPRVTSDGELEYVDIGQQLQVKRGVFQDRVNFWTTLPLRETKRSRPAKEDL
>LmCesE8
MPRLLLLLLLVAASVLCDVAARGAVVRTRQWLRCRGTQPARPARGRRFLAFYRIPYARPPVGPLRFRSPQPPETWTHIRDATTPGPVCTQYASLNERAAYLTGAEDCLYLNVFTPELKPAEPLPVMFWIHGGGWIDGSGIGYGPDFLLNHDVVLVTINYRLGPLGFLSTEDAAAPGNFGLKDQTAALRWVRENIAAFGGDPSSVTIFGESAGGASVHYHMLSPLSRGLFHRAISQSGVSLCSWAVPRPGGLQKAQKVAALVGCPTEPSAALVDCLRSVDDYKIVNTTVQSTHYFFSPLIPFRPAVEGEGEESFLPKHPLELKPHTAVPWLIGVTHDEGCLFAAATIENKQILEDLKQDGRRLFPLSLSYEGAPQADFITNKLKDFYFSDGEISTSKLSEMYTDGLFIWNADEAIRKYKDTAPVYYYLLSYKGKYRMSKVFGGGDLDLGVAHADDLFYLFPSNPYYPTSGDMPEKDYEVVKTMTKLWTDFARTGNPTPDKEPLHWPRVTSDGELEYVDIGQQLQVKRGVFQDRVNFWTTLPLRETKRSRPAKEDL
>LmCesE9
MTATGVDAEADRRMVRTRQGAVRGTAKQSYHGRHFLAFYNIPFAQPPVGPLRFRPKPAKLLPVMVWIHGGGFVEGSATWYEPGFLLDHDIVLVTTNYRVGLLGFLSTGDKNAPGNYGLKDQVAALRWVKENIEAFGGDPNSVTIFGESAGGASVHYLMLSPLAKGLFHRAISQSGVCTAPWAAPKPGLLDRARKVAAMVGCPTEPSAALVDCLRTVDDYTLIATEWSFFEWFISPPIPFRAAIEGEGEDSFLPKHPADLRPHTAVPWLTGVTIEEGYFISAPIITNKTMLNELKENSKKLLPISVPFHLLPQANLINDKIHDFYFSSGFSNDKITEFFSDSVFIWPATDAVSSYKDKAPVYFYLFSYKGKYSFTDLAGSEEVSGVAHAEDLLYLFSNNSYYVIPGERPAKDMEVVKAMTKLWTNFAKTGNPTPNDDLVHWPRVTSDTKLEYLEIGKKLEVKKGLLEERMEFWRSLPLAKVPQCYVLNQEL
>LmCesE10
MIRLQSVPPAAAVAAVFLLLMTATGADAEADRRVVRTRQGAVRGTAKQSYHGRHFLAFYNIPFAQPPVGPLRFRSPQPPVGWEHIRDATVPGPSCTQNSIFETLRPPIGNEDCLYLNVFTPEPKPAKLLPVMVWIHGGGFVEGSATWYEPGFLLDHDIVLVTTNYRVGLLGFLSTGDKNAPGNYGLKDQVAALRWVKENIEAFGGDPNSVTIFGESAGGASVHYLMLSPLAKGLFHRAISQSGVCTAPWAAPEPGLLDRARKVAAMVGCPTEPSAALVDCLRTVDDYTLIATEWSFFEWFISPPIPFRAAIEGEGEDSFLPKHPADLRPHTAVPWLTGVTIEEGYFISAPIITNKTMLNELKENSKKLLPISVPFHLLPQADLINDKIHDFYFSSGFSNDKITEFFSDSVFIWPATDAVSSYKDKAPVYFYLFSYKGKYSFTDLAGSEEVSGVAHAEDLLYLFSNNSYYVIPGERPAKDMEVVKAMTKLWTNFAKTGNPTPNDDLVHWPRVTSDTKLEYLEIGKKLEVKKGLLEERMEFWRSLPLGKVPQSKVLKQEL
>LmCesE11
MRFPGVPWFVCLLWAASAFGEDEPRPANAPVVQIEQGKVVGTTMVSRKGKQFYAYLGIPYARPPVGKLRFQVPRKPDDWEGVLQATQEGNRCPQLSYPERKYEGKEDCLYVNVYAPLVNKNDGADTWRVKRDVIVVIHGGGFQFGSGDIANFCPDHLMDHELVLVTFNYRLGPLGFLSTGDTVVPGNYGLKDQAMLLRWLRRNIGFFGGNPKSVTLLGIHAGGASAHYHMFTQLSFRKFARSVSLSGTALSPWAHVSTAEARRRAYRLGELVECPRDQLQDAQGLLQCLSKKKAKFLVRQAAKVLEGYGRPAWPFVPVTEPFLGRNISFVPKALSEMVESLGYRKLPDQPPWLIGTTSHEGLQQARAILDSPELTSQLNEDPGKYLPKYLGMVIEGGEERVAAIGRRIWDFYMQGAALDESTAGRLVDMIGDYQTLYGVTRSIELHTNLTETPMFVYKFAWKSKDSKDTGVPRGSDVRLLFPGRSNDGSTTTYSEDEYKQVDRLVQFIVNFARESDPTYEEFEQLEDIMWIDALHSNFSYMHLTEKMEVVDGGLYPERMQFWESILGEIRREEDAAEKVEREKQQKEWKEREEEEERLKKAQNKTEEEPDMKHLKVEL
>LmCesE12
MRFPGVPWFVCLLWAASAFGEDEPRPANAPVVQIEQGKVVGTTMVSRKGKQFYAYLGIPYARPPVGKLRFQVPRKPDDWEGVLQATQEGNRCPQLSYPERKYEGKEDCLYVNVYAPLVNKNDGADTWRVKRDVIVVIHGGGFQFGSGDIANFCPDHLMDHELVLVTFNYRLGPLGFLSTGDTVVPGNYGLKDQAMLLRWLRRNIGFFGGNPKSVTLLGIHAGGASAHYHMFTELSYGKFQGAISLSGTALSPWAQVSTTEARRRAFRLGELVGCRKKQLQDSERLLDCLLKTSAEDMVRQIPKILDWSTDLTMPFVPVTEPYMPRNRTFVTLPVEEMIQTIGQYGYQVPWLIGSTSHEGLGQALMMLVFRYMMKELNDDPEKYLTKYLGLTIEDDEERAAAIGRQVWDYYMEGEPLTKASIGRLIDMTSDFYTYYGLTRSVELHTNQTTMPMFVYNYAWQRHKSPIVLGVPQGADVHLLFPNIVAGKKLNYTREEYKFVDKMVEVIVNFAKGGDPTKDKSDELESVVWPRAEGRNFTYQLIDKKWRAVDGGLHPQRMQFWEGVLAPLREEALRRAAEQRAQQQHQWQETHGHEGP
>LmCesE13
MKPWMGVWNAENYGSPCIQYVFTVNPKQPRIVGDENCLHLNVFTPKLPSADNPSLLDVFVYIHGGGFMSGAGSYYGPEHLMDRDVVVVTFNYRLGIIGFLSMENELLPGNNGLKDQSMALSWIKKNIKVFGGNPESITISGTSAGGASVHFHYLSPHSKGLFQKGMSFSGSTLVPWAITEGAKEKSDKLVSLVGCDAPDHKDILKCLKSRPARQLVEMTKHFQVWRYNPFTPFGPTVEVTGRNPFLSKHPAHLIAEGSVQDLPWLTSITTEEGNYPAADFVTKEDAMKELDARFEELSAYLLDYNYTATQEMHHEIGKKVRKYYLGHKKISTNTAAEIIKLFGDRIFVVDVERAARLQAGVNKSPVYFYVFGYRGKYSFSQTMSETDIDLGVSHADDITYIMNVNDQFGITPLETEGDRKMMNIMLDMCINFSKTGNPAPLMKLKWPTVKYNSKNIDFIRISSSENISSDSSADLGNCEFWDSLGIQEPQIKLKIKQPQDEL
>LmCesF1
METRTWIFVALLAAACVSLIQAEDEELPPNNIAETDTGSNDNAEETNPNAEETNPNAEGTNPNAEETNPNAEETNLAGPADNNTGVQDDNQEGDQGSSSGPSITTSASSSETTTEEVETVTKKEFDIIGVRMKSYLGRNFNAFCGIPYAEPPINKRRFKNPVPMTYDGTIDATNCEETPVCMQMRWHLDETEVIGVEDCLFLNVYEPEVTSSNLPVIVYIHGGGFFSGSGTFNDVGPHYFMDQDIVLVTINYRLGPLGFWGTNTHNAPNNLGLRDQVLALEWVRHYIGHFRGDKYRVTLMGEGAGGASVQLHLYSSMSRHLFHRAISQSGVAFNSWALMKDMVTPSYTHASIIGCFETTEARLLRCMQTVDAAIIVNTTAGLRSWLSEPLVIYRPAVQSRFGHDEIFLKKEIMHYLMTNNFHNVPWLVGTVNTPSFFHLQRYLKDEKLRSSLLGKFQQFGAKMLDLDASIADPMKLETAFKIISAAYSDSTGKLDKDGIVQIFNDREGNLGLMLTVAYHALLGHKNLYLYRFEYRAQHSMAENITGVKKMTW
>LmCesI1
MCSRSSSSSSAALAAAAACALLAAAVLATPEQALTRRKRIVGGDPAPQPPEDDPAVVIYRGDEQATLRGVREGPYYAFRGIRFAEPPVGRFRLQRPRRAFLSGTYNATKPPPPCPQPDPRGTGGIVGSEDCLFLNVFTPKLPDGSSGLPVLFWIHGGGYRRGSASQYGVTPLLNKNLVVVTIQYRLGSLGFLSGASKELPGNVGLFDMSLALDWVRDYIKFFGGNPNLIKACGQGTGASSAILLSLSKITQGFLGGIIALSGTALSTFAVDNDPLGTSRDLATKNGCPVSPMLAMVRCLQELPVESLIKADSNLQDSRLLAKGLIGGLKGLLGPAPVVDGAHDNRFIPSFLQDEPLNILKSGKFPKIPLLTGITKEETSTAILGDYQNDILGKLSTIPNYANQIVDSLGASIASVTNATKQLTSISSIYFNSGILTNPEKIISKLIEATGDALFSLPAFETSQLWSDKFPTYLYSFEHKGKQKGGPEFLTGLPLVQQTLTPAPNEGIGHGDDLPFLFDALPLDGNKAPGSSFKLTDPDDITVQDLMTSYIAEFAKTGVPVSNATDGKSTWLPFSRSNNNYLQIMKKPMSAKDFRYCQLAVWAGITERLQSTTCQAFNVAKDLAGSITDVKIVPVAVPLNTHILPFGG
>LmCesI2
MATPALCLVLSLVVCSSLGSHWPRVRLPDGSVLLGAATTTARSGRPVYEFRGVRYASAPAHQRFKHSQPAGPLGEYNATQFAPPCPPAFSWSNDWFTDPDPEVLANLRRPADDDDQEDCLFLNVFTPTLDGGARLAVLVHIHGGSYIAGSPLLARPGFMLEHDLLLVTVQYRLFVPGFLFVGTEDAPGNMGLLDMTAALAWVQRHIASFGGDPSRVTVSGGSAGAAAAELLAYSPVASRLFQQVLPMSGSAHAPWAMERPEDALKAAGSIAQKAGCESSRPADVVACLRGLPIANLSDIYMDHAMSFWDQDVDTLVGVTPVVQRQRLRAPAVLPQSPQELCQPRSGYRGRPMMIGVTNRRSCASHGAATAAGPCCKHDGHFFVGHGFHVWMNPNVSETERLYRIQSFLMESLKNTYDPVIADALYEKYLNGYSSPEDILIGLTDFVGAAKFKGPLITSANCNTNHGGRTYVYTLSHVGRFPNEAVEHGMDVLYLSPRSDFKLSEEDEEVSRRLVHLHANFIMYGDPTPNISRVDGVPEWPPYEPGGGPYLRIDWPFRVQRDFEAREFNVTRAEGLPRSRAGHSGATVAVLLACGALRHLLSR
>Unigene2619_SsASsL
WSPHIEPPLEGSFITESPIQALIDGRFPQVPIMTGVTSGEGGSGILYQTEKINTLNSMFSESVGPCLHLSTVEMQQEAAGKLREFYFGNDTISADNPDPLVHFNVDLGIFEPTDALVRKVTEISDQPVFYYVFDYHGEHVNTTEWGVSHSGELPFLFLRKDTEYNLDPESEEDRKRRNILRYWTNFTKYGNPTPEADPVVWKSYNNATRSYMLMQNNFTVAHNKDGERMDFWNENVPLQPYAN
>Unigene5334_SsASsL
YLNVFVPLGAAAAPVLAWIPGGGFTVGSSEKEGPDFLVAEGVILVALNYRLGALGFLSTGDGVVPGNVGLLDQMTALAWVQRNIAAFGGDPGRVTVGGESAGGCSVGHLIASPAAVGLFQQATIISGEAVSSWGILPDPRQKAFALGEALGLSTNDSQELIDFLRTQNADDLIKRDADIIPPEEAIRLVSMAWAPVIDGSVIKEYPISNLKAGRFSKVPILVGYTSGDGMIGAQGKGYLTSAAAVRQLSDHFVAAAAPLVRLPTAEQRRDAALRMRDFYFGNGDITLQDAQAIIDLLTDFGFVEPSDTAVRLMANHSDAAPIFYHLFDYRGPSIGNSTYGTPHGSQRSVLFSGLVKNPDDEFIQLRTNMVRLWANFVKYGTPSPEGESIVWTAFNNGDQNYMHITSTFEMKQNVYKERMDFWHEIMPV
>Unigene8405_SsASsL
TLLLLSLVAAAAAAGGDVTVVATTRHGRVRGRLQATRSGRSLLAFYNLPYAKPPVGPLRFKAPEPPLPWEHIRDATTPGPLCTQKNVFLRKQHPTGSEDCLYLNVFTPTLTSSLPVMFWIHGGGWISGGGSLYGPDFLLDHDVVLVTINYRLGPLGFLSTQDAASPGNYGLKDQVAALQWVKANIAMFGGNPDNVTVFGESAGGASVHYLMMSPLSQGLFHHAISQSGTALMPWALPTDNAVDKARRLASLLGCPSNRKNRDLVECLREIDDYEIVSRGKDFVEWDIDPWLPFGPVVEAEGNHSFLTVHPLKYKTAVKIPWLIGVNEHEGLLRTAAIFSNESLRQEIQDSFQKLLPISLLYGKAPNAHLITNEIYRFYMSSEGFSFNALTNVFTDGLFIWNTDEAVRLSKGSAPVYYYLFNYRGEFSFSEVFAQRNSTTGVCHADELLYLFPMEKLFPTGKRSHEDIQLIHTLTELWTNFASTGNPTPNNKPLHWPRVTSDDDMEYMEISNKLIVKRGLLKERINFWSSLPLRRGLESEYSKEEL
>Unigene8608_SsASsL
GVVVVTVEYRRGILGFLGTDDSGNNGLKDQAAALRWVRDNIAAFGGDAGRVTLLGVGAGAASVGFHMLSPLSQGLFSRAIAMGGSPLNPWAFNVFPAAMVFSKVLPNNSLWNSSQVVDHLRTLSVSELVDRVPEEDQEWDPVLVQLFAPSIEPASSGAFMTRTPWRVLKRGLPNAVPFLTGGTSAEGKHLLTVTKWAALDEDFLQFLSPSLVRSTDSYRRRAAQMVRSFYFGDDAIRGAAAEDVLNLLTDVQYLEGIDRMARTVAALSPYPVYYYHYTHERNNTQDGTGLPGAMHGEDAYAILYYPDDDQESDAETETKINDAWLSMLTDFAKTGKPT
>Unigene8908_SsASsL
AFLSRHPEDILRSGDFQQLPLITGVCDFEGSLFLSELVREPKLVTNYAVNHRLLIPYNLRCRDEDKGAVAEQIRCFYFGDRAIGADTIKELSMLLADVMFTYPAVKAATAHSTTSTAPVYFYKLDAFRKIALADEFPEEVKQLAAETDAAGHGADIAYLFRCVLYPEIPDPSSPD
>Unigene8932_SsASsL?
KKVMVWIHGGGFVQGEGGRSQFGPDFLVERGVIVVTFNYRLGVLGFLSMESESAPGNYGLKDQNLALQWVRRNIRAFGGDPHDVTLFGESAGAASVHYHLLSNSSWGLFSRAIAASASSLCPWALDRTPRQRARSLASALGMPSYATDEQALELLASVPPWILLTHARAGLSQRDNASLFTFVFVPSVEPAHPGAFLTEEPSRLLREGKFFHVPYITGVNSKEGNFFVSAASGGSLSTNKSLENFNKNFVEIIGPDIRDDLISNQNTIAQMARNFYYGKNAITREKDLNTSNLLSDLFFEEPVDSVVRVMAELSHEPVRYYRFSFKGPNSAVQDQPGVGHGDDLKYLFRTTLSKQNLDRDSDEGKTRERMVEMWTNFAKYGDPTPLHSTLVTTTWKPYTMSNQHFLDIDTQLNLSSSLDVQRMNFWHERLP
>Unigene8936_SsASsL
VLVQEGRYNFVPYMSGLTDLEQLYQTQPGGPLSTEDQVSKLNQNFTEIIACDLRLPTRDEQLSAAQSLRQFYYNDSDITLQNNYTTALLGSHLFFGECVDTVMRNMAQYSSEPLYYFQFAYNGPTSQYPGAPGASHMDSAIFLFTTTTVDLDPNGTIVRDQMTEMFANFAKNDNPTPEDASNLTETWWTYSESSPFYLKITTPLSTAQNMDEPYMSFWHDLL
>Unigene13408_SsASsL
LMELRHILKNLELLKEIDTDFERFVPEDMELGEKTEKLKKASDKIRQFYFDGKALTKDNIMDYVDLQTDINFAYGVYQTVNYHMKYSRSPLYYYKFGFDSILGVFKRFVGASHLPGACHIDDIGYLFRMSIVDITVKNDSREMSTIRRMVKLWTNFAKTGDPTPHLDADVMVKWTPYSLTNPCYLNIDKDLSIRHNLNKQRMEFWDDLYK
>Unigene16706_SsASsL
INLLTGSCKGNEDCLFLNVYTSTTEQNSGDLKPVMVWLHGGGYIMGSANADFYGPEYLLEHDVVLVTLNYRLGVLGFLSTGDSVVPGNMGLKDQLMALQWVQKNIALFGGNPDNVTVFGGSAGGMSSEYLMLSPKGKGLLHRAASQSGVAIADTICCPDVPERTFRLAKYLGLSTNKSTELLDYMMKVPAKTLTEKQYKGFSEKDRARLLYFPFLPTLEDSVPDSDAFIKRHPLEILKSNDYFPVPYLIGINEKEGLIYLKDILAKPEVLSFLDKNFEYLLPTDIADKVKDVTPISEAVRHFYFKNERVKESTIDILLNLLGDKQFAYPIVRAATLHSAQKTSPVHLYHFAADTGLNYARKLFGIPDQRGACHSDETAYLFKNNAMPTAVKPHSAEETAIARMTKLWTNFAKTGNPTPEDDPLLDVKWPLFNTNNPEYLNISHTGLEVGSNLLQERMSFWDNLYNKLN
>Unigene17246_SsASsL
VRGSILRSLDGRQIFSFRGVPYARPPVGERRFKPPEPVEPWDGVFDATEDGARCPEIENTDKTSEDCLLLNVYTTKLSDSTVNPKRPVMIFLHPGGFYIYRGTSDLFGPQYLMDEDIVLVTLNYRLGALGFLSTGDSVLPGNNGFKDQVMALRWVQQNIASFGGDPNSVTLAGYSAGAVSLCLHMLSPMSKGLFHKGIIMSGADLTSTDPDPLRKARKQARLLNCPDTSSEEIISCLREKDALDIATSVTKFYEWGTDPMVAFGSVTEKDFGDGAERFLTSDVTELFLSGNFTHIPLMIGTTKDEITWKGLDVVQDNLVESMSNNYETVFPIAFFYERNTPRSREISREIRKFYFHDKPITNDSMINLGQVYSDIAVIFPVERVAKLVSQRNTEPVYYYQFTYQGRYSWAYTPRTLTPFGVSHQDDLIYLFSISTMFPKFLKTDPEYKTVKLLTKMWANF
>Unigene19541_SsASsL
LRGSVFQSVGGKRIFSFRGVRYAQPPVGELRFKPPVPVGPWDGVKDATKDGSTCPSISAENTNNTSEDCLFLNVYTTKLPHNTQNPRRSVMVFLHPSAYYVFSGSSDLYGPQYLLDEDIVLVTLNYRLGALGFLSTGDSVLPGNNGLKDQVMALRWVQQNIASFGGNPGSVTVAGDSTGAVSAYLHMLSPMSRGLFHKVIAMSGADLTNGVKHPLQQAREQARLVNCPDTTSEAIVNCLKGKTASEISETGDYFYDLTRNLTNSFSFVVERHSGNEGETFLPASVAEQFLEGNFAHVPVMTGTTKDELGYIPKEFLRSNVSEDLKANFVSIVLNYVLKEINAPGSSEIDAELRKFYLNDEPITNASGNALGKLYSDLIINYPVYSTVKLLSRLNTAPVYYYHFTYLGRYSWTYLPGTQIPDGVSHTDDLLYLFYTSKLFPEFNETFPEYTTVKRM
>Unigene20105_SsASsL
YAKPPVGRLRFRSPQPPDSWFNIRDATVPGPVCPQNKALGPEESEDCLYLNVFTPELTPSERRPVMVFIHGGGWIGGTAKGYEPGHLLDHDVVVVTTNYRIGILGFLSTDDEASPGNYGLKDQVAALKWVQQNIAAFGGDPGNVTIFGQSAGGASVNYHMLSPLSKGLFQRAISESGVAVTSWAVRRPGVGNARKVAALLGCPTQPNTALVECLRGVDAFNLTATLVQFIEWFFCPMAPFHPVVEKQNKDAFLPENPLDLQPHSLTPWIVGVNKEEGALFTGAFVAIKSLLQELDQKSGKLFPLCLAYQASPRAELITKKIRNFYFSSGKLTMSGVADMCTDGLFSWKTDRAVRRYKDSAPVYYYRFSYRGKYSMSQLFGGGNTNLGAAHGDELLYLFSKNPYIPISGELPANDTEVVKTITKLWTNFARTGNPTPDDAPVHWPRVTSEDELQYLDIGEKLEVKKGLFQKRIDFWNSLP
>Unigene21090_SsASsL
LRGSLMQTLDGRTIYSFRGVRYAQPPTGDLRFKPPVPLNPWDGVADATKDGSRCPERQNTNETSEDCLFLNVYTTKLPDSTGNPKRPVMIFIHPGAFYLFRGTSDLFGPQYLLDEDIVLVTLNYRLGALGFLSTGDSVLPGNNGFKDQVMALKWVQQNIASFGGDPDSVTISGYSAGSASVYLHMLSPMSRGLFHKGIAMSAGVQSIVIKDPVQQAKKQARMLNCPDTSSEEIVDCLKEKDAIEIAETLPQFFEFGWDPMVVFGVIIEEDFGDGADRFITVDPTEQLVSGDFAQVPLITGTTRDEFSWIALVILNNKWAENMTENYETVFPISFLYERDTPHSLEVSRELRKFYLQDKPITNDSRTGLGQAYSDSLVIFPVDRAAKLVAQKSSAPVYYYHFVYEGRYSWVYTPGTETPYGVSHHDDLIYLFYISALFPEFVKTDPEYTQVKRMTKMWANFIKNGNPTSEKTDLVNIDWKTLDLSNPAHMEIGSDLTMKQGLYYQERMKLWDRLFPLPDSTSDARKKSTPVQKHHTUCGH
>Unigene21094_SsASsL
LALLLLLLVPLLAVAAASSARPVLQLEQGALRGVTLRSSMGRPFFAFRGVPYARPPVGKLRFQEPEPMKSWIGVWDAENYGSPCIQYAFTSNPKQPRIVGDEDCLHLNVFTPKLPSADNPSSLLDVFVYIHGGGFMSGAGSYYGPEHLMDRDVVVVTINYRLGIIGFLSMENELLPGNNGLKDQSMALSWIKKNIERFGGNPDSITISGTSAGGASVHFHYLSPYSKGLFQKGMSFSGSTIVPWAITEGAKEKTDKLVSLVGCEASTHKDILKCLKSRPAKQLVDMTKYFQVWRYNPFTPFGPTVEVSGKKPFLSKHPAQLIAEGSVQDLPWLTSVTTEEGLYPAADFVTKQDAMKELDARFVELSAYLFDYNYTAPQEIHHEIGKKVRNYYLGDKKISTNTAAEIIKLFGDRIFVVDVERAARLQAGINKSPVYFYVFGYRGKYSFSQPMSETDIDLGVSHADDTAYIMNTHDQFGLTPLETEEDRKMMNIMLDMCISFSKTGNPAPVKNLKWPTVKYRSKNIDFIRISNSERIIPDSSADLGNREFWDSLGIQE
>Unigene22309_SsASsL
QTAVLSVRQGELRGRRRRTAWGFPYLSFQGIPYARPPVGPLRFKPPQPAGSWDGVLDATKQGSVASQMNITTGKSEGEEDCLFVNVFTPKLPSEGGRGLPVMFMVHGGGLSAFSGNEEWFGPDLLIQHDIVMVSFNYRLGVLGFLSTGDHVVPGNMGFKDQVLALRWVRDNVASFGGDPGNVTIFGCSAGGWSCHALVLSPMSQGLFRRAIAQSGVATGEGAFSKDVVKRSFLLGERLGLKTEDSRELVEFLRKQPHQLLQESALLACTEEDKQRSWIFPFVGTLEPADAEGGAFMTRPPSDVMLSGDFRPVPLIIGVCDFEGSVTATIALLEREMMSKFARNPRLLVPAGLRCSEADQDAVAEEVRRFYFGDRQIGPETEREFCDLLGDTMFTCAAVRAAEVHSVKSSQPVYFYDFDVQREIVPQGPLMAQLAESMGKFKATGHGADMAFLFRNIMFGEPPEKDSEDGKIAMVMTRLWTNFAKTGQPTGPGLDVSWPAFSPGEAAYLHVTRQGFSVQRRPFGERAAFWDGLLQ??
>Unigene25186_SsASsL
QRILDGQYVHVPIMTGVTAAELGTQILANPSKIRALNDQFVETVGPNLHLPTVEQQQEAAAKLREFYFGDGNISTANPEPLVNFDNDIGMFATTDALVRKVTEITDLPVYYYEFDYHVDSVNVTEWGAPHSSDLPFLFVRKDTVYNLDPNSDEDKVRRNLLRCYTNFVKYGNPTPEADPVVWEPYNNSTRSYMLMQATFTLSQDKDAERMDFWDENVPLLPYANIYSKRNV
>Unigene54329_SsASsL
QLISNPYAALPTEDVMGIFQMVFVPSVEPQHDGAFLTGEPIQLLSQGAYNDVPYMTGGTSAECLFYVAPSGGLSTAEQIAQLNQNFEAMIGPDLRLPTAEQRTQGARQVRSYYYGDATITLQQNSTTVACTSALLFGEGIDVVVQRMAQHSTQPIYYYYFSYVGPLTSYPTLEGAGHGNEVNYMFHWGGGENLQPGTEGAITRSRLIQMWTNFARYGNPTPTVDSVITQYWTPYTTSGKQYLHFDVNLSIESNLKQDEFNFWHNLLP?
>Unigene54821_SsASsL
SAFSALSEEDRWTLFSCVWVPSAEPQHDSAFLTEQPWTLVAEGRYSMVPYMSGVTDLELLSHTQPNGALSTEAQVSNLNTNFNNIVQCDLRLPTREERLSGAAAVKQFYYNGRDITLQDNYTTALFDSHLFFSEGVDTVIRSTARYSSEPVYYYEFTFVGSLSAYPGGPGAAHADDVQYLFGSPTLDPNSQEGLIRDQMVALWTNFAKYDNPIPQQSSLLPVTWGEYDESSPNYLEIAVPLSAKT
>Unigene55864_SsASsL
KVPVMTGVTSADGGVVVYSSGIFYNAAYAADVRENFTAIVGSQLQLATVEEQSAAAVQLENFYFGDGGFSVDNPQAVYDLTSDMYFIQPAEVLARTVATTSDLPVYLYYFDYDGYGANEFGMGHAATASYLFLSDGPNKDPNSNDGKVTELLTTLWTNFAKDGVPAAGGSPITWEPFTAQTANYLDMKLEFVTRQD
>Unigene56054_SsASsL
SYLLYDEEKISNLNNQFVESVGPNLHLSDADQQDVAALKLKTFYFGNDSRPISAEADADDLVAFSNDLRFLDPTDALVRKVTEMSDLPVFYYEFDYRGENVNFTQWGVTHSGEQPFLFLRKDTVYNLDPESEEDRVRRNILRYWTNFAKFGNPTPVADPVVWEPYNNTNRSYLLMQANFTLAYDMNAERMEFWNENIPPLPYA
>Unigene56084_SsASsL
YRIGPLGFLSTDDDNSPGNYGLKDQVAALKWVKDNIKAFGGNPDDVTIFGNSAGAASVNYHMLSTASKGLFKRAISESGTALATWGVPEPGLGYARKTAALVGCPTEPNAALVECLRGVDQFKLTRTLVNFTEWFFCPLTPFRPAVEKEREGAFLTDHPSNLKPHSDIPWLVGVNAEEASVFTGAFVANKTMLQELDQNRDKLLPMCLDYRKSPKAKLVTETIWNHYFPSGKPSVNGSTDMLSDGLFTWRTDESVRKYKGQAPIYYYVFSYRGKHSMSEVYSGGRNTGVAHTDELFYLFSNNPLMPITDKLPPKDMEMAMKLTKLWTDFAKTGNPTPNNDPVCWPEIRLHKELEYLDINLNMQVKQGLFQKRIDFWNSLP
>Unigene56178_SsASsL
LRGSLLQTLDGRTIYSFRGVRYAQPPTGDLRFKPPVPLNPWDGVADATKDGSRCPERQNTNETSEDCLFLNVYTTKLPDSTGNPKRPVMIFIHPGAFYLFRGTSDLFGPQYLLDEDIVLVTLNYRLGALGFLSTGDSVLPGNNGFKDQVMALKWVQQNIASFGGDPDSVTISGYSAGSASVYLHMLSPMSRGLFHKGIAMSAGVQSIVIKDPVQQAKKQARMLNCPDTSSEEIVDCLKEKDAIEIAETLPQFFEFGWDPMVVFGVIIEEDFGDGADRFITVDPTEQLVSGDFAQVPLITGTTRDEFSWIALVILNNKWAENMTENYETVFPISFLYERDTPHSLEVSRELRKFYLQDKPITNDSRTGLGQAYSDSLVIFPVDRAAKLVAQKSSAPVYYYHFVYEGRYSWVYTPGTETPYGVSHHDDLIYLFYISALFPEFVKTDPEYTQVKRMTKMWANFVKTGNPTSEKTNLVNVDWKTLKPSAQRHLQIGSQLIMKQGLFYEDRMQLWDRLSPLPNITSSTRL
