# Supplementary material for: De Novo Assembly and Characterization of the Transcriptome of Grasshopper Shirakiacris shirakii
Source: Int J Mol Sci. 2016 Jul 22;17(7):1110. doi: 10.3390/ijms17071110 (PMC4964485; doi:10.3390/ijms17071110)
Supplement: Supplementary file 1 [file ijms-17-01110-s001.zip › ijms-127851-Supplementary Materials/S3.txt]

>CL336.Contig1_SsASsL
MSVIGKPVLYSYWRSSCSWRVRIALNLKEIPYDIKPVSLIKAGGEQHCNEYREINPMEQVPALHIDGHTLVESLSIMHYLEETRPQRPLMPQDVHKRAKVREICEVIASGIQPLQNLIVLIYVGEEKKKEWAQHWINRGFRAVEKLLSASAGKYCVGDEISLADCCLIPQVFNARRFHVDLRPFPIILRIDRELENHPAFRAAHPSNQPDCPPEATK
>CL4024.Contig1_SsASsL
MAPKYKLYYFPFRVIAEPIRFLLAYGGADYEDISVAFSDWPHLKPDTPFGTVPFLEVDGKKLSQSIPICRYLAKQYGLLAESDWDNAQLDAAVDAIDDLRLCIKDFYFEENKSTKENMKEKLMKQTVPFYYAKLEAMVKNNGGYLVGGKLTWGDLYLTTMLELFDHDLESEITKDYPHLAALRHKVVNIPSIKTWIEKRPK
>CL432.Contig1_SsASsL
MAPKCKLTYFAIMGLGEPIRYLLSYGKIEFEDVRIDFEKWPSLKNSMPFGQLPILEIDGKKMCQAVAICRYLGKKMGLAGENDWESAQIDMAVDAITDLRLKLSEYYWETDEDVKQKKKSTVFNETLPFYLERLNGLVKDNGGYLAAGKLSWADIFFAGLCDYLNCAAQFDITKDYPALASLKKKIGEVPAIKDWVSKRPVTD
>CL44.Contig1_SsASsL
LLSASNPVLKAYLFHVAVLGIKMLLMAPLTARQRFKNKIFISPEDTPAVKGAKVRYDHPDIERVRRGHQNDLENITVFFIVALAYLLTNPSPGLAINLFRAFTIARIGHTIVYCVVPIPQPARFLFFIVGWCVTLFMAGNVVLYSL
>CL471.Contig1_SsASsL
MITLQVPSQYGYCVLVAVGSIFVLMWKGIKVGVARKKYNIPYPTMYSKDNDQFNCIQRAHQNTLENYPQFLTLLLLGGLEHPVISAAAGCVWLAGRIAYAKGYYTGNPAKRMQGGFAYLGLLALLGTSVKFSLRLLGVI
>CL488.Contig1_SsASsL
MAPKYKLTYFPIMGLAEPIRFLLSYGKIEFEDERCDREKWKAVKESTPFGQAPVLEIDGKKTWQSTAICRYIGKQVGLGGANDWEDLQIDMAIETVTDIRLKIANYWYETDETVKEKKKEPLIKEILPFLLPRLDNLVKENGGYLANGKLSWADLYFVAILDYLNFLVGFDLTKDYSNLDALKTKVLEIPAIKEWVAKRPKSE
>CL5579.Contig1_SsASsL
MAPPTLYNSPLSPPCRLVRVVAGIVGVNLKIEDIKDISKDLRTPEMLKKNPQHTVPTLEDNGLYLAESRAISMYLISKYAKDDSLYPKDINKRVLVDQRLFFDQDLYNRILNVFLPKFFGKQTDPSNIEKVNEGLETLNRMLDGKQWLAGDKITLADYAVANSLSALEFVPELGIDPTKQPNIKQWLPRVESSHPKYAESLKEFRDTLKKMAQK
>U12749_SsASsL
MSLKFYYDIFSQPSRAVFLLLKLNKIPFEPKKVNLLKGEHFSEEYAKINPFKKVPAIVHGDFALTESVAILRYLCREFEVADHWYPRDSKAQAKVDEYLEWQHIEIRANLVNFFQTKFLLPVVTGRPADEKKVVGFEKKVTDVLNKLEDTWLTERQYLGGDKVSIADLLGACELEHLRMAGYNPRDNRPKISAWLNKIKEELSPHYEEAHALVDYIAEKHKGVPPS
>U13459_SsASsL
MPVVVYHFAPSPPSRAVLTVAKAIGLDVTVKIVDLFQGEHLKDEFLKINPEHMVPTIDDNGFILHDSHAIATYLVSRYAKDDSL
>U15725_SsASsL
MAPKYKLTYFPVKALGEPIRFLLSYGDIEFEDDRFEREKWPSIKPTTPFGQVPVLEFDGKKAHQSIAICRYLGKQLKLAGENDWEDLQIDIAAACLTDLRMKLGSFFYEPDEAVKEKKKAPIINEFLPFFLPRLDNLVKENGGYLANGKLSWADFYFAGILDYVNHMAGFDITKDYANLAALKNKVLELPAVKAWIAKRPDTE
>U16102_SsASsL
MAPLTLHNYPISPPCRLVRLVAGVIGVDLKIEDVKDVYKDLKDPEMLKKNPQHTVPLLEDNGLYISESRAIAMYLVSQYAKDDSLYPKDVNKRVLVD
>U17440_SsASsL
MAPVILYDFDASPPCALVRIVARLVDIELKKVKIKDFAKELGAPEMTQKNPQRTVPTLDDNGLCIAESRAIAMYLISKYAKNDSLYQRD
>U1766_SsASsL
GKRNVEADARDAIYEALGNLEKYLEPTGWVAGDHATVADISCGVTAGTLEAMGVDFSDYPKIRDWLQTCKSTFRGYEEANQEGQKIFGDGIKN
>U1809_SsASsL
MATLDLYGEPGSPPCRTVNMVAAAIGVKFNVKFVDLDANEHLKPEFLKINPQHTIPTLDDNGFYLWESRAIAGYLVDQYAKDDSLYPKDAKKRALVNQRLFFDLSTLYGAFAEYYYPPLFYGAQKFDPEKFKKLEQAYEFLNTFLEGKEWVAGPSMTIADYSMVSSVGAAEAVGFDYKRYPNVHAWFERAKKAIKSYDEIYHPDAMIFKKWYD
>U18269_SsASsL
GVKFLTKGDPQPPPVEAGKLRLYSNLYCPYVQRVRLVLAAKGVPFEKTEINLKSKPEWYGSVHPQTKVPALEVGGSEVVVESLDISDYLDQKFPEPPLWSADQEKNLHHKQLLEAIGKVTPLYVKVLTSKTSQDVEDVVPSVAAAIQPLENELKKTGSKYFGGVRPGMMDYMIWPWAERMEGLRRLLPDVKLPLQDFPRLLAWGAAMKEDSAVRATALSAEKHASFMKMYREGNVDYD
>U19933_SsASsL
MASGTLYTYPENFRAFKVLIAAQYAGSNVKVAPGFVFGETNKTEAFLKKFPLGKVPAFETSDGHYLTESNAIAYYVANAQLRGQSDLERAQVLQWLGYADSEILPASCAWVFPCIGILQYNKQTTERAKEDVKAALGVLNKHLLTRTFLVGERISLADICVACTMLHLYQYVLDPAFRKPYQNVNRWFNTIINQPQVKAVIGEFKLCEKMAEFDPKKFAEFQAATKQQQPASAKKEKKQKGQGEGQQQPKEKESKKKEEPDPTEEMDDADLALASEPKAKDPLEALPKGTFNMDDFKRFYSNEDESKSIPYFWEKFDPEHYSIWLGEYKYNDELQKVFMSCNLISGMYQRLDKMRKNAFASMCLFGSDNDSSISGIWVWRGQELAFDLSPDWQVDYESYQWTKLDPSKEETKQLVKQYLSWTGADKQGRKFNQGKIFK
>U22839_SsASsL
MSQKHLSRGSRLPPFPKGKLRLFSMRFCPYAQRVHLVLDAKRIPYDVVNVDLTEKPDWLYEKSPFGKVPAIELESGDTLYESLIICDFLDEKYPSRSLYSRDPLKKAKDKIMIDHFNKVIQSMLKVYYHTANSNLNEDQLEEFFQGLDLYERELVERGKPFFGGDRPGMLDYMIWPWCERSDMMKVLGGDQFLLPKDRFKRLMEWRNQMKEDEAVKESYLEPQVHAKYFQSRKAGYPDYDMLV
>U23600_SsASsL
MSPVILYNHDASPPCCLVRLVAGVLGVELKKVDVTQIENGMRNPEMLKKYPQHTFPAIDDNGLHISESRAIAMYLVSKYGKDDSLYPKDLQKRVLVDQRLFFDQDLNSRIMAVCKPLFYGQTVPQSDADKMTDGLDTLNRMLDGKQWLAGDHVTLADYAVAVSLATLEYNPELAIDAAKHPNITQWISRLEESSPVYREHIEQYFETVRKIAEE
>U23642_SsASsL
NPVLRDYAYYSTLLGLKVLAMAPLTARQRFAKKVFVNPEDAKFFEGSIKTDDPDVERVRRAHLHDLENIPIFMVIGGLYTLTNPDPELAVNLYRGYFAFRLAHTIVYAVYPVPQPARALCHFGGVAICVYMGFKVLKFF
>U23948_SsASsL
LYEDNYAYGAGFYQPMIEYLDARERGHQHKHKRARKQPPHLPWSEERGVGRYKSLGRSYSEHDLHRLAAEAEAQARLDLGTFKIARRSIFSLSKSASAASVTKHLELVTGHKAREVESRLRSEDAMALSGLARDVEATLQAEGLRSLPAEPDALADIRAFQRRPLPAAHDPREHDRLMDERRKMVDLDALTRPLDQLRIELTGFEKKTSDYFQEKSKQTSIEI
>U23962_SsASsL
MSTKHLKKGDPQPEAQEAGKLRLYSMAFCPYAHRARLALAAKGASFDIVNINLLDKPDWLTSVHPQGKVPALDVGGGQIVVESLDIADFLDGKFPEPPLWPADADTKARHKKLIDDFGKVSKIFYEAVYGKEKRPLGDYLEEIVAALQPFEDELAAGGGTFFGGSRPGMLDYMIWPWAERAKVPSIINKQEMNFPKDKFPKLLAWRDAMKEDAAVKAQAVDTERHARFSQAYVDGALDYDSV
>U24933_SsASsL
MPIVLYHFPLSPPCRTALCTAKALGLDVTIKIVNLMEREHLSEDYVKMNPEHTIPSLDDNGFVIWHSQAIATYLVSKYGKDDSLYPKDPAKRVVVDQRLYFDAVTLFPRLRATTFPLMFLGKTEVELDKKAAIYDALGILEKFLEPTGWVAGENVTVADIACAVTIGTMEALGVVLDAYPKIREWLQRCNSTIPHFEEANKEGLRDVVEAVKSK
>U25616_SsASsL
MGSKYKLMYLPLRIIGEPIRYIFAYAGVDYEDIRIEKSEWMHHKREMAFGTMPVLEVDGKRGSQSIPICRYLAKQYGLMADNDWDNFQIDAAADAVSDLRLVIKEYYYEENESRKNDMKEKLINETVPIVLSRLEHMIKNNGGYLAGGKLTWADLYVVALLDLFDHDLQFTTSRDYPNVAALRNKVASIPSIKDWIEKR
>U26978_SsASsL
AEALLTTSNPVLKAYLFHVAVLGLKMLLMSPLTARKRFKNKSFSNPEDTIFVKGSKVKYDHPDVERVRRAHLNDLENITVFFIVALAYILTNPCPVLAINLFRAFTVARIGHTFVYCVVPIPQPSRFIFCFVGWTITLFMAGSVIRYTL
>U31360_SsASsL
LKLYSVSDSPPSTAVKMALEALALEYTNVEVDFAAGEHLSDEFSKKNPQREIPCLEDNGFFLSESIAILQYLADKYGPGHSIYPRDPQQRALVNHRLAFNISTYYARIAEYAVAPIFFDYKRTPEGLNKLKIALNVLNTILETQGTKFAAGEHVTLADLSLVAATMCLEAVELDLTPWPRLLRWYADFKQAAPRLWAIAEPAMLELRTFSKSPPDLSSLKHPYHPVR
>U41782_SsASsL
MPQLRLYHAEASPPCRTVRMLARTLGLDLQLVDVDMIQNEHLKPEFVQINPQHQVPLLDDNGFYLPESRAIIGYLVDNYAKDDSLYPRDPKQRAAVNRMLFFDAGTLWMSYHNYQMPIFYGQPGDPEKEKKMLEAFEAFDKLLDAKDWATGSHITIADYALAVTASSAQWTGVDLKPYSNVSRWLDHAKKAIPCFDEINNSSFAALKELLRKLEQK
>U4179_SsASsL
MSPPILYNHDASPPCCLVRIVADEIGVHLEKVPVVDVPKEMGTPERLKINPQRTIPALVDNGLNIAESRAIATYLVSKYAKDDSLYPKDLQKRVLVDQR
>U50181_SsASsL
KSRMPYGMVPVLEINGKQVAQSNAIARYLAREHGLAGKNEWESLQCDVLVDTLSDLKQALFQYRMEPDPLRKDERK
>U55350_SsASsL
RLFFDFDIYGALTNIWRSLMSGQSPDQTHVDKVNGGLETWNRMLEGKQWLAGDNVTLADYSAALVVTVTQNIPKMEFNPCKHKNIAEWLSRIERSSPKYVEEMKLFQEATNAFLQQ
>U55472_SsASsL
GLETLNRMLEGKEWLALDHITLADYATAATMAALEYIPHLKVDLAKYGNISRWLSRVEKSFPKYAELKKIYSDSVVVLMEE
>U55679_SsASsL
PTFSGTPLSQSDIDKVNDGLETLNRMLEGKQWLAGDKITVADYAMIVSLASLEFNPKSGINPAKHTNIAQWISRVEGSSAKVTENMKIFREA
>U57893_SsASsL
RSIVHERLFFDVEFYRKLITFVKKEPSDELWDNLVDGLETLERFLTASTFLAGDDLTVADFCCYCTITFL
>U7340_SsASsL
MPIVLYHFPASPPSRIALAAAKVVGVDVNIKIVDLFAKEQLKEEFVKINPQHTIPTIDDNGFILWDSHAIATYLVSQYGKDDSLYPKDVKKRAVVDQRLYFEAGTLFPRLRAIAFPVIFLGNKTVEPSVKAAAYEAIGFLEKFLEATGWVAGNQLTIADVACAVTVTSLQAVGLDLSGYPKTTDWIQRCKKIPGFQEANEEGAAAFGEKVRSCLPPNHL
>U7580_SsASsL
MHNIKDITFEPLIQSNYVKPLRMLYTQNGIRKAWDLLRIHDSVAILVFNTTRKVFVFVRQFRPAVYFNGIADSDVNNPVDTDKYPVEKGFTIELCAGIVDKQKSLEEIAKDELLEECGYEVPLSVLHKIGTHRSGIGVTGDRQTLFYADVTDDMRKGPGGGIVEEGEFIEVIEMTVEEVKQYLASGDFRSPGGFLFAVTWYLHNR
>U7618_SsASsL
MSLKVYYDLLSQPSRAVVLFLLANDIPYEAREVNVLHGEQFSEEFTKLNPMKKVPVIKDGDFTLTESVGILRYLCRERNVPDHWYPADSKKQARVDEYLEWQHTNTRSSCALYFLNKFMLPAIKGTKPNPETVARRQRKMVATLNEVEEIWLKNKAYLAGDNISIADLLGACEIEQTRMAGYNPCDGRPKLAAWLERVRRDTLPHYDTVHEMVRKITEKYGGVAPDSLSKL
>U816_SsASsL
VAGVVGVDLKLVTVNPRVDLRAPEWLKKNPQHTVPVLDDNGMWLTESRAISMYIISKYAKDDSLYPTDVNKRVLVDQRLFFDQDLFSRLTNIFHPQLFGKSFDPSDVDKVNDSLESLKRMLEGKQWLAGDKITLADYAVATTLVAAELAPKAAGLDPTKHPDIKEWLTRFEGCTPQIFEHRKGIREALEERLQ
>AEB91972.1|
MAPPTLFNVTLSPPCRLVRLVAGIIGVDLKVVDVKDISKEMKTPEMLKKNPQHTVPTLEDNGVYLAESRAIAMYLISKYAKDDSLYPKDVNKRVLVDQRLFYDQDLYNKILNVFLPKFFGKQTDPSSIEKVNEGLETLNRMLDGKQWLAGDNVTLADYAVAISLSSLDFVPESGIDPKKQPNINQWLPRVENSHPKYGEHLKEFHEALKKLTQK
>AHC08062.1|
MGVKFLKKGDPRPPSLEAGRLRLYSNLYCPYAQRARLVLAAKGVPFETTEINLRNKPEWYSAVHPDAKVPALEVAAGEVVVESLDIADYLDRKFPEPKLWSDDQQKNLHHKQLLEAFGKVLPNYVKLLSGNASQPVEEVVSAVAAIIKPLEDELAKTGSTYFGGARPGMLDYMVWPWAERLEGLRALLPDVQLPLNDFPRLMAWGAAMKEDPAVKASAMSLDTHVGFMKMYRQGTLDFDKL
>AHC08061.1|
MSQKHLSRGSRLPPFPKGKLRLYSMRFCPYAQRVHLVLDAKRIPYEVVNVDLTEKPDWLYEKSPFGKVPAIELESGDTLYESLIICDFLDEKYPSRSLYSRDPLKKAKDKIMIDHFNKVIQSMLKVYYHTANSNLNEDQLEEFFQGLDLYERELVERGKSFFGGDRPGMLDYMIWPWCERSDMMKVLGGDQFLLPKDRFKRLMEWRNQMKEDDAVKESYLEPQVHAKYFQSRKAGYPDYDMLVGN
>AHC08060.1|
MSTKHLKKGDPQPAAAEGGKLRLYSMAFCPYAHRARLALQVKGAPFDIVNINLLEKPEWLTAVHPQGKVPALDAGDGRIVVESLDIADFLDGKFPEPPLWPADEDTKARHKKLIDDFGKVAKIFYEAVYGKEKRPLGDYLEDIVAALQPFEDELVAGGNLFFGGSCPGMLDYMIWPWAERAKVPSIINKQEMNFPKDKFPKLLAWREAMKEDGAVKAQAVDTETHARFSRAYVDGTLDYDNV
>AHC08064.1|
MSLKFYYDIFSQPSRAVLLLLKLNKIPFESKKINLLKGEHFSEEYAKINPFQKVPVIVHGDFALFESVAILRYLCREFEVADHWYPKDSKAQAKVDEYVEWQHIEIRANLVNYFRTKFLLPVVTGRPADGKKVIVYEKKVTDILNKLEETWLTERQYLGGDKVSIADLLGACELEQLRMAGYNPRDNRPKVSAWLNKLKEELNPHYEEVHSLVSHIAEKHKGVPPSSPDKL
>AHC08059.1|
MAGLKLYSVSDSPPSTAVKMALEALALEYTNVEVDFAAGEHLSDDFSKKNPQREIPCLDDNGFFLSESVAILQYLADKYGPGHSLYPRDPQQRALVNHRLAFNISTYYARIAEYAVAPIFFDYKRTPEGLNKLKIALNVLNTILERQGTKFAAGEHMTLADLSLVAATMCLEAVEFDLTPWARVQRWYADFKQAAPRLWAVAEPAMLELRAFSNSPPDLSALRHPYHPVRASK
>AHC08058.1|
MPKLRLYHAEASPPCRTVRMVARTLGLELQLVDVDLLQNEHLKPQFLQMNPQHQVPLLDDNGFYLPESRAIIAYLVDNYAKDDSLYPRDPKKRATVNRMLFFDAGTLWMNYHIYQMPIFYGQPGDPEKQKKMLEAFALFDKLLEGKEWAAGSHVTIADYALAVTATSAQWSGVDLKVYDNVTRWLERTKEGITCFDEINNSSFAALKELLQKLKEKLAEMSVDK
>AHC08057.1|
MPSIILYGNELSPPSRAAKMIAEKLGVDVDFKRTYPIKGECKKPEYLKINPMHTIPTIIDGPFTLSDSHAIVAYLVDRFGKNDSLYPKDIQKRSKVNERLCFDISLFTKVLKFVVGPLLRTHEPTEELRNDCIDGLETVERFLSASKFIAGDDLTVADYCYYCTITFVDIPQKGVIDLKKYKNIQRWMDLIHKTCPLFTKYDQIAEKAFQIYLEDGPY
>AHC08056.1|
MSPIILYNHDGSPPCCLVRLVAGVLGLELKKVDISDIENGMRNPEMLKKNPQHTIPTIEDDGLVITESRAIAMYLVSRYAKDDSLYPKELQRRVLVDQRLFFDQDLYNRIMAVCNPLFYGKTVAESDADRMKDGLDTLSRMLDGKQWLAGDHVTLADYAVAVSLATLEYNPEFAIDAAKHPNITQWISRLEESSNTYREHIELFFETVRKATEEEKKNAQQK
>AHC08055.1|
MAPPTLYDNPISPPCRLVRLVAGVIGVDLKVVNVKDAGIDMKSPEMLKKNPQHTVPTLEDNGLCLAESRAISMYLISKYAKDDSLYPKDVNKRVLVDQRLFYDQDLYNRILSVFLPKFFGKQTDPSSIEKVNEGLETLNRMLDGKQWLAGDNITLADYAIANTLSALEFAPEFGIDPTKQPNIKQWLPRVESSSPKYGESLKEFREALKKMAQK
>AHC08050.1|
MPVTLYHFPASPPSRIALAAAKVVGVDVDVKIVDLFAKEQLKEEFVKINPQHTIPTIDDNGFILWDSHAIATYLVSQYAKDDSLYPKDTKKKAVVDQRLYFEIGTLYPRMRAIAFPVLFLGKTSVEDSVKASAYEAIGFLEKFLEASGWVAGDHLTIADVACAVTATSMQAIGLDFSGYPKTKDWIERCKKIPGFQEANEEGAEIFGERVRSRLPPNHLAP
>AHC08049.1|
MPVTLYHFPASPPSRIALAAAKVVGVDVDVKIVNLFAGEHLKEEFVKINPQHTVPTIDDNGFILWDSHAIATYFVSQYGKDDSLYPKEAKQKALVDQRLFFEAGTMSSRMRDIVYPVLFLGKTSVEDSVKASAYEAIGFLEKFLEPSGWVAGDHLTIADVACAVTATSMQAMGLDFSGYPNTQDWMERCKKIPGFQEANEEGVTLFGEKVRSQLPPNHLAP
>AHC08048.1|
MPVTLYHFPASPPSRIALAAAKVVGVDVDVKIVDLFAKEQLKEEFVKFPVLFLGKTSVEDSVKASAYEAIGFLEKFLEASGWVAGDHLTIADVACAVTATSMQAIGLDFSGYPKTKDWIERCKKIPGFQEANEEGAEIFGERVRSRLPPNHLAP
>AHC08047.1|
MPVTLYHFPASPPSRIALAAAKVVGVDVDVKIVNLFAGEHLKEEFVKFPVLFLGKTSVEDSVKASAYEAIGFLEKFLEPSGWVAGDHLTIADVACAVTATSMQAIGLDFSGYPKTKDWIERCKKIPGFQEANEEGAEIFGERVRSRLPPNHLAP
>AHC08046.1|
MPIVLYHFPPSPPSRAVLTTAKAIGVDVTIKIIDLFKNEHLTEDYLKINPEHMVPTIDDNGLILHDSHAIATYLVSRYGKDDSLYPKDVEQRALVDQRLYFDATILFSRLRATTFPIFFQGKRNVDAAARDAIYEALGILEKYLEPTGWAAGERATVADLSCSVTVGSLRAIGVDLSAYPKIRDWLKRCKSTFSGYEEANQEGEKLIGDGIKNLVGCKAYSR
>AHC08045.1|
MAPKYKLLYFPFRVIAEPIRFILAYVGADYEDVRIEFSDWPPLKPDTPYGTMPVLEVDGKKLGQSIPICRYLAKQYGLLAENDWDNAQIDAAVDAINDLRMSIKNFYFEENGSTKNNMKEKLMKEAVPFYYKKLEEMVKNNGGYLAGGKLTWGDLYLTTMLELFDHDLECEITKDYPHLATLRNKVVNIPSIKTWIEKRPKSER
>AHC08044.1|
MAPKYKLTYFPVKALGEPIRFLLSYGNMEFEDDRFEREKWPSIKPSMPFGQVPVLEFDGKKTHQSIAICRYLGKQLKLAGDNDWEALQIDMAADCLTDLRMKLGSFFYESDEAVKEKKKEPIIKEFLPFFLPRLDNLVKENGGYLANGKLSWADFYFAGILDYVNHMAGFDITKDYANLAALKNKVLELPAIKEWIAKRPVSEV
>AHC08043.1|
MAAKYKLTYFPIMALGEPIRFLLSYGKIEFEDERCEREKWPSVKESMPFGQMPVLEIDGKKTWQSLAICRYLGKQMGLAGANDWEDLQIDMAIETVTDLRLKIANYWYETDEAQKEKKKEPLFNETLPFLLPRLDNLVKENGGYLANGKLSWADLYFIAVLDYLNTMVGFDLTKDYPNLAELKNKVLEIPAIKEWVDKRPKTDL
>AEB91980.1|
MSLKVYYDLLSQPSRAVVLFLLANDIPYEAREINVLHGEQFSEEFAKLNPMKKVPVIKDGDFTLTESVAILRYLCRERDVPDHWYPADSKKQARVDEYLEWQHTNTRSNCALYFLNKFMLPAIKGTQPNPETVARRERKMVATLNEVEEIWLRNKTYLAGDKISIADLLGACEIEQTRMAGYNPCDGRPKLAAWLERVRCDTLPHYDTVHALVRKVTEKYGGVPPASFSKL
>AEB91979.1|
MSPTCKLTYFDAMGIGEPIRFLLCYGKIQFEDIRFDFEKWPSMKPSTPYGKVPLLEIDGKKMHQSAAICRYLGKKLGLAGANDWESAQIDMAVDTITDLRLKVTEYYWEPEETTKQKKKETLLNETLPFYMEKLDALVKENGGYLVAGKLSWGDFFFAGVSDYMDCVVQFDITKDHPNLAALKKKIRELPAIKEWISKRPKTTL
>AEB91978.1|
MESKCKLTYFDAMGTAEPIRYLLYHGKIKFEDNRVDFQTWQSMKTSTPFGQMPVLEIDGKKMHQSIAICRYLGKKLALAGENDWESAQIDMAVDTVLDLRIKLSEFYWESDETVKQRKKATVLNETLPFVLERLNGLVKENGGYLALGKLTWGDFFFAGISEYMNCVTQFDITKDYPNLAALKKKICELPDVKDWISRRPVSQL
>AEB91977.1|
MAPKYKLTYFPIMGLAEPIRFLLSYGKIEFEDERCDQDKWPSVKESTPLGKVPVLEIDGKTTWQSVAICRYLAKQLGLAGANDWEDLQIDMAVDTISDLRMKVAAYAYETDEALKEKKKQSLLNETLPFMLPRLDKMVKENGGYFANGKLSWADLYFAAIPINFMMGFDITKDYSNLSALKNTVCEIPAIKEWISKRPKTER
>AEB91976.1|
MAPKYKLSYFPIMGLAEPIRFLLSYGKIEFEDERFESDQWASVKPSTPFGQAPVLEIDGKKTWQSVAICRYLGKLVGLAGANDWENLQIDMAVDTISDIRSKIASYGYEADPALKEKKKAAVVNEALPFLLTRLDKLVKDNGGYLANGKLSWADLYFVGILGYTNYVSGLDLTKDYSNLSALKNKVLEIPAIKEWVAKRPKTER
>AEB91975.1|
MAPKYKLTYFPIMGLAEPIRFILSYGKIEFEDNRFESDKWPSIKESMPFGQVPVLEIDGKKICQTIAICRYLAKQVGLAGDNDWENLQIDMAADTVTDIRTKIVSPNYETDEEKKQKKKAEVINETLPFLLPRLDNLVKQNGGYLANGKLSWADLYFVALIDLLKFMIGFDITKDYSNLSALKNKVLEIPAIKEWVAKRPKTER
>AEB91974.1|
MAPKFKLRYGAIKGLGEPVRFLLSYGKIEFEDERIDLQQWPSVKESMPFGQVPVLEIDGKKTWQSLAICRYLGNQIGLAGANDWEDLQIDMAVETVTDLRLKMASFAYENDPSIKEKKKAPVVNESLPFLLGRLDNLVKQNGGHLANGKLSWADLYFVALLDYLNFLTGFDLTKDYPNLSALKRTVLEIPAIKEWVTKRPKTDM
>AEB91973.1|
MAPKYKLTYFAIKALGEPIRFLLSYGKIEFEDARLEFEQWPSMKASMPFGQVPVLEIDGKKTWQSLAICRYLGKLVGLAGANDWEDLQIDMAIETVTDLRLKIANFWYETDEAQKAKKKEPLLKEILPFLLPRLDNLVKENGGYLANSKLSWADLYFIGILDYLNFMVEFDLTKDYSNLAALKKKVLEIPAIKEWVDKRPNTEW
>AEB91971.1|
MPSVDLYYVPGSAPCRAVQMVAKAVGVDLNLKLVNLMEGEQMKPEYLKMNPQHTVPTIDDNGLYLWESRAIIGYLVEQYAKDDSLYPKEAKKRALVNQRMYFDIGTLYARFADYYYPVMFGGASYDPEKLKKLEEAYEFLNKFLEGSDWVAGNSITIADYTIMASVSTAEIIGFDIKKFPKVAAWFEKAKKEIPSYEETNHAGALEFKKLFDSMTAKK
>ADR30117.1|
MPSVDLYYVPGSAPCRAVQMVAKAVGVDLNLKLVNLMEGEQMKPEYLKMNPQHTVPTIDDNGLYLWESRAIIGYLVEQYAKDDSLYPKEAKKRALVNQRMYFDIGTLYARFADYYYPVMFGGASYDPEKLKKLEEAYEFLNKFLEGSDWVAGNSITIADYTIMASVSTAEIIGFDIKKFPKVAAWFEKAKKEIPSYEETNHAGALEFKKLFDSMTAKK
>AHC08063.1|
MSVIGKPVLYSYWRSSCSWRVRIALNLKEIPYDIKPVSLIKAGGEQHCNEYREINPMEQVPALHIDGHTLVESLNIMHYLEETRPQRPLMPQDVHKRAKVREICEVIASGIQPLQNLIVLIYVGEEKKKEWAQHWINRGFRAVEKLLSASAGKYCVGDEISLADCCLIPQVFNARRFHVDLRPFPIILRIDRELENHPAFRAAHPSNQPDCPPEATK
>AHC08054.1|
MITLQVPSQYGYCVLVAVGSIFVLMWKGIKVGVARKKFNIPYPTMYSKDNDQFNCIQRAHQNTLENYPQFLTLLLLGGLEHPVVSAAAGCVWLAGRIAYAKGYYTGNPAKRMQGGFAYLGLLVLLGTSVKFSLRLLGVV
>AHC08053.1|
MLLMSPLTARQRFKNKSFSNPEDTMFVKGSKVRYDHPDVERVRRAHLNDLENISVFFIVALAYVLTNPPPVLAINLFRAFTVARIGHTIVYCILPIPQPARFLFCFVGWLITIFMAGSVILYSL
>AHC08052.1|
MSLESELRGAATAATTALVAANPVLRDYAYYSALLGLKVLAMGPLTARQRFAKKVFLNPEDAKFFSGSEKLDDPDVERVRRAHRNDLENIPVFMLIGGLYTLTNPDPKLALNLYRGYFAFRLAHTVVYAVYPVPQPARVLCHLGALTICVYMGVKVVKFFF
>AHC08051.1|
MAAAELLLTTSNPVFKAYLLHVAVLGLKMLLMSPLTARQRFKNKIFASPEDTVSMKGAKVKYDHPDIERVRRGHLNDLENITVFFIVALAYLLTNPSPGLAINLFRAYTIARIGHTIVYCVIPLPQPSRFLFWIVGWGITVFMTGSVILKFM
>AFK10494.1|
MSQKHLSRGSRLPPFPKGKLRLYSMRFCPYAQRVHLVLDAKRIPYEVVNVDLTEKPDWLYEKSPFGKVPAIELESGDTLYESLIICDFLDEKYPSRSLYSRDPLKKAKDKIMIDHFNKVIQSMLKVYYHTANSNLNEDQLEEFFQGLDLYERELVERGKSFFGGDRPGMLDYMIWPWCERSDMMKVLGGDQFLLPKDRFKRLMEWRNQMKEDDAVKESYLEPQVHAKYFQSRKAGYPDYDMLVGN
>AAL78751.1|
MASGTLYTYPENFRAYKVLIAAQYAGSNVKVAPGFVFGETNKTEAFLKKFPLGKVPAFETSDGHYLTENNAIAYYVANAQLRGQSDLERAQVLQWLGFADSEILPASCAWVFPCIGILQFNKQTTERAKEDVKAALGTLNKHLLTRTFLVGERISLADICVACTLLHLYQYVLDPAFRKPYQNVNRWFNTIINQSQVKAVIGEFKLCEKMAEFDPKKFAEFQAATKQQQPGTAKKEKKQKGQGEGQQQPKEKEKQEERGTRPRRGDGRGGSGRRAEPKAKDPLEALPKGTFNMDDFKRFYSNEDESKSIPYFWEKFDPEHYSIWLGEYKYNDELQKVFMSCNLISGMYQRLDKMRKNAFASMCLFGSDNDSSISGIWVWRGQDLAFDLSPDWQVDYESYQWTKLDPTKEETKELVKQYLSWTGTDKQGRKFNQGKIFK
