# Supplementary material for: De Novo Assembly and Characterization of the Transcriptome of Grasshopper Shirakiacris shirakii
Source: Int J Mol Sci. 2016 Jul 22;17(7):1110. doi: 10.3390/ijms17071110 (PMC4964485; doi:10.3390/ijms17071110)
Supplement: Supplementary file 1 [file ijms-17-01110-s001.zip › ijms-127851-Supplementary Materials/S4.txt]

>Unigene6375_SsASsL
GCTCTCGAAGGGCGGACAAGACAAATCCCTTATGATGCCATATTGGCATTGGATGTTGTAATGAGGCATTTGCCTTCCATGACATACACACCAGTTGGCCGTTCATTTTTCTCGTCTCCTGATGGGTATTATCATCCATTAGGTGGAGGTCGTGAGGTGTGGTTTGGATTTCATCAGTCAGTACGTCCATCTCAGTGGAAGATGATGCTCAATATTGATGTATCTGCGACTGCTTTTTATAAAGCACAGCCGGTTATAGAGTTCATGTGCGAGGTTCTGGACATACGGGATATAAATGAGCAGCGTAAACCACTAACAGACTCTCAACGTGTTAAATTCACAAAAGAAATAAAAGGTTTGAAAATCGAAATAACTCACTGTGGAACAATGCGGCGAAAATACAGAGTCTGCAATGTTACAAGGAGGCCAGCACAGATGCAGTCGTTTCCACTGCAGCTAGAGAATGGACAGACAGTTGAGTGTACTGTAGCTAAATATTTTCTTGATAAATATAAAATGAAGCTACGGTACCCCCACCTACCTTGTCTACAGGTCGGACAGGAGCATAAACATACATACTTACCATTAGAGGTTTGCAATATTGTGGCTGGACAACGATGTATCAAGAAATTGACAGACATGCAGACATCAACTATGATAAAGGCAACTGCTCGTTCTGCTCCTGACCGTGAGCGTGAGATAAACAGTTTAGTGAGACGAGCTGATTTCAACAATGATGCCTATGTACAGGAATTTGGCCTCACTATCAGCAACAACATGATGGAAGTGCGCGGACGTGTCCTGCCCCCACCCAAACTACAGTATGGTGGCAGGGTTAGTTCGCTCAGCGGACAGACAAAACAGCAAGCAATGCCTAATCAAGGTGTATGGGATATGCGAGGCAAGCAATTTTTTACTGGTGTTGAAATTAGAGTCTGGGCAATAGCTTGCTTTGCTCCCCAGAGAACAGTCAGAGAGGATGCACTGAGGAATTTCACGCAGCAACTTCAAAAAATAAGTAACGATGCAGGGATGCCAATAATTGGACAACCTTGTTTTTGTAAATATGCCACTGGTCCTGACCAAGTTGAACCAATGTTCAGGTATCTGAAGTCATCATTT
>Unigene24483_SsASsL
ACAGGAGGTTACAAGCCACATCGTATCATACTGTACAGGGATGGTGTATCCGAAGGACAGTTTCTTCATGTTCTTCAGCATGAGTTAACTGCAATCCGTGAAGCATGTATAAAGCTGGAAGGAGATTATAAACCAGGAATAACTTTCATTGTTGTCCAAAAGCGACATCATACTAGGTTATTCTGTGCAGATAAGAAGGAGCAGTCTGGAAAGTCAGGGAACATACCTGCTGGAACTACAGTAGACGTTGGTATTACACACCCAACAGAATTTGACTTTTATCTATGTAGCCATCAAGGTATTCAGGGCACAAGTCGTCCAAGTCATTACCATGTTCTTTGGGATGACAATCATTTTGACTCAGATGAACTGCAGTGCCTGACCTACCAGTTGTGCCATACTTACGTACGCTGCACTCGGTCTGTCTCTATACCTGCTCCTGCCTATTATGCCCATCTTGTTGCCTTCCGTGCTCGCTATCATCTAGTGGAGAAGGAACATGACAGTGGAGAAGGTTCACATCAGTCAGGTTGCAGTGAAGACCGCACTCCTGGGGCTATGGCACGTGCGATAACTGTGCATGCTGACACTAAGAAAGTAATGTACTTTGCG
>Unigene10467_SsASsL
CTTCAACTTGTAGTGGTTGTTCTTCCTGGGAAGACTCCCGTGTATGCTGAAGTAAAGCGTGTTGGAGATACAGTACTCGGAATGGCCACACAGTGTGTTCAAGCAAAGAATGTGAATAAAACATCACCTCAGACTCTGTCTAATTTATGCCTCAAGATAAATGTTAAACTTGGAGGTATTAACAGCATTTTGGTTCCGAGCATTAGGCCAAAAGTGTTCAATGAGCCAGTCATATTTTTGGGTGCAGATGTCACCCATCCTCCAGCAGGTGACAACAAGAAACCTTCTATAGCAGCTGTTGTAGGTTCAATGGATGCTCACCCTTCAAGATATGCAGCTACAGTTAGAGTTCAGCAACATCGCCAGGAAATCATCCAAGAACTGAGCAGCATGGTCAGAGAGTTGCTGATAATGTTTTATAAAAGTACAGGAGGTTACAAGCCA
>CL5566.Contig1_SsASsL
TTGAAGCTTTCGAGCGCCGCGGCAAGTACAAGGCACAAGAAAATGTCTGGCAAGCTGACTGAAGAGGAGCGAACACAAGTTCTCCAACCACTGCTGGGAAAAGGCTGGAAAGTAACAGAGAATAGAGATGCCATTGCTAAGGATTTTATATTTAATAATTTCAATGAGGCATTCGGTTTCATGACACGTGTTGCACTCTTGGCAGAAAAGATGGACCATCATCCTGAATGGTTTAATGTCTACAATAAAGTGCAGGTTACACTTGCATCTCATGATGTTAATGGTGTCAGCCATCGTGATATAAAAATGGCAGACTTCATGGAGAAAGTTGCTAGTACAATTAAG
>Unigene22829_SsASsL
GAAGAAGACTGCACAATGGAAGAACTAGAAAGAAAGAGACTACATCCATATCGTTTGCACCCAGAAATGTGGTTCAATGATCCAGGAGAGATGAATGATGGTCCTTTGTGTCGATGCAGTGCAAAAGCTCGACGGAGTGGAATACGACATGGAATATATGCTGGTGAAAGTCACTTACTGAAATGTGATATAGATACAAATAATGCTGATAGACTTTATCATTATCATATTACAATATCGCCACCAACAAATTTTTTGACCAAAACGCCAACAATCATTAAACATGATGAACATGAGTTTATTTTTGAAGGCTTTTCTATGTTTTCTCATTTTCCTTTG
>Unigene718_SsASsL
CATTTTCCTTTGCACAAACTACCTACATGTAAAGTTATTCGCTTCAATATTGAATACACTATTCTTTACATTGAGGAAAAGCTCCCTGAGAACTTTACAATACGAGAACTGGATCTCTTTTATACGTATCTCTTTAAAGAGATACTAGAACTTGTGGATATGGATTTTCATGCCCATTCTGATTCATCTGGCTGTGCTCAGTTCCACTTTATGCCAAGATTTGTACGAGATCTGCCAGATAATGGGAAAGAAATATTATCAATGAATGAAGTGCTGATATATCTTATGAATAACAGTCATCCACTCATAGAAGAAGAACAGTTAGAAAAATTACTTGGTATGTCTCAGTACAAGTGGCAGAATTTTGCTGATGAAGTGAAAGGTATGGTTGTAACATACCCTGGTATGAAACCATGTTCTGTAAGAGTTGACCAACTAGACAGGGACCAGCAGAAGGAAGGTACCCCATCCTACCCAGAA
>Unigene18278_SsASsL
GGTCTTCAGTACTGCCAAGTGTTTTGCCATGTGTGCTTCTTTCCTCGTCTGCAAGACTTCATTATGAACCAGGACTGGAATGATCCGAAGTCTAAGCTACAACAGTGTTGTCTCACCTTACGCACCATGGAAGGAGGGGAGCCTGATATTCCTCTTTACAAAGTAATTGAATGCAAAGGTCCAACTAATACTCGAGTTTATACGGTGGCTGTGTACTTTCGAGGTGAGCGGCTTGCCAAGGCTTCTGGACATAGTATTCAACAGGCTGAGATGAGTGCAGCCAAAGAAGCGTTGGAGCTTTCACATGGGCTATTCCCACAGCTGGATCATCAGAAACGAGTTATTGCTAAAAGCATGAAAAGACAAACTTGGCCCAAGCGCACATCAGTACAACACAAATCAAGATCTTCTCGTACTCCATCGGAA
>CL1479.Contig1_SsASsL
ATGGAATATGAGTATTCTGCTTTCAGGAGGGAAGTTGATACACACAATACTTGTTGTGGTGGCTTAGTGTGGTGTATTAAGGGTGCTGTGCCAAAAGGAAATGCTACAAAAGAGATGATCCAGCAAATGGGTTTCCGAGAAGGCCAGGTGATATTCAAGTGCCCCAAGTGCTGTAGCATCAAACCAGAAAGAGCACATCATTGCTCTGTTTGCCAAAGATGTATTAGGAAGATGGATCACCATTGTCCATGGGTGAATAACTGTGTTGGTGAAAACAATCAAAAGTATTTTGTGTTGTTTACGTTTTACATAGCAGCAATATCGGTGCATGCGCTATTCCTGTCAATCAACCAGTTCATCATATGTGTTCGCCATGAGTGGAAGGACTGTTCTACTTACTCACCCCCTGCTACGGTAGTCCTGCTGCTCTTCCTGGTTTTTGAAGCTCTTCTGTTTGCGATATTTACTGCTGTGATGTTGGGAACACAGTTGCAGGCCATCTGGAATGATGAAACGGGTATTGAGCAACTGAAAAAGGAAGAAGCGCGATGGGTGAAGAAGTCCAGGTGGAAGAGCATACAGGCAGTCTTTGGGCGATTCTCACTTGCCTGGTTCTCTCCGTTTACACGACCACCTTCTAAATCAAAAGTCGAGAGCTACTTGTATTCAGTT

>Unigene24927_SsASsL
TGCACCCATGGTGAAAGTCAGACTGAAATGGTGCTCTTTGTTTTCCTGAGGCTTGTTGAAGATGTGGCTTTGCTGCAGACATTGGAGTCCACTCAGAGAAGGAAGGATCTGTATCAAGCTTTAACTTCAAACATGGGAGATATATTTACATTTTTCTTGAAGTTAATTATGGATCATTGCCAAGCATTTAAATCACTCACAGATAGTGGCAAAGTACAAGAAGCAGCATCTCATGCAAGAGTTGTGCAGGTGGTTCTCCTCACACTGACAGGATTTGTGGAATGGGTGTCAATATCTCACATCATGGCTGATGATGGACGGTTACTACAAATACTGTGTCTGCTACTTGATCAGGAGAACTTCCAGAATAGTGCTGCAGAGTGCCTTTTTCAGATTGTCAGCCGCAAAGGTCGTGTAGAGGAACGCAAACCCCTTCTGATACTCTTCAGTGAGGATGCCATGAGATGTATATTCAAATCTGCCGGGGTTGCCTCATCAAAGCCACTGGATGAACAACACTATATGTTCCTGAAGAAATTGACACAGGTTCTAACAGGACTGGGCACTCAGTTATGCGTGCTGTGGGGAAAAGAGGATGGCACAAGTGGACGGCCACCAAACTTTGCTATGTATCTGGATGCCATACTTACTTTCAGCCAGCACCCTAGTCTCACTCTAGCTCACTATGCAAATAGTCTGTGGATGTCTTTCTTTAAACACGAGCTCATCTCAAAGGATCCAGTTTTCCTCACATTTGTACCAAAATGGGTACAGTCAACTGCCCCCAAAATTATAAAGGTTGGATATCCTTCATATCGTAATGGTCCAAATGCTGAAGTTGCTGCATATTCATCTCTCGACTTTGATAGTGACGAGGAGTTTTCTACCTTCTTTCACCGCTGCAGGACAGATATGTTGGACACATTTCGGCAGGCAACTATGGTAGCTCCCCTTGTTACATTTGGATATGTAGAAGAGTGGCTCAAGATTCGCATTCAGAAATCTAAAGAAGAGGCAGAAGTAGAATGTAGTATTAACTCACCAACATATCTGGAATGGGAAGCATTGTCACAGGTTCTTGAGAGTGTTCTGAGCCGA
>Unigene11038_SsASsL
AAATTCTTAGGTGAACACATATCTCCAGAATATCTGAAAAAACTGAATTCCAATGGAGATGTCCACTCAATGGACCAGTTAGTTGGAATGAAAAACAGTTGGAACCTAACAACACTAAACAACTCCGAACTTCTCATCGGTGTCCAAACAGTCAGTGACAAAGCTCTGGCTGATGCTCTTGAGGCTCTCACAGGTGTTTACTTGAAGGCATATGGTTTGTCTGGTGCCATTGCACTTCTTAACAGTCTGGGAGTGCTACCAGCAAAGAAGGCATCCCCTCACATTCTCTTTGAGAGACCACCAGAAAGGCCTGTATTGCAAGATTCATTACCTCATCAGTATTTAGACCTCCACTTGGGTGACACAGAAGAACTGGAGTACACATTGAACTACAAATTCAAAGACAGAGGTTTCCTGTTGCAAGCACTTACACATCCCTCTTGGAGTGACAACAGAGTCACAGATTGTTACCAGAGATTAGAATTTCTAGGTGATGCAATATTAGATTTCTTGGTGACTAGCTATATTTAT
>Unigene24754_SsASsL
GACATTCAGCTCTTGACCAGTGACTTTGGAGGCTGTGGTTTGAGATTGAATGACATTGAACAAGCTCTGACTGCAGCATCTTGTGACAACCTTTTCAATTCTGAAACACTGGAGACACTCGGAGACTCGTTTCTTAAGTTTGCAGTCAGCCTCTTTCTGTTCATTCATTATAAAAATCAACATGAAGGAACATTATCAACTATTAAAAATAAAGTTGTTAGTAATTGGCATTTCTAC
>Unigene19329_SsASsL
AACATGGTCGCCTCCAGCTATCTTCCTCGTCTTCCGCCAGGTGAAGAATTTACTGGCCAGGTGACAGTTACAGATGAAGAAAGGGATGCCAAAAAAGAGTTCTCAGTCAAAGTGAAATTAGTCAATGAAATTGATTTGACCTGCCTGGAACGATACATGGAAGTGGGAACTAACCTTGATTTGCCACAGAAAGCTATCCAGATGCTGGATATTGTAATCCGGAATGCACCGGCACAGCGGTTTATACAGGTTGGACGCTCATTTTTCACACAGCCAGCAGAACCTATTCCACTAGGAAATGGAATGCATATGTGGCTGGGATTTTATCAGAGTGTAATTCTTGGTTGGAAACCATTTCTGAATGTCGACGTGGCTCATAAAGGCTTCCCGGCACCAAAAGATGTTAAATCAATTATGGAAGAAGTGCTAGGATCCCAATACAATCCATTCAACCCTGAAAGAGAGTTGAATAAGGAGCAAGAAGCAGAGTTATCAGCATTCCTCAAAGGTCTCAAAGTGGAGTACAAGCTACCGAACCAGAGTGCATCAAAGCGCACATACCGTGTCAACTCTGCCAAGTCTAGTGCCATCAGGCTTGAGTTTAAATTGGATGATGGGAGACAAATAACAGTAGCAGAGTACTTCAGAAGAGAAAAGAATTATGTGTTAAGGTACCCAAAATTGCCATGCCTTCATGTCGGGTCACCAAATCGAGCCAATCCGATATTTCTACCAGTGGAGTTGTGCACCATACTACCAGGACAAGTTACATTCCGGAAGATGACTGAACAACAGACATCAACTATGATCAAACAGGCCGCCACTTCAACTGAACGCAGGAGGCAGAAGATAGATACTGCTATCCGCCAAGCTAACTTCAACAGGGATAAGGGTATCCAGGAATTTGGAATCGTCATCAGCGATCAGTTTGAGAGTGTGAGTGCTAGAATATTGGATGCTCCACCAATAGCATACAGCAATCAAAGAGAAGTCATACCAAGGAGAGGTGTGTGGCGAGCAGACCATTTCTTGACGAGCAAGCCTTTGAAGAACTGGGTTATCATCAACTTTGGTGTAAATATCCGAAATGATGAATTGTGGCAATTTGCTCGTCTAATGTCATCCGTGGGAGCTTCATTGGGAATGTTGATTTCACAACCGCAGGATGTGTTGGTAATGGAGAGAAGGGATCACCCATCCAAATTGTATGGCCTGTTGTCAGAGTGTAAAAGCTCGGGAACAGAACTTGCTGTCGTGGTTATAGATGACAAACGAGGTGTCTATGCTCAAGTGAAACAGTTTGCCGAATTGAAAGTCGGTGTCCTTACACAGTGCCTCAAGAGGAGGACAGTTTCACGCCAAGATCGTGCCACAGTATCGAACATTTTGCTGAAGATAAATTCAAAACTAAATGGAGTGAATCACAAATTGTCACCACCTGTCAGACCTCCGTGCCTCAGGAGACCTGCTATGATTATAGGAGCAGATGTAACACATCCGTCGCCAGATCAGAGAAATATCCCATCAGTGGCCGCAGTTTGCGCGAGCCACGATCCAGACGCCTTTCAGTACAATCTTCAGTACCGTCTGCAGTCGCCGAGGCAAGAAATTATTGATGATCTCAAAGCAATAATGATCAGTCAACTCAAGTTTTTCTACAAAAAGACATCAGGTTACAAGCCTGAGCGCCTGATATTTTATAGAGACGGAGTAAGCGAAGGTCAATTTGCAATGGTT
>Unigene24512_SsASsL
CAGCAGCAGAGACCACCGCTTGCACAGCAGATGCAACCCAGGGAACGACCTCCCCAGCAGCCTCAGGGACCACCTCCATATCAACAAATGCAACCCGGTGGGCCTCCTCCTCAACAGCAGCGAAGACCACCGCCTGCCCAGCAGCAGCACGTGGAGGGAGCATATCAGCAATCACCTAGGCAGCAGCAACCACAAAGCAAAAAAGCTACTGATATTGCTCAAAAGATGAAAAATTTGTCTTTAGACACTTTAAATATACCAGTTCGGCCCGACAAATACAAAGGAGGCTCTAAGGGTAGAGCAACTGTTGTTGACACAAACCATCTTAAACTAGACCTCACCAGATTGAAGAATAGGATTGTCATGCATTACGACGTGGCAATTGCACCTGACCACCCTAAGCGTCTATTTAGGAGTGCCGTTGAAGCATTTCGACAGACTTATTTTCCCACTAGGTATCCTGTGTTTGATGGGAGAAAGAACTTGGTTGCCTCCAGCTATCTGCCCCGTCTTGGACCAAATGAAGAATTGAGTGCAGTGGTAAGAGTTACGGATGATGAAAGGGATCTTCCAAAGGACTTTGAGATAAAAATGAAATTAGTGGATGAAGTTGATTTGACATGCTTGAATACTTACATGACAGTAGAAACCAATCTTGATTTGCCACAAAAAGCTATTCAGATGCTGGATATTGTAATACGCAGTGCTCCTGTGGAAAGGTGTGTTCAAGTTGGTCGCTCGTTTTTTACACAACCTAAACGTGAAGAAGTTATACCACTTGGAAATGGAATGCATATGTGGTCGGGATTTTATCAAAGTGTCATTCTTGGTTGGAAACCATTTTTGAATGTTGATGTGGCACACAAAGCGTTTCCTTTACCAAAGCCAATTATTGAAATTATGGATGAACTGGTGGGCTCGAGAAATGCACCATTCAACCCTCATAATGAGTTAAACCAGTACCAAATAGCAGATTTAACAGCTTTTCTCAGAGGTCTGAAAGTGGAGTACCAATTGCCAAATCGGAGTACATCAAAACGCATATATCGTGTTAACTCAGCTGTGTTAAGTGCTAGGAGGCAGGAGTTCAGGTCTTCTGATGGAAGACAAATAACTGTTGAAGAATATTTTCAAAGAGACAAGGAATACAAATTAAGGTTTCCGAATTTGCCTTGTCTTCACGTTGGAGCAGTAAATCGAGAAAATCCAATATATCTCCCACTCGAGCTATGCACTATAGCGGATGGACAAGTTACTTTCCGAAAGATGAATGAGCAGCAGACCTCAACTATGATCAAATATGCTGCTACCTCAACTGTTGATAGAAGGAGAAAGATTGAACACTCAATTCGTCAAGCCAACTACAATAGTGATCGCAGTATCCAGGAATTTGGGATTTCTATCAACAGTCAGTTTGAGAGTGTTGGTGCAAGAATTTTGAATGCACCACGAATAGTATATGCTAACGAGAGAGAAACTCAACCAGCGGGAGGTAAATGGCAGGCTCAGCAATTTCTAAGAAGCAGTTCGCTGAATAATTGGGTGATTATCAATTATTGTACACGTACCCCTGCACAGGAACTATGGGGATTTGCTGATCAAATGCAAGATGTGGGAAGAAAATTGGGAATGGTGATCAGTAAACTACAAGATGTTCTGGTTGTAAACCCAAGGGATAGAAGGGTTCCACCACCCAAACAACTGAATGACGTGCTGGAGCGTTGTAAGAACTCAGGAACAGAACTTGCTGTTGTTATTATTGATGATAAACGTGCAGATTATGCCCAAGTGAAACAAAGTGCAGAGTTGCAAGTTGGTCTTCTGACACAGTGTCTTAAGTGGAGGACTGTTTCACGATCCAATTTTAGCACTGTACAAAACATTTTGCTGAAGGTGAATGCGAAACTAAATGGAGTGAATCACAAACTGGCGCCACTTGTCAGACCTCCATGTCTTAATAGACCAGCCATGATCATAGGAGCAGATGTGACACACCCATCACCCGACCAGAGAAATATTCCTTCAGTAGCTGCAGTTTGTGCAAGCCATGATCCCGATGCTTTCCAATACAATATTCAGTACCGTCTACAACCTCCAAGGACAGAAATTATTCAAGATCTCGAGGCAATAATGAGGAGTCATCTTTTGTTTTTCTACAGAGCGGCACGTTGTAAACCCCAGCGCCTGATATTTTATAGAGATGGTGTGAGTGAAGGACAGTTTGCAGTGGTTCTCAGTGAAGAACTAAAACAAATACGGGATGCATGCCGTGGCTTGGAAGAATCGTATGAACCAGCAATTACATTCCTGGTTGTGCAAAAGCGCCATCACACACGTTTTTTCCCAAAGAAACGAGAAGATGAAGATGGAAAAAATAAAAATGTACCTGCAGGAACTATTGTGGATACTGATATAACACATCCTAGGCACATCGATTTTTACCTCGTCAGCCATGCTAGTATACAGGGTGTAAGCCGACCAACAAAGTATCGTACATTGTGGGATGATTCTAATATGGGCATGGATGAGTTGGAAGAACTGACATATTACCTATGCCATCTGTTCTCACGGTGCACTCGCAGTGTTTCATATCCTGCCCCAACATACTACGCCCATCTTGCAGCATTCCGTGCTCGGATGTATATTGAAGGGAATCCTGTAAACTTGGACAGATTGGCTCATGAGCAAGAACAGAGGAACATTAAAGAGGACATAATTAGAGGTTCTCCCATGTTTTTTGTA
>Unigene8511_SsASsL
AAGGATATATTTCGAACGAAGACAGTGTTATACGTTGCTGACCTTGCTCGGAAAGATCCCAGAATATTGCGCCAAAAAAGCCAGTTGTACCTTTGGAACTTACTTACAGTTGCTGTATTTTACTCTCTGCCTGTTGTTCAACTTGTCATCACATACCAGTTGGTTTTGGATCAGACTGGAAATCAGGACCTGTGCTACTATAATTTTCTATGTGCACACCCATTCGGTTTTTTGAGTGACTTCAATCATATATTTTCCAATCTTGGTTACATACTACTGGGACTTCTCTTCATAATTCTTACTGCCCGAAGAGATCGCATGCACCGCACTTCTGATTCCAGATTTGATAAGTACTATGGCATCCCTCAACATTATGGGCTCTTCTATGCAATGGGTGCAGCACTTATGATGGAAGGAGTTCTGAGTGCATGCTACCATGTTTGCCCCAACCATTCGAATTTTCAGTTTGATACAAGTTTTATGTACGTGATTGCAATGCTGTGTATGCTAAAGATATACCAGACACGCCACCCAGACATAAATGCTAGTGCTTACTCAACATTTGGTGTTTTGGCGTGTGTCATCTTGATTGGCATGGCTGGAGTGCTGAAGGGTGGAGTGTATTTCTGGGTTGGATTCACATGTTTACATCTGCTCACATGCCTGGTGCTTAGTGTACAGATTTACTACATGGGTCGCTGGACATTGGATTTAAGTGCCATCAAGAGAGTATTTTTACTTATCTACTTTGATCTCCGTGCGAGTCCACTGCACTGTATTCGT
>Unigene18465_SsASsL
ATGATGCCCCGTGCGTATTTTCTTGTGTTGTTGTGTGTTTTGGTCCACTTAGTGCAGATACTGTACGGAGCTGAACTGTGGTCAGAAAACAGGAATCTCTCTACAATAATTTTAAATGGAAACTATTCAGACTATTATACCTTTAATGTCAACAACACAGTGGAATACATTTTTCAGTTTCCTGCCTCAGAGGATATGATAGATAAGCCAGCAAGAATAACCGTAGAGTGCAAGGATTCCAACAGAAGTTTTCCTGTACTTGTTGTTGTAAGACAGCAGAAAGGTGTCTTATCTTGGCAACTGCCTCTTCTTGTAGAGACAGAATCAGATTCAGTAGAGTACTCGAGAACATCTAGGACTTTGTGCCCTGACAACAGCCGTTATTTCGCAGGGAACAATGTGAAAACTCTTTATCAATATATTATTGTTAGCATATCAACAGCAAGCCATCAAAACCTGTCTGTTTCTTTGCTTGTGTCGAGGAAAGAGGACTTTCGAATCAGGTTGTCAGATACACGCAATATAACTGTGTTACCAGCAGAACCACAATATTTTGCCTTCAGATTTCCACAGGATGGACCTGACACAGTTCTTTTACGTGTAGATTCCGATAGTAAGGTGTGC
>Unigene24347_SsASsL
GCAAGTCCACTGCACTGTATTCGTCCACTTTATCCAAATCGAATGGTGTTGCTCACACTTGGTAACTTGTGCAATATTGCATTAGCAGTGCTGGGATTGAAATATCACTTACGTGACTTCGCAACATATTTGCTGTCTATTTTTATGGCGAATCTGTTACTATATACTTTCTTCTACATTGTAATGAAGCTTTGTCACCGCGAGCGCATACTGGTGCAACCATTGCTGTACATTATACTGTCTTTTGCATCATGGGGAGCAGCTCTGTATTTCTTTTTTAACAAATCAATATCATGGGCACTAACACCAGCACAGTCTCGCCAATATAATCAGCCATGTGAGATCTTAGACTTCTATGATAAGCATGATATATGGCATTTCTTGTCTGCCGCAAGTATGTTCTTTTCATTTATGGTTCTCCTTACATTGGATGATGATCTTATTGATGTTCATAGAAGCAAAATCCCAGTTTTT
>Unigene10814_SsASsL
GATAGTAAGGTGTGCATGATGGTTTCAATACAGAACATGAGTTGTCCAGTGTTCGACCTCGAGCAGAATGTCCATTTTGAAGGTTTCTGGGAGACAGTGAATATTCGTGGAGGTATAACCTTACCGAGGGATGCATTTCCTTTGGGATTTTATGTCGTCTTTGTGGTAAAAGGAGATGATGTGGATTGTGCTGGGCCAGACGAGCCAATTATAAAGCCTAGAAACAAGACACTCTCTTTCTCACTTTCACCCAGCATTACTTACCAGAAGTATCTCGTAGCAGCATGTGTTGCAATTGCTGCCTTTGCATTGTTTTACATCTTCTCTATTGCCGTCTCTGTTGTCTATTTT
>Unigene39691_SsASsL
GTCTATTTTATAAGGGTTCGAAGAAGTTTGCCCTCTACTTCTGAAGTACTGGATGATGATTGTACGCTCCCATCTGTGTTTTCACCAGGCAGTGAAAGTACAAGCACAATTCCAAGGGCCGCTTCAGATTCGTCACTGGATGAAACTGATATTGATATTCTGCATGATGCAGAACTGGATAAGGATATATTTCGAACGAAG
>Unigene11235_SsASsL
AAGATTCTGAATGATCATTCAGATCTCATTGGGCGCTGCAAGACATTTGATGGGGTTACGCTTTATTTACCCATAAAATTGGCAGATGAGATTACAACGTTGGAATCAAGTCATCCAGTAGACAACTCCTCAGTTACAGTAAAGATAATATTTAAGAAGAAAAAAAATTTACATGAATGTCTTCACTTGTACAATGTCCTCTTCAAGAGGATTATGGGCATATTGGAATTAGCAAGGGTTGGAAGAGATACATTTGACCCACATGCTGCTCGCGTAATACCTCAGCACAAACTGGAAGTTTGGCCAGGCTATGTGACAGCAATAGATGAATATGAAGGGGGTATACAATTGTGTTGTGACACATCTCACCGAGTGCTGAGAACACAGACTGTTCTGGATGTAATTGCAGAAATATCAGAACGGAATCCAGCTGCTTTCAAGGAGCACATTATGAAAACTGTAGTTGGTGCTTCAGTTCTGACTCGATATAACAACAAAATTTATCGAATTGATGATGTAGCATGGGACAGAAGCCCACGTGACTCATTTGACACAACCAGTGGCGATAACATCACCTATAGCTATTACTATAAGAAGCAGTATGGCCTCGATATTAAAGATCTGCAGCAACCATTGCTTATCAGCAAGGTGAAAAAGAAGTTGCAGAACCAAGAGAAAATTGAACAACTTATATGTCTCATACCAGAGTTATGCTTCATGACTGGACTTACTGATGAAATGAGAAGTGATTTTAGAGTGATGAAAGATATTGCGACATACACACGTGTAACACCAAATCAACGACAGGCATCACTGAAAACTTTTATCAACCGAGTAATGTCAAATGAACGAGCAAAGTCTTTGTTGGAAGATTGGGGTCTTAGTTTGGAGCCATCAACAGTAGAACTCACAGCAAGAGTTGTGAAGAATGAAGATATAATTTTTGGTGGTAACCGAAGGGTTCCTGGCACACCACAAGCTGAATGGAGTGGTGCATTGTCTCGAAATATGGTCATATCAGCAATTGACTTGATGAGTTGGGTTATTTTGAGAACGACACGG
>Unigene24609_SsASsL
GGTGCTGCTGGTGGAGACAGTGAAAGAGCAATGCTGGAGAAGAAAATGGAGGAATTGGCGATAGGAGGTGATGGTAATGGAGCACAGGTTTCGGTGGGGAGGGGTGTGATGAGAGGAAGGAAGGTGGTGAGCTCAGAAGCTCTGAAATTAAGACCAGAGCATCTGCCGACAAAGAAAGGTACATCAGGTGTTCGAGCAACAATTCTAACAAACTACTTCAAGCTTGAAACTCACACTGATTGGAGATTATTCCAGTATAGAGTGGATTTTGCACCAGAGGAAGACAGTACATTTGTGAGGAAAGCTCTGTTAAGAGTTCACAAGAAGAGACTTGGAGGTTTCATATTTGATGGGACAGTGTTGTTCACTTCAAGCAGATTATCTCCTGATCCAAATGAGGTTTTGGAGTTGACCTCGGAGAGGAACTCAGATGGTGCCAAAATACAAATTCTTATTAAATTTGTCGGGGACTTGGCATTAGGAGATTATCATTATCTCCAATTCTTTAACATTCTAATGCGGAAATGTTTAGGATCACTCAAACTGCAGTTAGTTGGGCGCAACTACTTTGATGCAGCAGCCAGAATAAGTGTCAAGGAGTATAAATTGGAGCTTTGGCCTGGCTATCTTACGTCCATCAGGCAGCATGAGAATAGCATTCTCATGAACTCAGAAATTAATTTCAAAGTTATGCGTCAGGATACAGTTCTCCACATTTACACGGAAATCTGTGACAAAGAAAGGGATTACCAGGCACAATTCAAGAAAACAATTGTTGGTGTCATTGTCATGACACCATATAATAACAGAACATACCGAATTGACGATGTTGATTTCTCAAAGAACCCGTCAAGTAGATTTGCAAAGAAAACAGGAGAAGAGATAACCTACAAAGATTATTTCAAGCAGAAATACGACCTTAATATACGTGGAGAGCGTCAGCCACTGTTGGTGTCAAGATCGAAACCACGGGAGAGAAGAGCTGGCCAAGCGGAGTTAGTATACCTTATCCCAGAGTTATGCAAAATGACTGGAATCAGTGATGACATGCGTGCAAATTTTCACCTCATGCGTGCTCTAGCAGAACACACAAGAGTAGCACCAGAAGCACGTATAAACAAGCTTCTTCAGTTCAACGAGAGGTTGTACAGGGAGCCAGAGGTTGTTAGCAGCCTTACTGAATGGAACATGAAACTGGGAAGAACTTTAGTTGATGTAGAAGGTAGAATTTTACCTCAAGAAAAAATAATACAGTCAGCTAATATCAAGTATGATGCGGGCCATGAAGCAGATTGGACAAGGCAGTTAAGGTCAAATCCAATGTTTGTGTGTTGCACTTTAAAGAACTGGGCAGTTATAAGCCCATCAAGATGTATGAGGGATGCTGGATCATTTGTGCAAACACTTCAGCGAGCTGCGGGCGGTATGCGGATCAACATGCCAGATCCCTTATACCATGAAATACCAGATGATCGCCAGGGCACATATGTGGAAGCCCTAGAGTATGTAATAAACTCAAGAAATCCGCAGCTCATTATGTGTGTTGTGACGAATAACAGATCAGATCGTTACGGTGCAATTAAAAAGAAGTGTTGCATTGACAGAGCAGTTCCTACCCAGGTGATCCTAGCCAAAAATTTGGCATCGAAAGGTGTGATGTCAATTGCAACAAAAGTTGCAATTCAGATAAACTGTAAACTTGGTGGTATACCCTGGACTGTGGAAATACCTCTCAGTGGTATGATGACGATCGGCTTCGATGTTTGTCATGATACAACAAACAAATCACGCTCATATGGAGCTCTAGTGGCTTCCTTGGACAAACAGATGTCAAAGTACTTCAGTGCAGTTGCACCACATGCTTCAGGTGAAGAGCTGTCAAATGAGATGACAGCCAATATCATAAAAGCTTTGCGGAAATACCAGCAAGTGAACCAAGGTTCTCTACCTCAGCGAATATTCCTGTATCGTGATGGTGTGGGAGAAGGACAGTTGCATTATGTTTTTGAACATGAAGTGGCCTTGCTGAAGCAGAGGCTGCAGGAAGTATATGGTTCTGCGGCATTCAAGCTATCTGTAATCATAGTAACTAAAAGAATAAATACAAGGTTGTTCCTGAAACAAGGAAATCCTCCACCAGGGACAGTAGTGGATGATGTAATCACAAATCCTAGCTGGTACGATTTCTTCATAGTATCACAGAGTGTGCGACAAGGTACTGTGAGCCCAACAGCATACAATGTGATCTCTGATAATAGTGGACTGGATGCAGACAAAATGCAACGATTGACTTATAAACTGACACATCTGTATTACAACTGGAGTGGTACCGTCCGTGTTCCAGCCCCCTGCCAGTATGCACACAAGTTGGCGTACCTAGTTGGACAAGCATTGCACAGACCCCCACAGCCAGCTTTGGAAGACTTACTGTATTTCCTT
>Unigene11344_SsASsL
ATTTTACCTCAAGAAAAAATAATACAGTCAGCTAATATCAAGTATGATGCGGGCCATGACGCAGATTGGACAAGGCAGTTAAGGTCAAATCCAATGTTTGTGTGTTGCACTTTAAAGAACTGGGCAGTTATAAGCCCATCAAGATGTATGAGGGATGCTGGATCATTTGTGCAAACACTTCAGCGAGCTGCGGGCGGTATGCGGATCAACATGCCAGATCCCTTATACCATGAAATACCAGATGATCGCCAGGGCACATATGTGGAAGCCCTAGAGTATGTAATAAACTCAAGAAATCCGCAGCTCATTATGTGTGTTGTGACGAATAACAGATCAGATCGTTACGGTGCAATTAAAAAGAAGTGTTGCATTGACAGAGCAGTTCCTACCCAGGTGATCCTAGCCAAAAATTTGGCATCGAAAGGTGTGATGTCAATTGCAACAAAAGTTGCAATTCAGATAAACTGTAAACTTGGTGGTATACCCTGGACTGTGGAAATACCTCTCAGTGGTATGATGACGATCGGCTTCGATGTTTGTCATGATACAACAAACAAATCACGCTCATATGGAGCTCTAGTGGCTTCCTTGGACAAACAGATGTCAAAGTACTTCAGTGCAGTTGCACCACATGCTTCAGGTGAAGAGCTGTCAAATGAGATGACAGCCAATATCATAAAAGCTTTGCGGAAATACCAGCAAGTGAACCAAGGTTCTCTACCTCAGCGAATATTCCTGTATCGTGATGGTGTGGGAGAAGGACAGTTGCATTATGTTTTTGAACATGAAGTGGCCTTGCTGAAGCAGAGGCTGCAGGAAGTATATGGTTCTGCGGCATTCAAGCTATCTGTAATCATAGTAACAAAAAGAATAAATACAAGGTTGTTCCTGAAACAAGGAAATCCTCCACCAGGGACAGTAGTGGATGATGTAATCACAAATCCTAGCTGGTACGATTTCTTCATAGTATCACAGAGTGTGCGACAAGGTACTGTGAGCCCAACAGCATACAATGTGATCTCTGATAATAGTGGACTGGATGCAGACAAAATGCAACGATTGACTTATAAACTGACACATCTGTATTACAACTGGAGTGGTACCGTCCGTGTTCCAGCCCCCTGCCAGTATGCACACAAGTTGGCGTACCTAGTTGGACAAGCATTGCACAGACCCCCACAGCCAGCTTTGGAAGACTTACTGTATTTCCTT
>Unigene5197_SsASsL
TTTTTTACTGACCGTGGTGTGAATTGTCGACAACATATTCATGATAGTGTTAGCTGTGGAAATGAAGACTGTTCGCACTATAAACTGAGGAGGTTGATAAGCTACATGCAAAGTGCGAAAAGAACATTGGATATATGCATATATATGATCACAATCAAAGCTATTGCAGATGCTGTGATGATAGTGCATTCACGAGGTGTCAGAGTTCGTATCATTGCTGAAACAGGAATGGCAGACAATAATGGATCCAAAATTCGGTACTGGAGAAAAGTTGGTATACCAGTTCGTATGAAGAAATCACCATACTTGATGCACCACAAATTTTTCATCGTGGATAATGAACTTCTTGCAACCGGCTCATTCAATTGGACAGTACAGGCCATAAGTGGCAATTGGGACAATGTCATTATTACCTCTCAGACAGATATTGTTCAACCATTTGTTAGTGAATTTGAAAAACTATGGATAGAATTTTCA
>Unigene17265_SsASsL
GTTAATAGAATGAACAAGCAGACACTAATACAGAAAATGAGAACCCTTCGATTGAGCACGGAAGGATCAACAGATGTTCTAAAAAAACGCTTGAAAAATTATTATAAGAAAAGGAAGCTGGCTACAATCAATGTGACATCTTCTAACAAACTGTACCCATATTATGTGATAGTAGATTTTGAAGCAACATGCGAAGAAGTAAATCCACCAGATTACCCGCATGAAATAATAGAATTCCCTGCCGTACTGGTAAATTCAGAAAAACAAGAAATTGAGGATTGTTTTCAGTCATATTGCAGGCCAACTGTAAAATCAACACTTTCTAAATTTTGCACTGAACTGACGGGAATCACCCAGGAGCAAGTAGATAAAGCTGACACATTTCCAGATGTTCTGGCACGTTTTGAAGCTTGGCTGTTGAAACATGAACTTGGAACAAAGCACAAATATGCCATTGTGACAGATGGACCTTGGGATATGGGAAGGTTTCTTTATGGCCAATGCCAGCTCTGCGGCATACCATACCCAAGTTTTGGCAAAAAGTGGATAAACATCAGAAAGACATTCAGCAATTTCTACAAAAGTAAAAGGTATTGCTTGAAGATGATG
